# Supplementary material for: Syntheses, spectroscopy, and crystal structures of 3-(4-bromo­phen­yl)-1,5-di­phenyl­formazan and the 3-(4-bromo­phen­yl)-1,5-di­phenyl­verdazyl radical and the crystal structure of the by-product 5-anilino-3-(4-bromo­phen­yl)-1-phenyl-1H-1,2,4-triazole
Source: Acta Crystallogr E Crystallogr Commun. 2018 Feb 7;74(Pt 3):292–7. doi: 10.1107/S2056989018001913 (PMC5947789; doi:10.1107/S2056989018001913)
Supplement: Supplementary file 1 [file e-74-00292-sup1.cif]

##############################################################################
#                                                                            #
# This CIF contains the data in a paper accepted for publication in          #
# Acta Crystallographica Section E. It conforms to the requirements of       #
# Notes for Authors for Acta Crystallographica Section E, and has been       #
# peer reviewed under the auspices of the IUCr Commission on Journals.       #
#                                                                            #
# Full details of the Crystallographic Information File format               #
# are given in the paper "The Crystallographic Information File (CIF):       #
# a New Standard Archive File for Crystallography" by S. R. Hall, F. H.      #
# Allen and I. D. Brown [Acta Cryst. (1991), A47, 655-685].                  #
#                                                                            #
# The current version of the core CIF dictionary is obtainable from          #
# ftp://ftp.iucr.org/pub/cif_core.dic.                                       #
#                                                                            #
# Software is freely available for graphical display of the structure(s)     #
# in this CIF. For information consult the CIF software page                 #
# http://www.iucr.org/resources/cif/software.                                #
#                                                                            #
# This file may be used for bona fide research purposes within the           #
# scientific community so long as proper attribution is given to the journal # 
# article from which it was obtained.                                        #
#                                                                            #
##############################################################################
data_global
_audit_creation_method     'manual editing of form.cif'
_journal_data_validation_number     ?
_journal_date_recd_electronic     2018-01-18
_journal_date_accepted     2018-02-01
_journal_name_full     'Acta Crystallographica, Section E'
_journal_year     2018
_journal_volume     74
_journal_issue      3
_journal_page_first     292
_journal_page_last     297
_journal_paper_category     GO
_journal_paper_doi     10.1107/S2056989018001913
_journal_coeditor_code     LH5869
_publ_contact_author_name     'Andreas Meyer'
_publ_contact_author_address
;
University of Bonn
Institute of Physical and Theoretical Chemistry
Wegelerstrasse 12
53115 Bonn
Germany
;
_publ_contact_author_email     'meyer@pc.uni-bonn.de'
_publ_contact_author_fax     '049 228 73-2073'
_publ_contact_author_phone     '049 228 73-2654'
_publ_section_title
;
Syntheses, spectroscopy, and crystal structures of
3-(4-bromophenyl)-1,5-diphenylformazan and the
3-(4-bromophenyl)-1,5-diphenylverdazyl radical and the crystal structure of
the by-product 5-anilino-3-(4-bromophenyl)-1-phenyl-1<i>H</i>-1,2,4-triazole
;
_publ_section_title_footnote     .
loop_
    _publ_author_name
    _publ_author_footnote
    _publ_author_address
    'Schnakenburg, Gregor' .
;
University of Bonn
Institute of Inorganic Chemistry
Gerhard-Domagk-Strasse 1
53121 Bonn
Germany
;
    'Meyer, Andreas' .
;
University of Bonn
Institute of Physical and Theoretical Chemistry
Wegelerstrasse 12
53115 Bonn
Germany
;
_publ_section_synopsis
;
The syntheses of a formazan and a verdazyl radical are reported along with their
crystal structures, UV--Vis spectra, and the EPR spectrum of the radical. In
addition, the isolation of a possible by-product was achieved.
;
data_1
_database_code_depnum_ccdc_archive 'CCDC 1821239'
_audit_creation_method
;
OLEX2 1.2
(compiled 2017.08.10 svn.r3458 for OlexSys, GUI svn.r5381)
;
_chemical_name_systematic
;
<i>N</i>'-Anilino-4-bromo-<i>N</i>-(phenylimino)benzene-1-carboximidamide
;
_chemical_name_common
;
AM-56; 3-(4-Bromophenyl)-1,5-diphenylformazan
;
_chemical_formula_moiety     'C19 H15 Br N4'
_chemical_formula_sum     'C19 H15 Br N4'
_chemical_formula_iupac     'C19 H15 Br N4'
_chemical_formula_weight     379.26
_chemical_melting_point     ?
_shelx_space_group_comment
;
The symmetry employed for this shelxl refinement is uniquely defined
by the following loop, which should always be used as a source of
symmetry information in preference to the above space-group names.
They are only intended as comments.
;
_space_group_crystal_system     orthorhombic
_space_group_name_H-M_alt     'P b c a'
_space_group_name_Hall     '-P 2ac 2ab'
loop_
    _space_group_symop_operation_xyz
    'x, y, z'
    '-x+1/2, -y, z+1/2'
    'x+1/2, -y+1/2, -z'
    '-x, y+1/2, -z+1/2'
    '-x, -y, -z'
    'x-1/2, y, -z-1/2'
    '-x-1/2, y-1/2, z'
    'x, -y-1/2, z-1/2'
_cell_length_a     7.7930(5)
_cell_length_b     19.0947(16)
_cell_length_c     22.1843(17)
_cell_angle_alpha     90
_cell_angle_beta     90
_cell_angle_gamma     90
_cell_volume     3301.1(4)
_cell_formula_units_Z     8
_cell_measurement_reflns_used     9908
_cell_measurement_theta_min     2.97
_cell_measurement_theta_max     27.68
_cell_measurement_temperature     100
_exptl_crystal_description     needle
_exptl_crystal_colour     'clear red'
_exptl_crystal_size_max     0.33
_exptl_crystal_size_mid     0.06
_exptl_crystal_size_min     0.04
_exptl_crystal_density_diffrn     1.526
_exptl_crystal_density_meas     ?
_exptl_crystal_density_method     ?
_exptl_crystal_F_000     1536
_exptl_absorpt_coefficient_mu     2.498
_exptl_absorpt_correction_type     multi-scan
_exptl_absorpt_process_details
;
(SADABS; Bruker, 2015)
;
_shelx_estimated_absorpt_T_min     ?
_shelx_estimated_absorpt_T_max     ?
_exptl_absorpt_correction_T_min     0.5503
_exptl_absorpt_correction_T_max     0.7459
_diffrn_ambient_temperature     100.0
_diffrn_radiation_type     MoK\a
_diffrn_radiation_wavelength     0.71073
_diffrn_radiation_monochromator     'mirror optics'
_diffrn_measurement_device_type     'Bruker D8 Venture'
_diffrn_measurement_device     'three-circle diffractometer'
_diffrn_measurement_method     '\w and \f scans'
_diffrn_detector_area_resol_mean     7.9
_diffrn_reflns_number     60778
_diffrn_reflns_av_R_equivalents     0.1472
_diffrn_reflns_theta_min     2.322
_diffrn_reflns_theta_max     27.999
_diffrn_reflns_theta_full     25.242
_diffrn_measured_fraction_theta_max     0.998
_diffrn_measured_fraction_theta_full     0.999
_diffrn_reflns_limit_h_min     -10
_diffrn_reflns_limit_h_max     10
_diffrn_reflns_limit_k_min     -25
_diffrn_reflns_limit_k_max     25
_diffrn_reflns_limit_l_min     -28
_diffrn_reflns_limit_l_max     29
_refine_special_details     ?
_reflns_number_total     3975
_reflns_number_gt     2652
_reflns_threshold_expression     'I > 2\s(I)'
_refine_ls_structure_factor_coef     Fsqd
_refine_ls_matrix_type     full
_refine_ls_R_factor_all     0.1071
_refine_ls_R_factor_gt     0.0574
_refine_ls_wR_factor_gt     0.1311
_refine_ls_wR_factor_ref     0.1525
_refine_ls_goodness_of_fit_ref     1.031
_refine_ls_restrained_S_all     1.031
_refine_ls_number_reflns     3975
_refine_ls_number_parameters     224
_refine_ls_number_restraints     0
_refine_ls_hydrogen_treatment     mixed
_refine_ls_weighting_scheme     calc
_refine_ls_weighting_details
             'w=1/[\s^2^(Fo^2^)+(0.0596P)^2^+12.5159P] where P=(Fo^2^+2Fc^2^)/3'
_atom_sites_solution_hydrogens     mixed
_atom_sites_solution_primary     ?
_atom_sites_solution_secondary     ?
_refine_ls_shift/su_max     0.001
_refine_ls_shift/su_mean     0.000
_refine_diff_density_max     1.764
_refine_diff_density_min     -1.081
_refine_ls_extinction_method     none
_refine_ls_extinction_coef     .
loop_
    _atom_type_symbol
    _atom_type_description
    _atom_type_scat_dispersion_real
    _atom_type_scat_dispersion_imag
    _atom_type_scat_source
    'C' 'C' 0.0033 0.0016
                         'International Tables Vol C Tables 4.2.6.8 and 6.1.1.4'
    'H' 'H' 0.0000 0.0000
                         'International Tables Vol C Tables 4.2.6.8 and 6.1.1.4'
    'Br' 'Br' -0.2901 2.4595
                         'International Tables Vol C Tables 4.2.6.8 and 6.1.1.4'
    'N' 'N' 0.0061 0.0033
                         'International Tables Vol C Tables 4.2.6.8 and 6.1.1.4'
_computing_data_collection
;
APEX2 (Bruker, 2015)
;
_computing_cell_refinement
;
SAINT (Bruker, 2015)
;
_computing_data_reduction
;
SAINT (Bruker, 2015)
;
_computing_structure_solution     ?
_computing_structure_refinement
;
SHELXL97 (Sheldrick, 2008)
;
_computing_molecular_graphics
;
<i>OLEX2</i> (Dolomanov <i>et al.</i>,  2009)
;
_computing_publication_material
;
<i>OLEX2</i> (Dolomanov <i>et al.</i>,  2009)
;
loop_
    _atom_site_type_symbol
    _atom_site_label
    _atom_site_fract_x
    _atom_site_fract_y
    _atom_site_fract_z
    _atom_site_U_iso_or_equiv
    _atom_site_adp_type
    _atom_site_calc_flag
    _atom_site_occupancy
    _atom_site_disorder_assembly
    _atom_site_disorder_group
    Br Br1 -0.16420(6) 0.55022(3) 0.27999(2) 0.03107(17) Uani d 1 . .
    N N1 0.2728(4) 0.55820(18) 0.54659(16) 0.0192(7) Uani d 1 . .
    N N2 0.3581(4) 0.5531(2) 0.59722(16) 0.0203(8) Uani d 1 . .
    H H2 0.400(12) 0.516(6) 0.605(4) 0.024 Uiso d 0.54(7) A 1
    N N3 0.3438(4) 0.43883(18) 0.51495(15) 0.0192(7) Uani d 1 . .
    N N4 0.4238(4) 0.4268(2) 0.56531(16) 0.0193(8) Uani d 1 . .
    H H4 0.431(14) 0.461(6) 0.587(5) 0.023 Uiso d 0.46(7) A 2
    C C1 -0.0210(5) 0.5366(2) 0.34853(19) 0.0240(10) Uani d 1 . .
    C C2 0.0685(6) 0.4745(3) 0.3551(2) 0.0278(10) Uani d 1 . .
    H H2A 0.0650 0.4396 0.3247 0.033 Uiso calc 1 . .
    C C3 0.1633(5) 0.4645(2) 0.4072(2) 0.0246(9) Uani d 1 . .
    H H3 0.2257 0.4221 0.4120 0.029 Uiso calc 1 . .
    C C4 0.1701(5) 0.5148(2) 0.45276(18) 0.0186(8) Uani d 1 . .
    C C5 0.0796(5) 0.5773(2) 0.44382(19) 0.0223(9) Uani d 1 . .
    H H5 0.0836 0.6127 0.4738 0.027 Uiso calc 1 . .
    C C6 -0.0146(5) 0.5881(2) 0.39252(19) 0.0228(9) Uani d 1 . .
    H H6 -0.0753 0.6308 0.3871 0.027 Uiso calc 1 . .
    C C7 0.2672(5) 0.5027(2) 0.50893(18) 0.0183(8) Uani d 1 . .
    C C8 0.3693(5) 0.6134(2) 0.63337(18) 0.0191(9) Uani d 1 . .
    C C9 0.4789(5) 0.6102(2) 0.68286(19) 0.0247(9) Uani d 1 . .
    H H9 0.5375 0.5679 0.6920 0.030 Uiso calc 1 . .
    C C10 0.5026(6) 0.6688(3) 0.7187(2) 0.0294(10) Uani d 1 . .
    H H10 0.5793 0.6668 0.7520 0.035 Uiso calc 1 . .
    C C11 0.4152(6) 0.7304(3) 0.7065(2) 0.0304(11) Uani d 1 . .
    H H11 0.4326 0.7706 0.7308 0.036 Uiso calc 1 . .
    C C12 0.3018(6) 0.7325(2) 0.6580(2) 0.0298(11) Uani d 1 . .
    H H12 0.2400 0.7744 0.6499 0.036 Uiso calc 1 . .
    C C13 0.2776(5) 0.6748(2) 0.62164(19) 0.0250(10) Uani d 1 . .
    H H13 0.1993 0.6768 0.5889 0.030 Uiso calc 1 . .
    C C14 0.5102(5) 0.3628(2) 0.57135(18) 0.0182(8) Uani d 1 . .
    C C15 0.5307(5) 0.3138(2) 0.52541(19) 0.0221(9) Uani d 1 . .
    H H15 0.4798 0.3215 0.4871 0.027 Uiso calc 1 . .
    C C16 0.6253(6) 0.2540(2) 0.5358(2) 0.0298(10) Uani d 1 . .
    H H16 0.6399 0.2205 0.5045 0.036 Uiso calc 1 . .
    C C17 0.6999(6) 0.2424(2) 0.5923(2) 0.0293(10) Uani d 1 . .
    H H17 0.7645 0.2011 0.5993 0.035 Uiso calc 1 . .
    C C18 0.6798(6) 0.2907(2) 0.6376(2) 0.0280(10) Uani d 1 . .
    H H18 0.7328 0.2832 0.6756 0.034 Uiso calc 1 . .
    C C19 0.5834(5) 0.3500(2) 0.62810(19) 0.0219(9) Uani d 1 . .
    H H19 0.5663 0.3824 0.6600 0.026 Uiso calc 1 . .
loop_
    _atom_site_aniso_label
    _atom_site_aniso_U_11
    _atom_site_aniso_U_22
    _atom_site_aniso_U_33
    _atom_site_aniso_U_12
    _atom_site_aniso_U_13
    _atom_site_aniso_U_23
    Br1 0.0285(2) 0.0471(3) 0.0176(2) 0.0039(2) -0.00492(18) 0.0059(2)
    N1 0.0146(15) 0.0221(19) 0.0208(18) -0.0026(14) 0.0021(14) 0.0024(15)
    N2 0.0178(17) 0.025(2) 0.0176(18) -0.0008(15) -0.0007(13) 0.0045(16)
    N3 0.0152(16) 0.0239(19) 0.0184(17) -0.0030(14) 0.0024(13) 0.0039(14)
    N4 0.0148(16) 0.025(2) 0.0175(18) -0.0009(14) -0.0008(14) 0.0029(15)
    C1 0.0139(19) 0.039(3) 0.019(2) -0.0017(18) 0.0004(16) 0.0078(19)
    C2 0.030(2) 0.029(2) 0.025(2) 0.004(2) 0.0002(18) -0.006(2)
    C3 0.022(2) 0.026(2) 0.025(2) 0.0079(19) -0.0024(18) 0.0022(18)
    C4 0.0147(17) 0.022(2) 0.019(2) -0.0035(17) 0.0046(16) 0.0046(17)
    C5 0.020(2) 0.025(2) 0.021(2) -0.0013(17) 0.0008(17) 0.0008(18)
    C6 0.021(2) 0.020(2) 0.027(2) 0.0000(17) 0.0031(18) 0.0077(18)
    C7 0.0126(17) 0.024(2) 0.018(2) -0.0054(16) 0.0023(15) 0.0052(17)
    C8 0.0183(19) 0.023(2) 0.016(2) -0.0047(16) 0.0054(15) 0.0018(17)
    C9 0.022(2) 0.033(3) 0.019(2) -0.0018(19) 0.0015(17) 0.0047(18)
    C10 0.026(2) 0.039(3) 0.023(2) -0.010(2) 0.0032(19) -0.001(2)
    C11 0.034(2) 0.028(3) 0.030(3) -0.011(2) 0.014(2) -0.004(2)
    C12 0.031(2) 0.025(2) 0.034(3) 0.0007(19) 0.017(2) 0.004(2)
    C13 0.021(2) 0.035(3) 0.019(2) -0.0011(19) 0.0046(17) 0.0080(19)
    C14 0.0113(17) 0.021(2) 0.022(2) -0.0040(16) 0.0011(16) 0.0049(17)
    C15 0.020(2) 0.027(2) 0.019(2) -0.0057(17) 0.0001(17) -0.0017(18)
    C16 0.031(2) 0.022(2) 0.036(3) -0.0025(19) 0.006(2) -0.007(2)
    C17 0.029(2) 0.022(2) 0.037(3) 0.0026(19) 0.006(2) 0.010(2)
    C18 0.027(2) 0.034(3) 0.023(2) 0.006(2) 0.0010(19) 0.011(2)
    C19 0.022(2) 0.027(2) 0.017(2) 0.0022(18) 0.0035(16) -0.0002(18)
_geom_special_details
;
 All esds (except the esd in the dihedral angle between two l.s. planes)
 are estimated using the full covariance matrix.  The cell esds are taken
 into account individually in the estimation of esds in distances, angles
 and torsion angles; correlations between esds in cell parameters are only
 used when they are defined by crystal symmetry.  An approximate (isotropic)
 treatment of cell esds is used for estimating esds involving l.s. planes.
;
loop_
    _geom_bond_atom_site_label_1
    _geom_bond_atom_site_label_2
    _geom_bond_site_symmetry_2
    _geom_bond_distance
    _geom_bond_publ_flag
    Br1 C1 . 1.904(4) ?
    N1 N2 . 1.309(5) ?
    N1 C7 . 1.350(5) ?
    N2 H2 . 0.80(10) ?
    N2 C8 . 1.405(6) ?
    N3 N4 . 1.300(5) ?
    N3 C7 . 1.364(5) ?
    N4 H4 . 0.81(12) ?
    N4 C14 . 1.401(5) ?
    C1 C2 . 1.384(6) ?
    C1 C6 . 1.386(6) ?
    C2 H2A . 0.9500 ?
    C2 C3 . 1.384(6) ?
    C3 H3 . 0.9500 ?
    C3 C4 . 1.395(6) ?
    C4 C5 . 1.400(6) ?
    C4 C7 . 1.476(6) ?
    C5 H5 . 0.9500 ?
    C5 C6 . 1.370(6) ?
    C6 H6 . 0.9500 ?
    C8 C9 . 1.392(6) ?
    C8 C13 . 1.398(6) ?
    C9 H9 . 0.9500 ?
    C9 C10 . 1.385(7) ?
    C10 H10 . 0.9500 ?
    C10 C11 . 1.385(7) ?
    C11 H11 . 0.9500 ?
    C11 C12 . 1.392(7) ?
    C12 H12 . 0.9500 ?
    C12 C13 . 1.379(7) ?
    C13 H13 . 0.9500 ?
    C14 C15 . 1.393(6) ?
    C14 C19 . 1.404(6) ?
    C15 H15 . 0.9500 ?
    C15 C16 . 1.379(6) ?
    C16 H16 . 0.9500 ?
    C16 C17 . 1.398(7) ?
    C17 H17 . 0.9500 ?
    C17 C18 . 1.373(7) ?
    C18 H18 . 0.9500 ?
    C18 C19 . 1.375(6) ?
    C19 H19 . 0.9500 ?
loop_
    _geom_angle_atom_site_label_1
    _geom_angle_atom_site_label_2
    _geom_angle_atom_site_label_3
    _geom_angle_site_symmetry_1
    _geom_angle_site_symmetry_3
    _geom_angle
    _geom_angle_publ_flag
    N2 N1 C7 . . 119.3(4) ?
    N1 N2 H2 . . 117(7) ?
    N1 N2 C8 . . 117.5(4) ?
    C8 N2 H2 . . 126(7) ?
    N4 N3 C7 . . 116.9(4) ?
    N3 N4 H4 . . 113(8) ?
    N3 N4 C14 . . 117.8(4) ?
    C14 N4 H4 . . 128(8) ?
    C2 C1 Br1 . . 119.8(3) ?
    C2 C1 C6 . . 121.0(4) ?
    C6 C1 Br1 . . 119.1(3) ?
    C1 C2 H2A . . 120.8 ?
    C1 C2 C3 . . 118.4(4) ?
    C3 C2 H2A . . 120.8 ?
    C2 C3 H3 . . 119.0 ?
    C2 C3 C4 . . 122.0(4) ?
    C4 C3 H3 . . 119.0 ?
    C3 C4 C5 . . 117.7(4) ?
    C3 C4 C7 . . 121.6(4) ?
    C5 C4 C7 . . 120.7(4) ?
    C4 C5 H5 . . 119.5 ?
    C6 C5 C4 . . 121.1(4) ?
    C6 C5 H5 . . 119.5 ?
    C1 C6 H6 . . 120.1 ?
    C5 C6 C1 . . 119.8(4) ?
    C5 C6 H6 . . 120.1 ?
    N1 C7 N3 . . 128.8(4) ?
    N1 C7 C4 . . 114.6(4) ?
    N3 C7 C4 . . 116.5(4) ?
    C9 C8 N2 . . 116.9(4) ?
    C9 C8 C13 . . 119.7(4) ?
    C13 C8 N2 . . 123.3(4) ?
    C8 C9 H9 . . 120.0 ?
    C10 C9 C8 . . 120.0(4) ?
    C10 C9 H9 . . 120.0 ?
    C9 C10 H10 . . 119.8 ?
    C11 C10 C9 . . 120.5(4) ?
    C11 C10 H10 . . 119.8 ?
    C10 C11 H11 . . 120.4 ?
    C10 C11 C12 . . 119.3(4) ?
    C12 C11 H11 . . 120.4 ?
    C11 C12 H12 . . 119.5 ?
    C13 C12 C11 . . 121.0(4) ?
    C13 C12 H12 . . 119.5 ?
    C8 C13 H13 . . 120.3 ?
    C12 C13 C8 . . 119.5(4) ?
    C12 C13 H13 . . 120.3 ?
    N4 C14 C19 . . 115.6(4) ?
    C15 C14 N4 . . 124.8(4) ?
    C15 C14 C19 . . 119.6(4) ?
    C14 C15 H15 . . 120.2 ?
    C16 C15 C14 . . 119.7(4) ?
    C16 C15 H15 . . 120.2 ?
    C15 C16 H16 . . 119.9 ?
    C15 C16 C17 . . 120.2(4) ?
    C17 C16 H16 . . 119.9 ?
    C16 C17 H17 . . 119.9 ?
    C18 C17 C16 . . 120.2(4) ?
    C18 C17 H17 . . 119.9 ?
    C17 C18 H18 . . 119.9 ?
    C17 C18 C19 . . 120.2(4) ?
    C19 C18 H18 . . 119.9 ?
    C14 C19 H19 . . 119.9 ?
    C18 C19 C14 . . 120.1(4) ?
    C18 C19 H19 . . 119.9 ?
loop_
    _geom_torsion_atom_site_label_1
    _geom_torsion_atom_site_label_2
    _geom_torsion_atom_site_label_3
    _geom_torsion_atom_site_label_4
    _geom_torsion_site_symmetry_1
    _geom_torsion_site_symmetry_2
    _geom_torsion_site_symmetry_3
    _geom_torsion_site_symmetry_4
    _geom_torsion
    _geom_torsion_publ_flag
    Br1 C1 C2 C3 . . . . -176.2(3) ?
    Br1 C1 C6 C5 . . . . 176.0(3) ?
    N1 N2 C8 C9 . . . . -171.6(3) ?
    N1 N2 C8 C13 . . . . 8.0(6) ?
    N2 N1 C7 N3 . . . . -1.7(6) ?
    N2 N1 C7 C4 . . . . -179.0(3) ?
    N2 C8 C9 C10 . . . . 176.9(4) ?
    N2 C8 C13 C12 . . . . -177.3(4) ?
    N3 N4 C14 C15 . . . . 6.4(6) ?
    N3 N4 C14 C19 . . . . -175.3(3) ?
    N4 N3 C7 N1 . . . . 5.4(6) ?
    N4 N3 C7 C4 . . . . -177.3(3) ?
    N4 C14 C15 C16 . . . . 176.9(4) ?
    N4 C14 C19 C18 . . . . -176.0(4) ?
    C1 C2 C3 C4 . . . . 0.3(7) ?
    C2 C1 C6 C5 . . . . -1.0(6) ?
    C2 C3 C4 C5 . . . . -1.2(6) ?
    C2 C3 C4 C7 . . . . 178.1(4) ?
    C3 C4 C5 C6 . . . . 1.1(6) ?
    C3 C4 C7 N1 . . . . 175.0(4) ?
    C3 C4 C7 N3 . . . . -2.6(6) ?
    C4 C5 C6 C1 . . . . 0.0(6) ?
    C5 C4 C7 N1 . . . . -5.7(5) ?
    C5 C4 C7 N3 . . . . 176.7(3) ?
    C6 C1 C2 C3 . . . . 0.8(6) ?
    C7 N1 N2 C8 . . . . 176.3(3) ?
    C7 N3 N4 C14 . . . . -177.1(3) ?
    C7 C4 C5 C6 . . . . -178.2(4) ?
    C8 C9 C10 C11 . . . . 1.3(6) ?
    C9 C8 C13 C12 . . . . 2.4(6) ?
    C9 C10 C11 C12 . . . . 0.7(6) ?
    C10 C11 C12 C13 . . . . -1.1(6) ?
    C11 C12 C13 C8 . . . . -0.4(6) ?
    C13 C8 C9 C10 . . . . -2.8(6) ?
    C14 C15 C16 C17 . . . . 0.2(6) ?
    C15 C14 C19 C18 . . . . 2.3(6) ?
    C15 C16 C17 C18 . . . . -0.3(7) ?
    C16 C17 C18 C19 . . . . 1.4(7) ?
    C17 C18 C19 C14 . . . . -2.4(7) ?
    C19 C14 C15 C16 . . . . -1.2(6) ?
loop_
    _geom_hbond_atom_site_label_D
    _geom_hbond_atom_site_label_H
    _geom_hbond_atom_site_label_A
    _geom_hbond_site_symmetry_A
    _geom_hbond_distance_DH
    _geom_hbond_distance_HA
    _geom_hbond_distance_DA
    _geom_hbond_angle_DHA
    N2 H2 N4 . 0.80(10) 1.93(10) 2.566(5) 137(9)
    N4 H4 N1 . 0.81(12) 2.40(11) 2.803(5) 112(9)
    N4 H4 N2 . 0.81(12) 1.86(12) 2.566(5) 145(10)
    C19 H19 Br1 2_565 0.95 3.05 3.921(4) 152.8
    C9 H9 Br1 2_565 0.95 3.14 4.014(5) 153.4
_shelx_hkl_file
;
   0   0  -1   -1.20    2.30
   0   0  -1    0.40    2.50
   0   0  -1    2.20    1.60
   0   0  -1    0.80    1.60
   0   0   1    0.60    2.00
   0   0   1    0.50    1.40
   0   0   1    1.40    1.80
   0   0   1   -1.50    2.20
   0   0  -2  132.59   14.20
   0   0  -2  130.59   13.70
   0   0  -2  117.49   14.50
   0   0   2  147.39   14.20
   0   0   2  133.19   14.70
   0   0   2  148.99   13.30
   0   0  -3    3.00    5.20
   0   0  -3   -1.60    7.40
   0   0  -3    2.90    5.30
   0   0   3    3.30    7.00
   0   0   3    5.00    5.70
   0   0   3    4.50    5.30
   0   0  -4  273.77   25.80
   0   0  -4  221.28   26.00
   0   0  -4  224.08   22.40
   0   0  -4  260.17   25.10
   0   0  -4  243.38   22.00
   0   0   4  240.98   26.50
   0   0   4  237.28   25.80
   0   0  -5   -1.50    9.70
   0   0  -5    3.20    7.80
   0   0  -5  -12.50   11.80
   0   0  -5    3.10    6.40
   0   0  -5   -1.30    3.40
   0   0   5   13.40    7.50
   0   0   5   -3.80   11.40
   0   0  -6 1794.62  160.08
   0   0  -6 1717.03  158.88
   0   0  -6 1775.92  157.08
   0   0   6 1708.83  159.28
   0   0   6 1784.02  160.68
   0   0  -7    3.00   12.80
   0   0  -7    4.00   18.40
   0   0  -7  -22.30   12.70
   0   0  -7    1.40    6.40
   0   0   7  -11.30   18.60
   0   0   7   13.10   12.00
   0   0  -8   22.50   17.80
   0   0  -8    7.70   16.00
   0   0  -8   10.90   26.70
   0   0  -8   25.60    9.80
   0   0   8   34.00   14.80
   0   0  -9  -18.00   29.60
   0   0  -9  -14.50   19.00
   0   0   9    8.60   17.10
   0   0 -10   46.30   24.70
   0   0  10   12.30   21.90
   1   0  10    3.60   21.30
  -1   0 -10    3.10   23.80
   1   0   9   -3.00   17.50
  -1   0  -9  -11.40   14.30
  -1   0  -9   -1.60   20.70
  -1   0  -9  -68.99   29.30
   1   0   8   21.50   14.90
  -1   0  -8   16.60   24.40
  -1   0  -8   35.30   17.20
  -1   0  -8   20.50    8.00
   1   0   7   14.50   11.20
  -1   0  -7    2.80    5.20
  -1   0  -7   -1.00   18.20
  -1   0  -7   -9.30   14.00
  -1   0  -7   -5.30   11.40
   1   0   6  136.39   21.00
   1   0   6  150.28   19.50
  -1   0  -6  104.89   11.70
  -1   0  -6   94.69   15.60
  -1   0  -6  116.89   20.90
   1   0   5    1.90    9.50
   1   0   5   -6.60   10.90
   1   0   5    4.90    7.10
  -1   0  -5  -15.70   11.10
  -1   0  -5   -3.90    9.70
  -1   0  -5   10.00    9.00
  -1   0  -5    0.00    5.10
   1   0   4  382.76   36.80
   1   0   4  366.96   41.40
   1   0   4  392.26   37.70
  -1   0  -4  376.56   38.00
  -1   0  -4  392.56   37.70
  -1   0  -4  399.46   37.60
   1   0   3    1.10    6.00
   1   0   3   -3.90    5.40
   1   0   3    0.60    4.80
  -1   0  -3    0.20    5.50
  -1   0  -3    1.00    7.00
  -1   0  -3    6.20    5.20
   1   0   2 6123.49  561.54
   1   0   2 6217.88  561.44
   1   0   2 6518.65  561.24
  -1   0  -2 5904.11  561.44
  -1   0  -2 6392.86  561.34
  -1   0  -2 6619.74  561.44
   1   0   1   13.40    2.70
   1   0   1   -0.20    1.90
   1   0   1    1.20    2.10
  -1   0  -1    0.60    1.70
  -1   0  -1    0.20    2.50
   1   0  -1    6.30    1.80
   1   0  -1   -2.40    2.10
   1   0  -1    1.10    2.90
   1   0  -1   -0.20    1.70
   1   0  -1   -0.60    1.50
  -1   0   1    3.10    1.80
  -1   0   1    3.70    1.60
  -1   0   1    2.40    1.60
  -1   0   1   -1.80    1.60
  -1   0   1    0.70    2.70
   1   0  -2 6020.80  560.74
   1   0  -2 6100.19  560.94
   1   0  -2 6452.25  561.14
   1   0  -2 6283.07  561.34
   1   0  -2 6768.52  561.54
  -1   0   2 5962.50  561.34
  -1   0   2 6453.65  561.54
  -1   0   2 6309.57  561.14
   1   0  -3    0.10    2.70
   1   0  -3   -6.00    7.20
   1   0  -3   -3.60    5.00
   1   0  -3    6.00    4.90
   1   0  -3   -5.60    3.70
  -1   0   3    4.80    4.30
  -1   0   3   -3.10    7.20
  -1   0   3    4.20    5.20
   1   0  -4  359.26   36.60
   1   0  -4  367.86   38.80
   1   0  -4  401.26   35.90
   1   0  -4  386.76   37.70
   1   0  -4  414.96   38.40
  -1   0   4  452.85   38.60
  -1   0   4  389.66   38.70
   1   0  -5  -10.90   11.40
   1   0  -5   -1.20    7.50
   1   0  -5   -6.30   12.40
   1   0  -5    2.70    9.40
   1   0  -5   -0.40    4.60
  -1   0   5    9.80    7.70
  -1   0   5   13.40   10.80
   1   0  -6  125.89   17.60
   1   0  -6  116.19   16.70
   1   0  -6  136.09   14.90
  -1   0   6  144.59   22.00
  -1   0   6  125.19   16.50
   1   0  -7   -4.10   12.40
   1   0  -7   -7.50    7.70
   1   0  -7   -6.20   18.20
   1   0  -7  -11.70   13.10
  -1   0   7   39.30   20.80
  -1   0   7   10.90   11.50
   1   0  -8   45.00   16.30
   1   0  -8   48.70   25.00
   1   0  -8   11.30    9.80
   1   0  -8   35.30   19.00
  -1   0   8   31.80   13.90
   1   0  -9   23.60   19.20
   1   0  -9  -21.00   29.50
   1   0  -9    0.00   22.60
  -1   0   9    5.80   17.40
   1   0 -10   75.29   24.90
  -1   0  10   10.20   20.50
   2   0  10  207.58   32.00
  -2   0 -10  161.48   32.60
   2   0   9  -10.80   16.70
  -2   0  -9   35.90   28.10
  -2   0  -9  -44.10   20.00
  -2   0  -9   -8.10   12.20
   2   0   8   29.80   15.10
  -2   0  -8   38.20   18.10
  -2   0  -8   24.60   23.00
  -2   0  -8   14.90    7.70
  -2   0  -8   17.70   10.70
   2   0   7    6.30   11.90
  -2   0  -7    4.00    5.00
  -2   0  -7  -10.80   14.60
  -2   0  -7  -21.60   19.50
   2   0   6  859.11   77.69
   2   0   6  874.61   78.09
  -2   0  -6  855.11   79.59
  -2   0  -6  825.02   78.39
  -2   0  -6  705.83   75.69
  -2   0  -6  899.01   74.89
   2   0   5    4.70    9.30
   2   0   5    1.00    7.10
  -2   0  -5    5.10    4.70
  -2   0  -5    8.20   12.90
  -2   0  -5   13.10    9.50
  -2   0  -5   -5.00    9.30
   2   0   4  661.73   62.79
   2   0   4  711.53   62.09
  -2   0  -4  698.53   62.79
  -2   0  -4  703.73   62.49
  -2   0  -4  599.24   62.69
   2   0   3   -6.90    6.00
   2   0   3    1.60    5.30
   2   0   3    8.40    5.50
  -2   0  -3   -1.20    5.10
  -2   0  -3    9.90    7.20
  -2   0  -3    1.00    5.90
   2   0   2  333.57   31.50
   2   0   2  350.56   31.10
  -2   0  -2  325.17   31.60
  -2   0  -2  343.17   31.60
   2   0   1   -0.20    1.40
   2   0   1   -0.10    2.30
   2   0   1   -0.30    2.10
   2   0   1   -0.10    2.60
  -2   0  -1   -0.10    2.00
  -2   0  -1   -2.00    2.70
  -2   0  -1    0.70    1.50
   2   0  -1    0.10    1.90
   2   0  -1   -1.80    3.70
   2   0  -1    4.10    3.50
   2   0  -1    6.50    3.00
  -2   0   1    2.50    3.40
  -2   0   1    9.00    3.10
  -2   0   1    5.00    2.00
  -2   0   1   -2.40    3.30
   2   0  -2  292.27   30.40
   2   0  -2  344.77   30.00
   2   0  -2  326.27   30.00
   2   0  -2  311.37   30.70
   2   0  -2  321.07   30.90
  -2   0   2  323.57   29.90
  -2   0   2  347.97   29.60
  -2   0   2  323.37   29.60
  -2   0   2  318.37   30.80
  -2   0   2  341.37   30.30
   2   0  -3    5.70    5.30
   2   0  -3    8.20    7.80
   2   0  -3   -4.50    5.50
   2   0  -3    1.30    4.50
  -2   0   3   17.00    5.10
  -2   0   3    0.50    4.30
  -2   0   3   -8.80    6.50
   2   0  -4  697.63   62.49
   2   0  -4  591.54   65.59
   2   0  -4  682.63   64.59
   2   0  -4  717.83   64.29
  -2   0   4  735.63   63.99
  -2   0   4  702.73   62.99
  -2   0   4  689.83   64.89
   2   0  -5    1.20    9.30
   2   0  -5  -15.70    9.20
   2   0  -5   19.50    6.10
   2   0  -5   -9.00   11.90
   2   0  -5   -1.20    7.60
  -2   0   5  -14.50   10.10
  -2   0   5    0.60    7.50
   2   0  -6  872.11   78.29
   2   0  -6  831.12   75.89
   2   0  -6  716.33   76.09
   2   0  -6  793.12   74.39
  -2   0   6  869.91   79.49
  -2   0   6  869.21   76.49
   2   0  -7    0.90   15.00
   2   0  -7    9.00   19.00
   2   0  -7    3.50    8.40
   2   0  -7  -11.60   11.70
  -2   0   7   20.40   11.80
  -2   0   7   -7.80   20.70
   2   0  -8   25.90   15.30
   2   0  -8    3.30   25.00
   2   0  -8   30.60   11.40
   2   0  -8   33.90   20.30
  -2   0   8   -7.70   29.30
  -2   0   8   22.30   13.80
   2   0  -9    2.60   17.10
   2   0  -9  -11.50   25.00
   2   0  -9  -27.20   12.30
   2   0  -9  -23.70   29.10
  -2   0   9  -11.70   15.20
  -2   0  10  176.38   28.20
   3   0  10  -24.80   20.40
  -3   0 -10   -9.50   26.80
   3   0   9   17.40   16.90
  -3   0  -9   -2.90   11.70
  -3   0  -9   -5.40   22.00
  -3   0  -9   -5.30   28.80
   3   0   8  574.04   63.99
  -3   0  -8  673.03   66.99
  -3   0  -8  685.33   58.29
  -3   0  -8  645.34   65.29
  -3   0  -8  602.74   59.09
   3   0   7  -11.60   13.90
   3   0   7   18.00   12.50
  -3   0  -7   -0.50    8.10
  -3   0  -7  -21.70   17.10
  -3   0  -7    8.40    5.20
  -3   0  -7   -7.00   13.90
   3   0   6   56.89   14.00
   3   0   6   50.59   11.30
  -3   0  -6   36.10    5.80
  -3   0  -6   28.20   15.50
  -3   0  -6   12.10    6.70
  -3   0  -6   21.60   12.30
   3   0   5    4.50    9.50
   3   0   5    4.80    8.10
  -3   0  -5   -2.90   11.50
  -3   0  -5    3.30    9.10
  -3   0  -5   -7.00    3.20
  -3   0  -5    5.50   10.30
   3   0   4  720.33   72.09
   3   0   4  809.32   70.99
  -3   0  -4  839.22   71.59
  -3   0  -4  825.52   71.59
  -3   0  -4  730.43   69.39
  -3   0  -4  736.33   71.49
   3   0   3    3.90    5.60
   3   0   3    3.30    6.10
  -3   0  -3    2.40    2.40
  -3   0  -3   -2.30    2.80
  -3   0  -3   -3.00    7.00
  -3   0  -3    1.50    5.30
   3   0   2  264.67   23.00
   3   0   2  240.18   23.50
  -3   0  -2  208.58   22.80
  -3   0  -2  256.57   23.60
  -3   0  -2  225.08   23.40
  -3   0  -2  270.97   22.30
   3   0   1    2.00    4.40
   3   0   1   -2.20    2.10
   3   0   1   -0.70    2.30
  -3   0  -1   -1.90    3.90
  -3   0  -1   -2.40    2.30
  -3   0  -1   -1.30    2.70
   3   0   0    0.60    3.20
   3   0   0    2.10    4.60
  -3   0   0    2.80    3.70
  -3   0   0    1.70    4.40
   3   0  -1    1.10    5.80
   3   0  -1    2.80    3.80
   3   0  -1   -0.10    3.80
   3   0  -1    3.90    2.00
  -3   0   1   -8.30    4.50
  -3   0   1   -1.80    3.80
  -3   0   1    1.90    6.50
   3   0  -2  212.28   22.90
   3   0  -2  220.48   21.80
   3   0  -2  229.18   22.70
  -3   0   2  217.58   22.60
  -3   0   2  237.28   21.50
  -3   0   2  232.98   21.80
  -3   0   2  245.68   22.00
   3   0  -3   -6.50    6.50
   3   0  -3   -5.80    7.40
   3   0  -3   -0.40    4.40
   3   0  -3   -1.70    4.90
   3   0  -3   11.00    5.40
  -3   0   3    5.70    5.40
  -3   0   3   -2.60    7.10
  -3   0   3    4.10    4.30
  -3   0   3   -7.80    2.80
  -3   0   3   -6.80    3.20
   3   0  -4  729.33   71.09
   3   0  -4  668.73   70.29
   3   0  -4  773.52   70.39
   3   0  -4  723.83   69.39
   3   0  -4  814.22   69.69
  -3   0   4  848.82   70.49
  -3   0   4  787.72   69.59
  -3   0   4  774.02   71.29
   3   0  -5   -9.80   10.50
   3   0  -5    6.00   12.90
   3   0  -5   12.20    9.90
   3   0  -5    2.50    7.20
   3   0  -5    5.90    6.90
  -3   0   5   -2.40   13.70
  -3   0   5    3.80    6.60
  -3   0   5    4.40    7.70
   3   0  -6   32.20   16.50
   3   0  -6   11.10   13.70
   3   0  -6   42.30    9.70
   3   0  -6   31.00   10.10
  -3   0   6   37.20   10.40
  -3   0   6   55.09   16.80
   3   0  -7    6.40   20.30
   3   0  -7   -6.40   10.90
   3   0  -7   -4.20    9.30
   3   0  -7   -0.30   15.60
  -3   0   7    8.50   10.10
  -3   0   7  -16.20   19.90
   3   0  -8  532.15   54.79
   3   0  -8  489.95   66.39
   3   0  -8  627.94   63.69
   3   0  -8  542.65   61.79
  -3   0   8  665.53   67.19
  -3   0   8  630.34   58.29
   3   0  -9    9.40   31.10
   3   0  -9   -0.70   16.00
   3   0  -9   -2.70   27.60
  -3   0   9  -23.30   16.50
   4   0  10   -3.20   22.20
  -4   0 -10   -4.50   29.70
   4   0   9   -5.50   16.70
  -4   0  -9  -10.50   31.30
  -4   0  -9   -6.10    7.40
  -4   0  -9  -26.40   23.40
   4   0   8  131.29   22.00
  -4   0  -8  142.69   29.70
  -4   0  -8  136.49   17.80
  -4   0  -8  132.29   24.70
  -4   0  -8  174.68   17.10
   4   0   7    6.30   11.50
   4   0   7   -8.80   15.30
  -4   0  -7    7.50   19.70
  -4   0  -7  -13.10   14.40
  -4   0  -7    0.90    5.80
   4   0   6   75.99   15.50
   4   0   6   73.79   13.80
  -4   0  -6   74.09   16.10
  -4   0  -6   69.49   10.20
  -4   0  -6   92.79   18.30
  -4   0  -6   90.29   10.50
   4   0   5    8.00    9.80
   4   0   5    6.30    7.90
  -4   0  -5    3.40    4.20
  -4   0  -5   -5.20   10.80
  -4   0  -5   -8.80    4.70
  -4   0  -5   -9.70   10.10
  -4   0  -5   -7.60   10.00
   4   0   4  307.47   31.20
   4   0   4  325.07   30.80
  -4   0  -4  320.37   28.50
  -4   0  -4  313.07   31.80
  -4   0  -4  302.57   32.00
  -4   0  -4  304.17   29.20
   4   0   3   12.60    5.60
   4   0   3   -0.60    6.20
  -4   0  -3   -1.10    5.30
  -4   0  -3   -2.10    2.80
  -4   0  -3    3.70    6.80
  -4   0  -3   -1.70    4.40
   4   0   2 3855.01  360.16
   4   0   2 4115.89  360.06
  -4   0  -2 4034.20  360.16
  -4   0  -2 3625.84  360.26
  -4   0  -2 4550.74  360.56
   4   0   1   -1.50    3.20
   4   0   1    3.20    2.60
   4   0   1    2.40    6.00
  -4   0  -1   -5.20    5.00
  -4   0  -1   -5.70    7.30
   4   0   0 2658.33  243.98
   4   0   0 2673.13  244.38
  -4   0   0 2739.03  244.08
  -4   0   0 2849.42  244.48
   4   0  -1   -1.80    6.40
   4   0  -1    3.00    2.00
   4   0  -1    1.60    4.60
  -4   0   1    3.50    4.30
  -4   0   1    7.00    5.70
  -4   0   1   -5.50    5.60
   4   0  -2 4150.88  343.57
   4   0  -2 3411.06  343.27
   4   0  -2 3622.74  343.77
  -4   0   2 3868.41  342.97
  -4   0   2 3833.82  343.17
  -4   0   2 3823.22  343.47
  -4   0   2 3943.01  342.87
  -4   0   2 4109.59  343.67
   4   0  -3   -5.80    7.90
   4   0  -3   15.40    5.80
   4   0  -3    0.30    5.60
   4   0  -3   -3.30    8.70
  -4   0   3   16.50    5.60
  -4   0   3   10.60    5.60
  -4   0   3    8.50    4.70
  -4   0   3    5.60    7.80
  -4   0   3   -4.30    4.40
   4   0  -4  313.07   31.80
   4   0  -4  323.17   34.30
   4   0  -4  356.56   33.80
   4   0  -4  315.47   33.90
  -4   0   4  342.47   33.00
  -4   0   4  327.37   34.30
  -4   0   4  357.06   32.00
   4   0  -5    2.10    7.30
   4   0  -5  -17.20   11.70
   4   0  -5    2.10   13.70
   4   0  -5   -8.60    9.20
   4   0  -5    2.10    7.00
  -4   0   5    1.80    6.80
  -4   0   5    5.00   12.60
  -4   0   5   16.60    7.10
   4   0  -6   78.59   12.30
   4   0  -6   70.39   12.10
   4   0  -6   69.69   18.00
   4   0  -6   85.39   18.90
  -4   0   6   79.39   12.90
  -4   0   6   62.29   23.30
   4   0  -7    6.10   21.90
   4   0  -7   -3.70    9.80
   4   0  -7    4.30   10.70
   4   0  -7   -4.20   17.40
  -4   0   7    0.40   10.70
  -4   0   7   40.60   22.70
   4   0  -8  155.08   29.40
   4   0  -8  156.68   30.80
   4   0  -8  122.99   19.70
  -4   0   8  180.88   35.00
  -4   0   8  129.79   20.20
   4   0  -9  -39.90   36.90
   4   0  -9  -12.60   29.20
   4   0  -9  -39.70   16.50
  -4   0   9   19.30   42.10
  -4   0   9  -13.30   16.40
   5   0  10    3.40   23.50
  -5   0 -10  -57.49   39.90
   5   0   9    7.20   17.10
  -5   0  -9    1.30   29.50
  -5   0  -9  -48.90   24.40
  -5   0  -9    9.00    8.70
   5   0   8  320.07   44.30
   5   0   8  332.87   43.50
  -5   0  -8  431.96   36.60
  -5   0  -8  313.57   43.10
  -5   0  -8  391.36   36.50
  -5   0  -8  371.46   45.60
   5   0   7   24.40   12.00
   5   0   7    5.10   15.10
  -5   0  -7   15.80   19.80
  -5   0  -7   -4.40    6.50
  -5   0  -7    3.10   16.20
  -5   0  -7   -0.10    6.10
   5   0   6  -10.00   12.10
   5   0   6   10.50    9.40
  -5   0  -6    1.90   15.50
  -5   0  -6   -4.70    6.50
  -5   0  -6   -5.80   15.90
   5   0   5  -12.30    9.50
   5   0   5    0.70    8.10
  -5   0  -5   -7.60    5.80
  -5   0  -5  -17.20   11.00
  -5   0  -5   -2.80   10.20
  -5   0  -5    2.20    4.30
   5   0   4 2736.13  241.18
   5   0   4 2587.54  241.48
  -5   0  -4 2813.52  240.28
  -5   0  -4 2845.12  241.68
  -5   0  -4 2558.54  240.88
  -5   0  -4 2609.34  241.48
   5   0   3    2.20    6.00
   5   0   3   -0.90    6.20
  -5   0  -3   -1.00    5.50
  -5   0  -3   -1.00    6.50
  -5   0  -3   -2.80    5.90
   5   0   2 4191.68  388.16
   5   0   2 4554.44  387.96
   5   0   2 4073.99  388.26
   5   0   2 4864.01  388.26
  -5   0  -2 4314.27  388.06
  -5   0  -2 3943.11  388.56
  -5   0  -2 4504.55  388.26
   5   0   1   -3.80    7.10
   5   0   1   -3.30    4.00
   5   0   1    2.50    2.70
  -5   0  -1   -7.20    5.20
  -5   0  -1   -8.10    6.20
   5   0   0    7.10    7.90
   5   0   0   28.70    6.40
  -5   0   0   40.60    7.50
   5   0  -1    1.20    2.00
   5   0  -1   -4.80    8.10
   5   0  -1   -5.20    5.40
  -5   0   1   -2.70    4.60
  -5   0   1   -4.00    6.10
  -5   0   1    2.80    7.00
   5   0  -2 3704.93  368.86
   5   0  -2 3929.81  369.46
   5   0  -2 3803.02  368.56
   5   0  -2 4687.33  369.06
  -5   0   2 4182.68  368.26
  -5   0   2 4221.48  369.16
  -5   0   2 4419.86  369.16
  -5   0   2 4099.59  368.86
   5   0  -3   10.90    6.20
   5   0  -3   -4.20    4.90
   5   0  -3   -3.70    7.80
   5   0  -3   -8.20    9.90
  -5   0   3  -10.90    7.20
  -5   0   3   16.00    5.40
  -5   0   3   -6.00    5.90
  -5   0   3    4.40    4.90
   5   0  -4 2357.36  239.58
   5   0  -4 2778.22  239.78
   5   0  -4 2384.46  240.48
   5   0  -4 2808.12  240.48
  -5   0   4 2644.94  240.78
  -5   0   4 2749.52  238.88
  -5   0   4 2712.23  239.28
  -5   0   4 2826.92  238.78
  -5   0   4 2797.02  239.78
   5   0  -5   -3.40   13.80
   5   0  -5    4.60   12.80
   5   0  -5   10.60    8.10
   5   0  -5   -1.20    9.90
  -5   0   5   -2.10   13.20
  -5   0   5    1.20    7.30
  -5   0   5   13.80    7.50
   5   0  -6   15.20   10.30
   5   0  -6   13.90   16.40
   5   0  -6   22.80   17.40
  -5   0   6  -15.00   16.60
  -5   0   6   18.10    9.80
  -5   0   6    3.40    8.90
   5   0  -7   -4.60   19.80
   5   0  -7    5.20   20.60
   5   0  -7    2.10   10.80
  -5   0   7    3.90   10.40
  -5   0   7    1.40   22.60
   5   0  -8  390.56   48.70
   5   0  -8  282.07   37.00
   5   0  -8  301.37   47.10
  -5   0   8  367.46   41.00
  -5   0   8  455.75   53.39
   5   0  -9   -5.80   34.20
   5   0  -9    9.10   17.90
  -5   0   9   50.69   44.80
   6   0  10  -14.70   21.00
  -6   0 -10  -62.09   38.60
   6   0   9   -3.30   17.70
  -6   0  -9  -34.30   29.50
  -6   0  -9   13.30   27.10
   6   0   8   13.30   16.80
   6   0   8   17.00   15.30
  -6   0  -8   17.00    8.60
  -6   0  -8   35.00    8.90
  -6   0  -8  -16.10   21.00
  -6   0  -8   -0.60   25.80
   6   0   7    4.60   12.30
   6   0   7    2.20   15.50
  -6   0  -7    0.60    6.60
  -6   0  -7   -7.50   16.40
  -6   0  -7    3.10    7.80
  -6   0  -7  -12.00   24.20
   6   0   6   40.40   12.30
   6   0   6   51.19   14.60
  -6   0  -6   54.69    9.60
  -6   0  -6   48.00   16.60
  -6   0  -6   55.39    8.20
  -6   0  -6   48.50   15.80
   6   0   5    0.60    7.80
   6   0   5    4.80   10.40
  -6   0  -5   -2.00    6.90
  -6   0  -5    0.70    5.00
  -6   0  -5    6.20   12.20
  -6   0  -5    5.80   11.60
   6   0   4  834.32   75.89
   6   0   4  820.82   76.29
  -6   0  -4  885.61   76.69
  -6   0  -4  863.81   74.79
  -6   0  -4  780.22   75.79
  -6   0  -4  786.42   76.19
   6   0   3    1.70    6.00
   6   0   3    6.30    6.60
  -6   0  -3   -3.90    4.90
  -6   0  -3   -2.20    6.00
  -6   0  -3   -2.80    6.80
  -6   0  -3    1.20    6.70
   6   0   2   59.29    7.30
   6   0   2   53.09    8.10
   6   0   2   71.49    8.00
   6   0   2   55.49   10.60
  -6   0  -2   64.99    9.10
  -6   0  -2   48.70    7.20
  -6   0  -2   49.20    9.60
   6   0   1    0.50    2.70
   6   0   1   -4.00    4.90
   6   0   1   -0.50    8.70
  -6   0  -1    6.60    7.10
  -6   0  -1   -3.50    6.30
   6   0   0 2231.08  188.78
   6   0   0 1929.51  189.18
  -6   0   0 2215.48  188.88
  -6   0   0 2025.40  189.08
   6   0  -1   -6.60    9.10
   6   0  -1   -1.70    6.10
   6   0  -1    1.30    2.00
  -6   0   1   -0.50    7.80
  -6   0   1   -0.20    4.80
  -6   0   1    6.20    7.80
   6   0  -2   65.29    9.60
   6   0  -2   81.59   13.70
   6   0  -2   61.69   10.70
  -6   0   2   94.59   12.60
  -6   0   2   83.39   11.30
  -6   0   2   66.79   11.80
   6   0  -3   -4.00   11.50
   6   0  -3   -4.40    5.10
   6   0  -3    7.10    8.70
   6   0  -3    4.70    7.10
  -6   0   3   -5.00    5.10
  -6   0   3    2.60    8.70
  -6   0   3   11.80    5.50
  -6   0   3   -7.10    7.80
   6   0  -4  803.12   74.29
   6   0  -4  688.13   75.89
   6   0  -4  864.11   75.39
   6   0  -4  697.43   73.99
  -6   0   4  834.62   74.19
  -6   0   4  848.42   73.39
  -6   0   4  824.42   75.69
  -6   0   4  872.71   73.59
  -6   0   4  819.52   73.59
   6   0  -5    1.20    8.60
   6   0  -5   12.60    9.90
   6   0  -5    2.80   15.10
  -6   0   5    9.90    7.70
  -6   0   5    0.10   14.90
  -6   0   5    1.20    7.10
   6   0  -6   49.60   18.80
   6   0  -6   46.60   12.50
   6   0  -6   27.40   18.60
  -6   0   6   42.90   10.70
  -6   0   6   46.00   20.80
   6   0  -7   -2.20   12.10
   6   0  -7  -11.40   21.00
   6   0  -7  -16.10   22.50
  -6   0   7  -26.30   22.50
  -6   0   7   -2.10   10.90
   6   0  -8    1.30   27.30
   6   0  -8   12.70   15.20
   6   0  -8   21.80   28.00
  -6   0   8   15.70   14.50
  -6   0   8   70.69   36.10
   6   0  -9   -6.20   25.10
  -6   0   9   -3.10   43.00
   7   0  10   47.40   23.70
   7   0   9  -13.90   18.20
   7   0   9   -1.80   18.80
  -7   0  -9  -15.80   30.30
  -7   0  -9  -56.39   26.60
   7   0   8  159.28   24.60
   7   0   8  166.08   25.30
  -7   0  -8  145.39   31.20
  -7   0  -8  172.38   21.00
  -7   0  -8  159.48   29.10
  -7   0  -8  213.08   21.20
   7   0   7   14.10   15.60
   7   0   7    2.20   12.60
  -7   0  -7   15.00   34.70
  -7   0  -7  -10.10   19.50
  -7   0  -7    0.30    7.70
  -7   0  -7   -0.60    8.50
   7   0   6   33.50   11.50
  -7   0  -6   41.10   16.20
  -7   0  -6   49.90   16.40
  -7   0  -6   32.10   10.00
  -7   0  -6   36.00    8.20
   7   0   5   -4.70   10.80
   7   0   5    7.80    8.40
  -7   0  -5   -3.50    6.30
  -7   0  -5   -6.80    7.80
  -7   0  -5   -0.90   12.50
   7   0   4  393.96   40.60
   7   0   4  418.36   40.20
  -7   0  -4  406.56   40.60
  -7   0  -4  422.66   39.20
  -7   0  -4  470.75   42.00
  -7   0  -4  406.16   40.60
   7   0   3    8.00    5.90
   7   0   3    2.10    2.80
   7   0   3    4.70    6.80
  -7   0  -3   -4.50    6.10
  -7   0  -3   -0.40    6.20
  -7   0  -3    1.30    7.80
   7   0   2  793.82   71.29
   7   0   2  731.73   72.09
   7   0   2  900.11   70.59
  -7   0  -2  761.12   72.09
  -7   0  -2  695.33   71.09
   7   0   1    3.20   10.40
   7   0   1   -0.60    3.00
   7   0   1   -0.20    5.90
  -7   0  -1    4.60    7.40
  -7   0  -1   -0.10    8.20
   7   0   0    5.00   11.00
  -7   0   0   27.20    9.10
   7   0  -1    2.30    2.10
   7   0  -1   -3.20    7.00
   7   0  -1   -8.20   10.80
  -7   0   1    2.10    8.90
  -7   0   1  -13.00    9.20
  -7   0   1    3.50    5.90
   7   0  -2  678.63   72.89
   7   0  -2  673.43   71.49
   7   0  -2  838.52   70.39
  -7   0   2  822.52   72.49
  -7   0   2  855.11   71.69
  -7   0   2  805.32   72.29
   7   0  -3    0.00    5.60
   7   0  -3   -3.30    7.50
   7   0  -3  -12.70   12.10
  -7   0   3  -15.00    8.50
  -7   0   3   27.70   10.50
  -7   0   3   -9.20    9.20
  -7   0   3   -4.10    5.10
   7   0  -4  478.55   42.20
   7   0  -4  434.86   40.50
   7   0  -4  334.27   42.90
   7   0  -4  358.06   40.20
  -7   0   4  420.86   39.90
  -7   0   4  429.76   40.00
  -7   0   4  393.16   42.10
  -7   0   4  434.06   40.20
  -7   0   4  434.06   39.50
   7   0  -5    8.10   16.60
   7   0  -5   10.30   13.90
   7   0  -5    7.60   10.20
   7   0  -5    0.90   10.30
  -7   0   5   -3.20   13.60
  -7   0   5   -3.30    6.70
  -7   0   5   -2.20    6.40
  -7   0   5    5.20    8.20
  -7   0   5   10.00    7.10
   7   0  -6  -17.10   17.20
   7   0  -6   33.00   20.10
   7   0  -6   39.70   13.00
  -7   0   6   49.10   10.70
  -7   0   6   18.50   19.50
  -7   0   6   33.90   11.00
   7   0  -7   -2.30   24.90
   7   0  -7   -9.80   14.00
   7   0  -7   18.80   22.00
  -7   0   7    9.30   25.50
  -7   0   7   -4.60   10.40
   7   0  -8  190.48   28.50
   7   0  -8  154.88   37.70
  -7   0   8  198.48   41.30
   7   0  -9   15.90   38.20
   7   0  -9    7.40   20.70
  -7   0   9  -13.30   45.70
   8   0  10   72.09   27.30
   8   0   9   -7.70   17.90
   8   0   9  -24.90   17.80
  -8   0  -9  -28.70   29.80
  -8   0  -9   37.90   30.60
   8   0   8   67.59   17.60
   8   0   8   53.89   18.70
  -8   0  -8   46.40   26.60
  -8   0  -8   51.59   25.10
  -8   0  -8   81.99   13.30
  -8   0  -8   68.09   13.50
   8   0   7   -3.50   16.20
   8   0   7    7.30   12.80
  -8   0  -7  -10.00   19.00
  -8   0  -7   -5.90    9.20
  -8   0  -7    9.50   10.80
  -8   0  -7   -9.40   18.20
   8   0   6  510.25   46.20
   8   0   6  444.86   46.00
  -8   0  -6  485.95   49.80
  -8   0  -6  440.36   43.10
  -8   0  -6  452.95   44.40
  -8   0  -6  418.56   47.20
   8   0   5    1.40    8.80
   8   0   5   -1.60   10.70
  -8   0  -5   -9.00    9.40
  -8   0  -5   -7.00   12.10
  -8   0  -5   -6.00    7.50
   8   0   4  179.48   20.20
   8   0   4  183.18   19.90
  -8   0  -4  165.38   21.40
  -8   0  -4  160.08   19.30
  -8   0  -4  167.98   21.40
   8   0   3    5.60    6.50
   8   0   3   -0.10    3.70
   8   0   3    4.90    7.30
   8   0   3    2.00    9.90
  -8   0  -3   -6.20    8.80
  -8   0  -3   -6.60    7.80
   8   0   2  212.38   21.00
   8   0   2  177.28   25.20
   8   0   2  241.28   20.90
  -8   0  -2  175.28   22.60
  -8   0  -2  202.58   23.90
   8   0   1   -5.40   11.40
   8   0   1   -0.50    3.30
   8   0   1   -2.70    7.00
  -8   0  -1   -6.00   10.30
  -8   0  -1   -4.00    8.20
   8   0   0 2660.23  233.18
   8   0   0 2416.96  233.88
  -8   0   0 2827.62  234.18
  -8   0   0 2480.85  233.28
   8   0  -1    5.70    8.30
   8   0  -1  -15.00   11.40
   8   0  -1    7.50    2.30
  -8   0   1    6.70    5.90
  -8   0   1    0.50    9.70
  -8   0   1   -4.70    9.50
   8   0  -2  228.08   21.10
   8   0  -2  189.08   24.00
   8   0  -2  196.18   28.00
  -8   0   2  247.98   24.20
  -8   0   2  181.68   25.10
  -8   0   2  261.07   26.30
   8   0  -3    2.10    5.50
   8   0  -3    2.00    8.50
   8   0  -3   -2.40   14.60
  -8   0   3  -13.80   10.30
  -8   0   3   19.50   11.00
  -8   0   3   -6.10   10.30
   8   0  -4  120.49   20.70
   8   0  -4  165.58   25.30
   8   0  -4  170.18   21.00
  -8   0   4  174.68   21.60
  -8   0   4  190.18   19.90
  -8   0   4  198.58   22.70
  -8   0   4  187.88   23.40
   8   0  -5   -1.10   14.40
   8   0  -5    9.90   17.50
   8   0  -5   -1.90   11.20
   8   0  -5   -2.60   11.10
  -8   0   5   -7.50    8.90
  -8   0   5   -0.30    8.40
  -8   0   5    1.20    9.50
  -8   0   5  -15.00   15.00
   8   0  -6  404.06   50.69
   8   0  -6  355.46   42.60
  -8   0   6  422.46   49.40
  -8   0   6  481.85   42.10
   8   0  -7    7.00   14.70
   8   0  -7  -26.70   26.10
  -8   0   7  -12.70   26.90
  -8   0   7   13.40   12.20
   8   0  -8   56.29   18.90
   8   0  -8   55.49   34.30
  -8   0   8   58.89   37.40
   8   0  -9   17.90   23.00
   8   0  -9    4.70   40.40
   9   0  10   44.80   24.30
   9   0  10   95.39   29.70
   9   0   9  -33.90   19.30
   9   0   9   22.40   18.60
  -9   0  -9   12.00   30.30
   9   0   8    3.30   16.90
   9   0   8    8.60   15.30
  -9   0  -8   -8.80   24.70
  -9   0  -8    4.80   12.20
  -9   0  -8  -17.10   27.30
  -9   0  -8    7.30   13.00
   9   0   7    0.10   13.70
   9   0   7   -4.60   17.10
  -9   0  -7    7.80   10.90
  -9   0  -7    9.60   19.40
  -9   0  -7   -1.90   11.20
  -9   0  -7  -15.70   20.50
   9   0   6    3.00   14.00
   9   0   6    9.60   11.40
  -9   0  -6   -1.50   10.00
  -9   0  -6   20.30   12.30
  -9   0  -6    8.40   15.60
  -9   0  -6   -6.00   18.10
   9   0   5    6.70    9.60
   9   0   5   -5.80   11.60
  -9   0  -5   -9.40   13.10
  -9   0  -5   -4.90   11.00
  -9   0  -5   -4.40    9.30
   9   0   4    7.60    9.10
   9   0   4   15.50    7.50
  -9   0  -4   -7.60   11.20
  -9   0  -4    4.80   10.20
  -9   0  -4    4.10    9.80
   9   0   3    7.10    7.30
   9   0   3    2.70    4.70
   9   0   3    5.10    6.60
   9   0   3   -0.10   11.60
  -9   0  -3  -10.90    9.60
  -9   0  -3   -5.10    9.10
   9   0   2 1401.56  134.19
   9   0   2 1558.14  132.29
  -9   0  -2 1446.66  133.49
   9   0   1    7.90   13.60
   9   0   1    0.20    3.50
   9   0   1   -8.90    7.30
  -9   0  -1  -13.30   11.00
  -9   0  -1    6.70   10.70
   9   0   0    7.70    8.10
   9   0   0    6.00   12.80
   9   0   0    0.30    1.90
  -9   0   0  -11.10    9.80
  -9   0   0    6.10   10.90
   9   0  -1    3.70    2.20
   9   0  -1   -7.80    7.60
   9   0  -1   -3.10   12.50
  -9   0   1    1.70    7.00
  -9   0   1   19.50   11.30
  -9   0   1  -28.30   10.70
   9   0  -2 1719.13  143.99
   9   0  -2 1348.27  145.59
   9   0  -2 1435.46  147.09
  -9   0   2 1700.33  146.79
  -9   0   2 1804.22  145.69
  -9   0   2 1643.64  146.39
   9   0  -3    2.70    9.90
   9   0  -3   -6.10   15.40
   9   0  -3    1.70    5.70
  -9   0   3   22.50   13.20
  -9   0   3   -4.70   11.30
  -9   0   3   -6.00   10.50
   9   0  -4   19.60   18.90
   9   0  -4    8.30   11.30
   9   0  -4   -4.50    8.00
  -9   0   4   -0.40   11.80
  -9   0   4   14.60    8.10
  -9   0   4   29.30   13.80
  -9   0   4  -10.10   13.40
   9   0  -5   21.70   20.30
   9   0  -5    2.20   11.70
   9   0  -5    4.30   11.90
  -9   0   5    6.30   12.30
  -9   0   5   -2.00   11.50
  -9   0   5    6.80    9.60
  -9   0   5   -6.70   19.40
   9   0  -6  -12.30   24.20
   9   0  -6   15.00   14.10
  -9   0   6   -0.30    7.00
  -9   0   6    0.40   22.70
  -9   0   6    3.00    8.00
  -9   0   6    4.80   11.00
   9   0  -7    1.20   29.00
  -9   0   7   18.00   29.70
  -9   0   7   -7.20   13.10
   9   0  -8  -27.50   19.20
   9   0  -8   33.60   35.60
  -9   0   8  -76.59   37.10
   9   0  -9    7.20   43.00
   9   0  -9   -7.90   25.00
  10   0  10  -26.60   26.70
  10   0  10   35.90   23.10
  10   0   9  -27.20   32.90
  10   0   9   16.60   20.00
 -10   0  -9  -16.10   32.50
  10   0   8   17.00   17.00
  10   0   8   42.20   18.30
 -10   0  -8   32.30   15.10
 -10   0  -8   53.79   15.80
 -10   0  -8   -0.50   26.80
 -10   0  -8  121.59   27.10
  10   0   7    2.70   18.90
  10   0   7    0.50   14.40
 -10   0  -7    3.00   13.30
 -10   0  -7   34.50   19.90
 -10   0  -7  -14.10   21.50
 -10   0  -7   -3.10   13.20
  10   0   6  570.74   58.29
  10   0   6  592.24   58.19
 -10   0  -6  649.34   58.59
 -10   0  -6  558.14   57.09
 -10   0  -6  609.64   59.49
  10   0   5   13.80   11.80
  10   0   5    0.40    8.90
 -10   0  -5   -2.80   11.40
 -10   0  -5   -3.20   13.10
 -10   0  -5   13.60   13.20
  10   0   4  743.03   69.59
  10   0   4  773.42   69.69
 -10   0  -4  760.72   70.19
 -10   0  -4  690.03   70.29
 -10   0  -4  805.72   71.79
  10   0   3   10.20    8.20
  10   0   3    4.40    7.20
  10   0   3    0.90   14.20
  10   0   3   -2.80    5.70
 -10   0  -3  -13.10   10.50
 -10   0  -3  -11.50   11.70
  10   0   2  426.86   40.10
  10   0   2  495.05   40.90
  10   0   2  361.16   44.30
 -10   0  -2  446.26   43.70
 -10   0  -2  381.66   42.70
  10   0   1   -4.30   14.20
  10   0   1   -2.30    8.80
  10   0   1    3.40    3.70
 -10   0  -1    4.60   12.60
 -10   0  -1    0.50   11.60
  10   0   0 3416.86  314.77
  10   0   0 3711.03  317.07
  10   0   0 3249.67  317.87
 -10   0   0 3883.91  318.27
 -10   0   0 3410.56  317.37
  10   0  -1   -5.20    8.70
  10   0  -1    0.70    2.20
  10   0  -1    4.20   14.80
 -10   0   1   -0.90   12.20
 -10   0   1    6.90    7.50
 -10   0   1   -9.50   13.20
  10   0  -2  385.16   44.30
  10   0  -2  325.97   40.60
  10   0  -2  435.76   38.00
 -10   0   2  429.66   42.50
 -10   0   2  460.25   43.60
 -10   0   2  447.96   40.60
  10   0  -3    9.90   17.00
  10   0  -3    1.10    5.80
  10   0  -3   -2.00   10.40
 -10   0   3    3.10   13.40
 -10   0   3  -10.10   12.80
 -10   0   3   -7.60   10.40
  10   0  -4  760.22   76.49
  10   0  -4  691.83   80.79
 -10   0   4  895.91   76.59
 -10   0   4  849.12   79.29
 -10   0   4  883.91   78.89
 -10   0   4  887.11   78.89
  10   0  -5   -2.80   11.70
  10   0  -5  -10.40   21.40
  10   0  -5    7.60   13.20
 -10   0   5    4.40   15.10
 -10   0   5   -5.60   14.00
 -10   0   5    3.80   10.50
 -10   0   5   -8.90   19.50
  10   0  -6  489.55   72.29
 -10   0   6  688.13   62.89
 -10   0   6  701.13   62.89
 -10   0   6  728.73   71.99
 -10   0   6  704.53   64.69
  10   0  -7   19.70   19.30
  10   0  -7   21.70   29.90
 -10   0   7    2.30   14.50
 -10   0   7   30.70   30.90
  10   0  -8   36.80   39.10
  10   0  -8   44.80   22.00
 -10   0   8   41.10   41.20
  10   0  -9   33.60   51.49
  10   0  -9   59.79   28.50
  11   0   9    3.60   21.00
  11   0   9  -10.90   26.70
  11   0   8   18.70   16.60
  11   0   8   13.50   16.90
 -11   0  -8  -17.80   16.80
 -11   0  -8   -3.20   28.90
 -11   0  -8    0.90   23.70
 -11   0  -8    8.90   17.20
  11   0   7   -7.20   14.30
  11   0   7  -24.80   14.20
 -11   0  -7    2.40   24.90
 -11   0  -7  -14.50   15.30
 -11   0  -7   17.90   20.70
 -11   0  -7   -5.90   15.00
  11   0   6   40.70   13.70
  11   0   6    9.10   14.70
 -11   0  -6   13.90   15.50
 -11   0  -6    9.10   14.10
 -11   0  -6   30.90   16.70
  11   0   5   -0.70   10.10
  11   0   5   -7.70   11.80
 -11   0  -5    1.70   13.10
 -11   0  -5    1.20   14.70
 -11   0  -5    2.30   12.60
  11   0   4  442.06   40.30
  11   0   4  446.36   40.60
  11   0   4  383.66   37.90
  11   0   4  396.76   38.90
 -11   0  -4  379.96   42.20
 -11   0  -4  425.56   44.20
 -11   0  -4  438.96   41.20
  11   0   3   -5.80    8.50
  11   0   3    1.60   16.40
  11   0   3    4.70    7.60
  11   0   3    2.00    7.00
 -11   0  -3  -16.50   14.30
 -11   0  -3  -16.70   11.50
  11   0   2    4.40    9.10
  11   0   2    3.10    5.50
  11   0   2    5.80   16.60
 -11   0  -2  -12.50   13.10
 -11   0  -2    5.60   12.30
  11   0   1   -9.80    9.20
  11   0   1    2.30   15.30
  11   0   1   -0.10    3.70
 -11   0  -1    0.70   13.60
 -11   0  -1  -12.30   12.70
  11   0   0   22.60   17.20
  11   0   0   21.20   11.40
  11   0   0   15.00    2.80
 -11   0   0   25.20   14.30
 -11   0   0   -7.00   13.40
  11   0  -1    1.90    1.90
  11   0  -1   -9.60   10.60
  11   0  -1   -3.20   17.00
 -11   0   1  -17.00   13.30
 -11   0   1   14.10   14.90
 -11   0   1   23.80    9.10
  11   0  -2   -6.30   18.30
  11   0  -2    3.60    4.00
  11   0  -2  -11.30   11.00
 -11   0   2    8.30   14.90
 -11   0   2    7.20    9.90
 -11   0   2   -3.40   13.80
  11   0  -3   -3.10   11.50
  11   0  -3    1.30   18.50
  11   0  -3   -1.40    5.80
 -11   0   3   14.20   16.60
 -11   0   3   -1.40   12.60
 -11   0   3  -12.10   15.30
  11   0  -4  447.96   45.50
  11   0  -4  338.67   53.39
 -11   0   4  514.25   49.70
 -11   0   4  493.85   50.59
 -11   0   4  503.25   46.00
 -11   0   4  503.05   50.49
  11   0  -5   14.30   12.20
  11   0  -5   -7.20   14.70
  11   0  -5    7.90   24.00
 -11   0   5  -17.40   18.50
 -11   0   5    2.00   10.80
 -11   0   5   -1.90   15.80
 -11   0   5    4.90   17.00
  11   0  -6   30.20   28.10
  11   0  -6    1.90   16.90
 -11   0   6   17.20   14.20
 -11   0   6   21.30   15.00
 -11   0   6   -3.00   13.10
 -11   0   6   21.40   26.60
  11   0  -7   32.00   35.80
  11   0  -7    3.50   29.10
 -11   0   7   -4.40   32.40
 -11   0   7  -11.00   15.20
  11   0  -8  -15.80   21.70
  11   0  -8   30.70   41.20
 -11   0   8   11.50   44.70
  11   0  -9   -3.80   51.29
  11   0  -9  -43.70   30.50
  12   0   9  -44.00   23.10
  12   0   9    6.10   21.60
  12   0   8    9.00   18.70
  12   0   8   25.10   19.00
 -12   0  -8   60.39   19.10
 -12   0  -8   35.70   26.20
 -12   0  -8   16.30   21.50
  12   0   7    0.80   15.50
  12   0   7  -10.80   14.30
 -12   0  -7   12.50   17.90
 -12   0  -7    9.00   26.40
 -12   0  -7    4.50   20.10
 -12   0  -7   20.50   17.50
  12   0   6  678.53   64.79
  12   0   6  644.04   64.39
 -12   0  -6  674.83   65.59
 -12   0  -6  602.74   65.29
 -12   0  -6  730.23   67.19
  12   0   5   13.40   11.40
  12   0   5  -18.70   12.10
 -12   0  -5   -4.20   14.70
 -12   0  -5  -12.30   13.00
 -12   0  -5  -22.00   16.20
  12   0   4  299.87   31.00
  12   0   4  304.57   27.70
  12   0   4  297.37   30.70
 -12   0  -4  222.18   33.90
 -12   0  -4  298.47   35.70
  12   0   3   -5.40    8.40
  12   0   3   10.40   18.80
  12   0   3    1.00    8.20
 -12   0  -3   -0.50   13.50
 -12   0  -3   -8.70   13.90
  12   0   2  136.59   26.00
  12   0   2  154.98   18.00
  12   0   2  151.88   20.50
 -12   0  -2  138.59   23.00
 -12   0  -2  179.28   24.50
  12   0   1   -0.60    4.20
  12   0   1    2.70   18.30
  12   0   1  -11.80    9.40
 -12   0  -1   10.80   14.40
 -12   0  -1    5.00   13.70
  12   0   0  308.17   42.70
  12   0   0  396.66   38.90
  12   0   0  387.66   34.20
 -12   0   0  362.66   42.30
 -12   0   0  404.26   40.90
  12   0  -1  -11.60   17.80
  12   0  -1   -1.70   10.60
 -12   0   1    1.00   15.10
 -12   0   1   -5.80   15.00
 -12   0   1    6.50    9.70
  12   0  -2  148.69   15.50
  12   0  -2  132.09   26.10
  12   0  -2  126.79   21.10
 -12   0   2  186.18   21.40
 -12   0   2  173.98   25.50
 -12   0   2  166.28   24.60
  12   0  -3  -14.90   12.80
  12   0  -3    0.00    5.90
  12   0  -3  -16.10   23.00
 -12   0   3  -13.90   13.90
 -12   0   3  -18.90   15.50
 -12   0   3   15.10   18.00
  12   0  -4  287.47   31.80
  12   0  -4  271.67   41.10
  12   0  -4  239.98   35.00
 -12   0   4  381.16   40.30
 -12   0   4  343.27   38.90
  12   0  -5   10.40   16.90
  12   0  -5    6.70   12.40
  12   0  -5  -20.30   26.40
 -12   0   5  -37.30   21.40
 -12   0   5    2.80   21.30
 -12   0   5   -3.40   18.80
 -12   0   5    3.10   12.40
  12   0  -6  556.54   79.29
  12   0  -6  555.14   70.59
 -12   0   6  813.02   69.39
 -12   0   6  782.72   68.79
 -12   0   6  791.62   78.49
  12   0  -7   58.09   38.30
  12   0  -7   20.90   21.50
 -12   0   7  -36.10   33.40
 -12   0   7  -26.50   16.80
 -12   0   7    7.60    8.90
  12   0  -8   32.90   45.80
  12   0  -8   37.00   26.40
 -12   0   8   48.90   78.19
 -12   0   8   14.40   20.00
  12   0  -9   14.30   33.00
  12   0  -9  105.99   57.39
  13   0   9  -50.29   24.60
  13   0   9    4.30   21.30
  13   0   8   87.39   22.90
  13   0   8   98.49   24.10
 -13   0  -8   89.49   24.90
  13   0   7  -15.10   14.90
  13   0   7   -8.50   16.40
 -13   0  -7   -0.60   20.00
 -13   0  -7  -10.20   27.80
 -13   0  -7   -5.90   18.80
 -13   0  -7   -4.80   19.50
  13   0   6   10.60   12.30
  13   0   6    5.90   16.90
 -13   0  -6   23.60   19.80
 -13   0  -6   15.20   18.80
 -13   0  -6    7.60   17.20
  13   0   5   -0.10   12.80
  13   0   5    3.80   10.80
 -13   0  -5   11.40   17.10
 -13   0  -5    3.20   14.40
 -13   0  -5   -9.00   17.70
  13   0   4  469.05   39.70
  13   0   4  389.46   41.70
 -13   0  -4  348.17   45.40
 -13   0  -4  428.66   46.90
  13   0   3    4.90    9.80
  13   0   3    2.50    8.60
  13   0   3  -11.20   20.70
 -13   0  -3  -17.20   17.40
 -13   0  -3   -5.10   16.50
  13   0   2  433.16   36.70
  13   0   2  268.67   42.60
  13   0   2  351.86   33.60
 -13   0  -2  280.77   38.60
 -13   0  -2  343.57   41.40
  13   0   1  -10.50   19.00
  13   0   1    2.70    4.30
  13   0   1   -5.10   12.10
 -13   0  -1  -10.50   15.30
 -13   0  -1  -26.40   14.60
  13   0   0   11.60   19.90
  13   0   0    8.20   13.00
  13   0   0   10.40    2.10
 -13   0   0  -20.60   16.00
 -13   0   0   25.60   17.00
  13   0  -1   -4.10   21.60
  13   0  -1  -24.80   12.30
 -13   0   1    4.20   10.00
 -13   0   1  -31.00   15.80
 -13   0   1    8.50   17.00
  13   0  -2  245.98   48.00
  13   0  -2  348.97   31.80
  13   0  -2  292.57   37.20
 -13   0   2  375.96   43.10
 -13   0   2  398.96   43.10
 -13   0   2  420.76   38.20
  13   0  -3  -15.00   23.60
  13   0  -3   -6.20   14.00
  13   0  -3    2.60    5.80
 -13   0   3  -21.80   18.40
 -13   0   3   -6.10   13.20
  13   0  -4  377.86   38.50
  13   0  -4  327.37   52.39
  13   0  -4  311.97   41.40
 -13   0   4  430.76   44.50
 -13   0   4  482.85   46.80
  13   0  -5   -7.20   12.90
  13   0  -5   -1.30   31.50
  13   0  -5    2.90   19.50
 -13   0   5   17.10   13.20
 -13   0   5  -22.10   22.90
 -13   0   5  -10.30   21.50
 -13   0   5   14.80   23.50
  13   0  -6   57.99   36.70
  13   0  -6    2.50   18.10
 -13   0   6    5.10   16.20
 -13   0   6   50.89   31.90
 -13   0   6   22.30   21.20
 -13   0   6   -3.30   21.90
  13   0  -7  -10.10   23.70
  13   0  -7    2.80   39.80
 -13   0   7  -10.70   37.20
 -13   0   7  -24.50   18.10
 -13   0   7   19.50   14.40
 -13   0   7   20.90   14.80
  13   0  -8   74.09   31.20
  13   0  -8  129.69   53.09
 -13   0   8   95.79   31.40
  13   0  -9   78.39   84.09
  13   0  -9   65.09   38.40
  14   0   9   -3.50   21.60
  14   0   9  -21.30   25.20
  14   0   8   -9.60   20.70
  14   0   8  -31.20   17.90
 -14   0  -8   15.00   24.80
  14   0   7  -36.30   17.10
  14   0   7   14.60   16.00
 -14   0  -7   36.30   22.50
 -14   0  -7    4.90   20.00
 -14   0  -7   33.40   24.80
  14   0   6  242.68   30.10
  14   0   6  188.78   35.80
 -14   0  -6  206.08   27.10
 -14   0  -6  158.38   38.30
  14   0   5  -11.80   11.40
  14   0   5    9.80   13.70
 -14   0  -5    2.90   14.70
 -14   0  -5   30.40   21.90
  14   0   4    3.50    9.30
  14   0   4    2.20    9.00
  14   0   4    7.90   11.60
 -14   0  -4   12.20   20.00
 -14   0  -4   -4.80   20.20
  14   0   3   -5.30   23.40
  14   0   3   -0.80    9.10
  14   0   3    0.80   11.50
 -14   0  -3  -26.90   19.20
 -14   0  -3   -9.30   18.50
  14   0   2    0.00    6.40
  14   0   2  -10.90   23.00
  14   0   2   -9.90   12.40
 -14   0  -2   -9.80   19.00
 -14   0  -2  -18.90   17.70
  14   0   1    1.30    4.40
  14   0   1   -4.10   21.10
  14   0   1   -2.90   13.70
 -14   0  -1  -15.90   19.80
  14   0   0   63.59   38.00
  14   0   0  116.49   20.40
 -14   0   0   91.59   22.50
 -14   0   0  112.19   23.90
 -14   0   0  107.69   15.50
  14   0  -1   28.30   15.10
  14   0  -1   15.30   21.80
 -14   0   1   -9.40   18.60
 -14   0   1   -0.60    9.90
 -14   0   1   -8.60   18.40
  14   0  -2    7.90   14.40
  14   0  -2  -13.00   24.20
 -14   0   2   -0.60   13.30
 -14   0   2    1.10   20.30
 -14   0   2    4.60   20.00
  14   0  -3  -14.60   15.50
  14   0  -3   -0.10    6.10
  14   0  -3    2.10   25.90
 -14   0   3    1.50   21.00
 -14   0   3  -16.20   22.00
 -14   0   3  -25.70   16.70
  14   0  -4   13.70   17.80
  14   0  -4   13.40   29.20
  14   0  -4   -0.90    9.30
 -14   0   4   -1.70   24.90
 -14   0   4   -1.60   21.30
 -14   0   4    8.40   21.40
  14   0  -5    0.30   13.30
  14   0  -5    0.50   35.20
  14   0  -5    2.30   21.00
 -14   0   5   -2.90   27.00
 -14   0   5  -12.20   24.80
 -14   0   5  -19.40   14.50
 -14   0   5   -4.50   25.90
  14   0  -6  152.78   33.70
  14   0  -6  251.57   49.20
 -14   0   6  285.67   40.80
 -14   0   6  217.58   29.10
 -14   0   6  287.07   38.30
 -14   0   6  252.37   43.00
  14   0  -7   -1.30   28.60
  14   0  -7   35.90   44.40
 -14   0   7   29.60   20.20
 -14   0   7    0.70   41.00
 -14   0   7  -14.80   20.10
 -14   0   7   16.50   20.60
  14   0  -8   35.50   32.50
  14   0  -8   96.59   58.99
  15   0   8   99.39   25.00
  15   0   8  104.29   23.90
  15   0   7    8.70   16.30
  15   0   7  -25.80   18.80
 -15   0  -7   30.70   25.70
 -15   0  -7   41.10   21.40
 -15   0  -7   23.80   26.10
  15   0   6   -0.20   15.20
  15   0   6   19.20   14.70
 -15   0  -6   13.60   23.50
 -15   0  -6   46.20   25.00
 -15   0  -6   14.40   17.60
  15   0   5    2.90   11.40
  15   0   5    5.80   16.00
 -15   0  -5    5.90   21.20
 -15   0  -5   29.60   25.00
 -15   0  -5   46.90   16.00
  15   0   4  428.86   46.20
  15   0   4  490.05   44.90
  15   0   4  482.55   47.10
 -15   0  -4  386.26   52.39
 -15   0  -4  513.75   54.19
  15   0   3   27.20   27.50
  15   0   3    3.30   11.10
  15   0   3    0.90   12.90
 -15   0  -3   -7.70   20.60
 -15   0  -3  -20.20   28.70
  15   0   2  999.80   84.59
  15   0   2  913.21   93.49
 -15   0  -2  843.32   89.39
  15   0   1   -0.10    4.40
  15   0   1   23.20   25.80
  15   0   1   -4.00   14.20
 -15   0  -1   -3.90   20.10
  15   0   0   -1.30   26.40
  15   0   0    6.50   16.10
 -15   0   0   25.20   21.20
 -15   0   0   14.50   10.60
  15   0  -1  -17.30   24.80
 -15   0   1   24.50   13.00
 -15   0   1    6.90   20.80
 -15   0   1    9.10   30.10
  15   0  -2  848.72   97.09
 -15   0   2 1070.39  100.79
 -15   0   2 1206.88   97.09
 -15   0   2 1051.29  101.59
  15   0  -3    8.00   18.00
  15   0  -3   52.09   31.00
 -15   0   3   15.10   23.80
 -15   0   3  -12.60   24.10
  15   0  -4  404.16   49.40
  15   0  -4  460.95   44.20
  15   0  -4  386.86   61.49
 -15   0   4  483.25   56.19
 -15   0   4  505.45   55.69
  15   0  -5   18.40   22.20
  15   0  -5    3.00   13.50
  15   0  -5   23.70   37.00
 -15   0   5   14.20   16.40
 -15   0   5  -12.60   27.00
 -15   0   5   21.10   28.90
 -15   0   5  -19.10   29.90
  15   0  -6   21.40   25.50
  15   0  -6   31.60   42.30
 -15   0   6  -42.00   30.40
 -15   0   6  -36.50   34.50
 -15   0   6   49.40   30.50
 -15   0   6   19.30   20.10
  15   0  -7   42.60   48.70
  15   0  -7  -25.40   30.40
 -15   0   7  -19.80   26.60
 -15   0   7   22.00   24.70
 -15   0   7    6.70   23.30
 -15   0   7   73.29   47.80
  15   0  -8   86.49   37.30
  16   0   8   18.50   18.70
  16   0   8  -39.60   23.70
  16   0   7   -4.00   16.60
  16   0   7   -3.30   20.00
 -16   0  -7   56.09   28.10
 -16   0  -7    7.40   28.90
  16   0   6   25.60   14.60
  16   0   6    6.30   16.30
 -16   0  -6   51.39   27.90
 -16   0  -6   45.50   28.90
 -16   0  -6   28.50   18.50
  16   0   5   -7.10   12.70
 -16   0  -5    9.80   15.70
 -16   0  -5   16.50   26.80
 -16   0  -5    5.60   24.90
  16   0   4    0.40   30.00
  16   0   4   39.20   14.70
  16   0   4   17.00   10.80
  16   0   4   28.60   13.10
 -16   0  -4   14.70   23.70
 -16   0  -4   24.60   26.10
  16   0   3  -19.80   29.60
  16   0   3   11.00   15.70
 -16   0  -3    0.70   25.00
 -16   0  -3  -33.50   22.80
  16   0   2  152.38   39.90
  16   0   2  257.37   30.50
  16   0   2  186.98   22.90
 -16   0  -2  264.17   35.80
 -16   0  -2  190.68   32.30
  16   0   1   -7.70   15.70
  16   0   1   -0.10   29.60
  16   0   1   -1.90    4.10
 -16   0  -1   -2.80   20.40
 -16   0  -1  -14.60   22.40
  16   0   0  266.67   39.10
  16   0   0  218.18   40.50
 -16   0   0  248.38   39.80
 -16   0   0  330.57   31.10
  16   0  -1  -29.70   28.00
  16   0  -1   -9.90   17.10
 -16   0   1  -10.30   13.40
 -16   0   1   -6.10   18.90
 -16   0   1    1.60   25.00
  16   0  -2  165.58   29.80
 -16   0   2  227.48   28.90
 -16   0   2  218.98   34.10
 -16   0   2  253.57   36.80
  16   0  -3   11.80   20.40
  16   0  -3   43.70   32.70
 -16   0   3    8.20   25.90
 -16   0   3   12.90   26.60
 -16   0   3    0.20   21.10
  16   0  -4    1.30   20.70
  16   0  -4    2.80   36.70
 -16   0   4   14.10   31.30
 -16   0   4   21.20   25.30
 -16   0   4  -41.50   29.70
  16   0  -5   -2.10   23.90
  16   0  -5    3.70   36.20
 -16   0   5   36.30   33.80
 -16   0   5   30.10   18.40
 -16   0   5   -5.80   30.80
 -16   0   5  -59.09   34.30
  16   0  -6    3.50   27.30
  16   0  -6   42.00   46.50
 -16   0   6   33.80   36.20
 -16   0   6   40.40   38.80
 -16   0   6    3.90   22.10
 -16   0   6  -75.59   35.10
  16   0  -7    9.80   57.59
  16   0  -7  -10.40   33.90
 -16   0   7  -25.30   25.10
  17   0   8   10.20   27.00
  17   0   8   59.69   21.90
  17   0   7  -18.60   18.80
  17   0   7    6.90   17.60
 -17   0  -7   44.10   33.90
 -17   0  -7   15.60   33.80
  17   0   6  -16.30   16.30
  17   0   6  -13.40   15.50
 -17   0  -6  -12.60   29.80
 -17   0  -6   15.00   19.10
 -17   0  -6   69.99   32.00
  17   0   5   19.70   14.50
  17   0   5   -3.40   12.80
 -17   0  -5   15.40   28.30
 -17   0  -5    8.60   16.10
 -17   0  -5   34.00   31.20
  17   0   4   85.69   15.90
  17   0   4  144.79   21.40
  17   0   4  125.99   37.60
  17   0   4  151.28   20.10
 -17   0  -4   88.89   29.80
 -17   0  -4  114.29   34.30
  17   0   3    1.50   36.10
  17   0   3    0.70   16.80
 -17   0  -3    1.50   25.50
 -17   0  -3  -15.20   25.40
  17   0   2  495.15   48.00
  17   0   2  469.45   66.19
 -17   0  -2  466.95   59.79
 -17   0  -2  640.74   62.19
  17   0   1    8.60   33.00
  17   0   1   -9.00   22.30
 -17   0  -1   18.80   25.30
 -17   0  -1   -1.10   10.40
 -17   0  -1  -16.00   27.00
  17   0   0   10.00   19.50
  17   0   0   15.90   30.40
 -17   0   0   17.70   12.70
 -17   0   0   15.70   27.20
 -17   0   0   -5.20   20.30
  17   0  -1   11.10   27.40
  17   0  -1    0.20   19.60
 -17   0   1   10.80   14.60
 -17   0   1    9.40   26.20
  17   0  -2  491.15   63.19
 -17   0   2  701.73   68.49
 -17   0   2  655.23   62.59
  17   0  -3   -3.40   37.50
  17   0  -3    8.40   21.70
 -17   0   3    0.30   21.60
 -17   0   3  -46.40   25.10
 -17   0   3   -1.60   30.20
  17   0  -4  110.59   28.60
  17   0  -4  105.39   39.40
 -17   0   4  169.88   34.60
 -17   0   4  135.89   36.80
  17   0  -5  -12.00   25.60
  17   0  -5    7.50   41.10
 -17   0   5   67.49   36.60
 -17   0   5   44.00   36.00
 -17   0   5   -5.30   19.90
  17   0  -6   17.20   33.30
  17   0  -6   13.50   47.50
 -17   0   6   11.60   24.50
 -17   0   6  -35.60   44.90
 -17   0   6   44.30   40.00
 -17   0   6 -100.29   39.20
  17   0  -7   40.00   55.69
  18   0   7   10.20   18.00
  18   0   7  -37.60   22.00
 -18   0  -7   -2.70   55.39
 -18   0  -7    1.40   38.60
  18   0   6   67.79   19.70
  18   0   6   36.00   19.10
 -18   0  -6  107.59   35.90
 -18   0  -6  103.49   37.20
  18   0   5   18.00   14.50
  18   0   5   -5.70   13.70
 -18   0  -5   37.80   33.30
 -18   0  -5  -12.50   16.30
 -18   0  -5    9.50   30.90
  18   0   4   57.49   17.10
  18   0   4   45.40   39.10
  18   0   4   80.89   19.10
  18   0   4   36.00   12.80
 -18   0  -4   48.20   32.70
 -18   0  -4   83.99   35.20
  18   0   3    3.20   19.70
  18   0   3   24.30   37.80
 -18   0  -3  -11.90   29.30
 -18   0  -3   69.99   32.50
  18   0   2  312.77   49.80
  18   0   2  270.47   29.30
 -18   0  -2  300.07   43.20
 -18   0  -2  342.57   47.90
  18   0   1  -13.30   34.10
  18   0   1  -21.80   20.00
 -18   0  -1   14.80   25.10
 -18   0  -1  -13.20   12.10
 -18   0  -1   11.70   30.60
  18   0   0  358.26   45.20
 -18   0   0  381.26   55.29
 -18   0   0  364.96   39.70
  18   0  -1  -16.10   21.40
 -18   0   1    3.10   32.40
 -18   0   1  -10.10   16.30
  18   0  -2  285.77   45.20
 -18   0   2  413.76   52.99
 -18   0   2  338.97   43.50
  18   0  -3   32.40   40.50
  18   0  -3   16.30   23.70
 -18   0   3   35.40   35.20
 -18   0   3   -1.50   22.50
  18   0  -4   74.99   27.90
  18   0  -4   93.09   46.00
 -18   0   4   98.99   32.10
 -18   0   4   54.89   40.00
  18   0  -5  -10.80   27.90
  18   0  -5   24.40   48.30
 -18   0   5    0.10   35.10
 -18   0   5    8.30   21.90
 -18   0   5    3.70   42.20
  18   0  -6   97.19   35.80
 -18   0   6  111.69   31.10
 -18   0   6  149.19   45.80
 -18   0   6  129.19   47.90
  19   0   7  -64.79   22.60
  19   0   7   17.20   20.60
 -19   0  -7   79.59   41.70
  19   0   6  -24.40   18.50
  19   0   6  -17.40   16.40
 -19   0  -6   76.69   39.50
 -19   0  -6   29.50   36.70
  19   0   5   -0.70   15.00
  19   0   5  -25.40   14.70
 -19   0  -5   78.49   38.20
 -19   0  -5   -5.80   34.90
  19   0   4   31.70   15.10
  19   0   4   -2.90   11.60
  19   0   4  -15.10   42.70
  19   0   4    5.60   19.80
 -19   0  -4  103.79   36.90
 -19   0  -4   30.00   34.20
  19   0   3   -2.60   22.40
  19   0   3  -34.10   41.40
  19   0   3    2.20   15.00
 -19   0  -3    6.60   37.30
 -19   0  -3   11.10   32.90
  19   0   2  131.49   46.40
  19   0   2  152.58   29.10
 -19   0  -2  184.98   40.60
 -19   0  -2  133.49   36.20
  19   0   1    1.50   22.10
  19   0   1   -6.80   34.50
 -19   0  -1  -18.50   29.40
 -19   0  -1   -0.30   14.00
 -19   0  -1   -3.90   31.10
  19   0   0   -0.10   22.10
 -19   0   0  -23.80   14.70
 -19   0   0    5.00   32.90
  19   0  -1    6.20   22.80
  19   0  -1   -8.50   37.40
 -19   0   1    3.40   36.30
 -19   0   1   -4.10   18.30
  19   0  -2  103.59   29.90
 -19   0   2  183.18   41.00
 -19   0   2  102.79   37.10
 -19   0   2  196.28   28.40
  19   0  -3   -1.00   24.70
  19   0  -3   22.00   41.90
 -19   0   3  -32.70   34.10
 -19   0   3   -9.80   37.80
 -19   0   3   -7.00   26.70
  19   0  -4  -26.30   46.70
  19   0  -4   17.90   28.90
 -19   0   4   31.90   44.40
 -19   0   4   29.50   33.70
 -19   0   4  -34.60   42.60
  19   0  -5   13.50   33.50
 -19   0   5   28.70   40.20
 -19   0   5   50.19   48.40
 -19   0   5 -117.19   45.60
 -19   0   6  190.68   56.59
  20   0   7   -5.70   20.60
  20   0   6   34.00   21.10
  20   0   6   77.09   21.70
 -20   0  -6  134.89   43.10
 -20   0  -6  157.88   47.40
  20   0   5    8.50   16.00
  20   0   5  -40.30   14.90
 -20   0  -5   26.20   41.70
 -20   0  -5    0.10   41.90
  20   0   4   50.89   17.10
  20   0   4    0.00   12.90
  20   0   4   48.50   23.90
 -20   0  -4   60.89   39.40
 -20   0  -4   97.89   42.90
  20   0   3    8.70   42.90
  20   0   3   16.50   49.30
 -20   0  -3   14.30   37.10
 -20   0  -3   33.10   36.80
  20   0   2  261.57   36.40
 -20   0  -2  200.38   27.90
 -20   0  -2  192.08   47.60
 -20   0  -2  200.88   42.90
  20   0   1   11.80   25.40
 -20   0  -1  -15.20   37.80
 -20   0  -1    2.40   14.80
 -20   0  -1  -35.30   31.90
  20   0   0  136.89   49.20
  20   0   0  201.38   34.70
 -20   0   0  229.48   45.60
 -20   0   0  182.08   26.20
 -20   0   0  154.68   41.60
  20   0  -1    3.30   26.70
  20   0  -1   17.30   43.20
 -20   0   1  -32.00   32.90
 -20   0   1  -15.50   35.20
 -20   0   1  -12.90   19.60
  20   0  -2  167.48   35.20
  20   0  -2  134.19   48.90
 -20   0   2  186.58   43.10
 -20   0   2  193.38   46.50
 -20   0   2  250.37   31.80
  20   0  -3   11.20   28.50
  20   0  -3   11.00   50.69
 -20   0   3   52.09   32.00
 -20   0   3   59.99   43.20
 -20   0   3  -77.79   41.20
  20   0  -4   49.20   34.60
 -20   0   4  -52.59   45.70
 -20   0   4   31.10   46.30
 -20   0   4   66.79   38.50
 -20   0   5   52.29   27.70
 -20   0   5    4.20   52.59
 -20   0   5  -50.09   42.30
 -20   0   5 -135.49   50.09
 -20   0   6  238.58   61.99
 -20   0   6 -117.49   58.79
  21   0   6   18.30   20.70
  21   0   5   11.10   18.50
  21   0   5  -48.30   15.90
 -21   0  -5   26.50   48.00
  21   0   4    1.60   17.80
  21   0   4    1.70   26.90
 -21   0  -4  121.19   47.90
 -21   0  -4   14.20   40.40
  21   0   3  -15.10   50.29
  21   0   3   11.20   28.50
 -21   0  -3  -27.20   13.10
 -21   0  -3   -7.40   37.10
 -21   0  -3   87.99   41.60
  21   0   2  -34.80   71.99
  21   0   2   31.70   30.00
 -21   0  -2   43.50   44.80
 -21   0  -2  -28.40   14.90
 -21   0  -2   -1.70   37.90
  21   0   1   -5.60   28.70
  21   0   1   11.00   50.69
 -21   0  -1  -77.69   35.80
 -21   0  -1    4.50   40.80
 -21   0  -1  -31.00   16.70
  21   0   0   14.90   28.30
  21   0   0   -5.70   49.50
 -21   0   0   37.20   43.90
 -21   0   0   31.80   19.40
 -21   0   0  -37.60   34.20
  21   0  -1   -7.50   26.80
  21   0  -1    1.50   50.69
 -21   0   1   12.10   42.60
 -21   0   1  -86.39   34.00
 -21   0   1  -20.50   20.20
  21   0  -2  -29.70   53.49
  21   0  -2   35.40   31.10
 -21   0   2   36.10   27.10
 -21   0   2  -36.50   40.80
 -21   0   2   30.00   44.60
  21   0  -3   -0.30   34.30
 -21   0   3  -71.19   43.40
 -21   0   3   59.19   48.40
 -21   0   3   51.09   31.10
 -21   0   4   50.89   52.09
 -21   0   4    1.10   39.90
 -21   0   5  113.89   60.59
 -21   0   5   24.80   57.29
 -21   0   6  102.59   91.69
  22   0   6   58.29   22.90
  22   0   5  -12.80   19.00
  22   0   4   10.70   18.10
  22   0   3  -26.10   31.60
 -22   0  -3  129.69   50.49
  22   0   2    1.70   32.90
  22   0   2   26.10   59.19
 -22   0  -2   54.29   47.80
 -22   0  -2  -20.70   16.30
  22   0   1   -5.10   52.99
  22   0   1   65.99   33.40
 -22   0  -1  108.29   47.00
 -22   0  -1   -3.20   19.70
  22   0   0  -15.80   50.39
  22   0   0   70.69   31.60
 -22   0   0   23.00   27.60
 -22   0   0   60.29   44.40
  22   0  -1   19.90   31.90
 -22   0   1  -22.60   25.00
 -22   0   1   45.30   47.10
  22   0  -2  -16.20   32.60
 -22   0   2  -42.70   29.50
 -22   0   2   21.80   51.69
 -22   0   3   54.39   55.19
 -22   0   3   16.40   35.30
 -22   0   4   98.59   60.49
 -22   0   4   66.09   44.60
 -22   0   5   78.89   70.89
  23   0   5  -21.60   20.30
  23   0   4    1.70   19.20
  23   0   3   49.80   70.19
  23   0   3   16.70   37.40
  23   0   2  133.19   39.40
  23   0   2  -20.40   67.99
  23   0   1    7.10   34.10
  23   0   1   17.40   67.39
 -23   0  -1  -30.60   21.00
  23   0   0   39.00   37.00
 -23   0   0  -18.20   25.00
  23   0  -1   32.80   35.70
 -23   0   1   67.19   26.50
 -23   0   2   77.19   36.10
 -23   0   3   -5.70   38.10
 -23   0   4   29.20   50.29
  24   0   4   16.80   20.30
  24   0   3  174.18   94.89
  24   0   3   33.30   42.60
  24   0   2  -43.30   77.79
  24   0   2    7.10   40.10
  24   0   1    7.40   38.80
  24   0   0   53.09   38.80
 -24   0   0  -12.60   26.90
 -24   0   1   29.60   31.70
 -24   0   2   -3.00   38.70
 -24   0   3   99.89   47.00
  25   0   2  116.99   47.00
  25   0   1   46.10   45.10
 -25   0   1  -19.50   46.70
 -25   0   2   16.10   41.40
 -25   0   3   61.19   49.80
 -25   1   3    4.40   47.50
 -25   1   2 -122.39   40.80
  25  -1   1   60.49   45.60
  25  -1   2    0.50   44.70
 -24   1   3   27.50   45.00
 -24   1   2   65.49   40.00
 -24   1   1  -40.20   30.40
 -24   1   0  145.69   30.50
  24  -1   0  150.08   44.50
  24  -1   1   53.09   38.90
  24  -1   2   46.70   41.20
  24  -1   3   30.10   41.70
  24  -1   3   45.10   83.09
  24  -1   4   -5.00   20.20
 -23   1   4   92.79   53.69
 -23   1   3  -24.30   40.20
 -23   1   2   74.59   34.30
 -23   1   1   29.40   26.70
  23  -1  -1   11.30   35.00
 -23   1   0   36.90   24.10
  23  -1   0   14.30   36.90
 -23   1  -1    0.00   19.70
  23  -1   1   44.40   34.90
  23  -1   1   -1.80   68.09
  23  -1   2  100.09   39.00
  23  -1   2    4.10   67.39
  23  -1   3   11.20   69.79
  23  -1   3   29.70   36.10
  23  -1   4   10.90   19.10
  23  -1   5   -4.00   21.50
 -22   1   5  117.39   68.09
 -22   1   4   -8.00   43.80
 -22   1   4  128.49   63.39
 -22   1   3   37.30   34.70
 -22   1   3   55.89   55.99
 -22   1   2  -15.30   28.90
 -22   1   2   57.09   49.10
  22  -1  -2   34.00   32.20
 -22   1   1   80.59   46.70
 -22   1   1   21.20   25.10
  22  -1  -1   43.00   32.60
 -22   1   0   24.30   20.20
 -22   1   0  -11.20   42.20
  22  -1   0   47.90   55.19
  22  -1   0   43.90   31.00
 -22   1  -1   55.69   48.80
 -22   1  -1   72.69   20.10
  22  -1   1   58.99   58.59
  22  -1   1   61.39   33.80
 -22   1  -2    8.70   16.90
 -22   1  -2   43.50   49.50
  22  -1   2    5.60   32.80
  22  -1   2    2.60   61.39
 -22   1  -3   10.20   45.80
  22  -1   3   14.90   33.30
  22  -1   4    0.30   17.40
  22  -1   5   15.90   19.60
  22  -1   6   26.80   22.00
 -21   1   5 -267.37   92.89
 -21   1   5  128.39   61.09
 -21   1   5   82.59   47.30
 -21   1   4 -140.49   79.59
 -21   1   4   30.10   38.70
 -21   1   4   92.39   54.99
 -21   1   3  -18.30   42.60
 -21   1   3   27.00   33.90
 -21   1   3   90.79   48.30
  21  -1  -3   27.10   33.30
 -21   1   2   69.79   44.80
 -21   1   2   82.39   46.00
 -21   1   2  125.99   28.90
  21  -1  -2  135.99   35.90
  21  -1  -2   65.29   66.29
 -21   1   1   14.50   20.20
 -21   1   1  -14.50   36.20
 -21   1   1   46.10   43.40
  21  -1  -1   47.00   27.90
  21  -1  -1   -3.40   47.90
 -21   1   0   -8.60   39.70
 -21   1   0    8.20   35.90
 -21   1   0  -10.30   18.20
  21  -1   0    8.40   27.60
  21  -1   0   -5.00   45.60
 -21   1  -1  -48.20   15.50
 -21   1  -1   71.39   41.50
 -21   1  -1  -27.30   36.00
  21  -1   1  -11.00   29.30
  21  -1   1   45.40   45.30
 -21   1  -2  125.49   19.70
 -21   1  -2  123.09   45.50
 -21   1  -2  113.19   40.70
  21  -1   2  142.39   33.40
  21  -1   2   62.29   54.89
 -21   1  -3   31.00   37.60
 -21   1  -3    8.90   40.60
 -21   1  -3   23.20   11.60
  21  -1   3   10.90   52.09
  21  -1   3   16.40   28.90
  21  -1   3  -15.50   17.60
 -21   1  -4   47.10   40.80
 -21   1  -4   76.89   45.70
  21  -1   4  -26.00   27.30
  21  -1   4   23.60   56.99
  21  -1   4   21.60   16.00
  21  -1   4   -9.30   13.20
 -21   1  -5   84.19   51.99
  21  -1   5   45.50   17.90
  21  -1   5   18.20   19.10
  21  -1   6   -2.80   20.10
  21  -1   6  -22.30   21.60
 -20   1   6  110.99   59.79
 -20   1   5   32.70   45.30
 -20   1   5   32.00   27.80
 -20   1   5   73.29   52.89
 -20   1   5 -149.49   52.99
 -20   1   4   11.20   34.00
 -20   1   4  -60.69   45.70
 -20   1   4  100.59   48.50
  20  -1  -4   77.39   32.60
 -20   1   3  -71.39   40.20
 -20   1   3   96.99   41.50
 -20   1   3   33.20   31.30
  20  -1  -3    2.50   45.90
  20  -1  -3   68.69   30.00
 -20   1   2   92.29   24.50
 -20   1   2   85.29   39.90
 -20   1   2  122.89   40.10
  20  -1  -2   67.39   29.00
  20  -1  -2   69.79   45.40
 -20   1   1   47.90   25.00
 -20   1   1   24.90   38.30
 -20   1   1  -18.50   30.80
  20  -1  -1   21.00   44.90
  20  -1  -1    8.80   26.30
 -20   1   0   -9.40   34.30
 -20   1   0  -19.40   17.10
 -20   1   0   17.30   36.80
  20  -1   0   79.79   44.80
  20  -1   0    4.30   26.00
 -20   1  -1   36.70   14.50
 -20   1  -1   27.40   35.10
 -20   1  -1   49.80   35.40
  20  -1   1   67.39   27.70
 -20   1  -2   61.89   14.40
 -20   1  -2   59.79   34.60
 -20   1  -2   86.39   38.80
  20  -1   2   73.29   27.60
  20  -1   2   26.50   65.19
 -20   1  -3   12.30   34.10
 -20   1  -3   17.70   11.10
 -20   1  -3   71.59   40.10
  20  -1   3    9.80   47.80
  20  -1   3   29.60   26.10
 -20   1  -4   83.29   41.90
 -20   1  -4   28.10    9.90
 -20   1  -4   39.20   35.00
  20  -1   4   -1.60   12.60
  20  -1   4   45.10   24.30
  20  -1   4   15.10   49.80
  20  -1   4   44.90   17.20
 -20   1  -5   -8.00   37.50
 -20   1  -5    1.70   41.60
  20  -1   5  -17.40   15.90
  20  -1   5    5.10   17.10
 -20   1  -6   90.59   47.90
 -20   1  -6   22.90   44.70
  20  -1   6  -23.70   20.50
  20  -1   6   22.00   19.10
  20  -1   7  -68.49   24.70
  20  -1   7   14.40   21.30
 -19   1   6   34.60   33.50
 -19   1   6  133.09   51.99
 -19   1   5   -1.80   41.70
 -19   1   5   56.89   46.60
 -19   1   5 -126.79   47.50
 -19   1   5   -8.50   25.10
  19  -1  -5   17.50   32.90
 -19   1   4   32.00   44.80
 -19   1   4   87.09   33.50
 -19   1   4  115.79   43.00
  19  -1  -4   81.09   46.80
  19  -1  -4   94.09   30.90
 -19   1   3   13.40   34.20
 -19   1   3  -27.50   34.70
 -19   1   3   28.80   28.80
  19  -1  -3   -6.00   43.80
  19  -1  -3    8.90   25.90
 -19   1   2  265.77   46.60
 -19   1   2  376.06   52.79
 -19   1   2  305.17   38.60
  19  -1  -2  302.97   43.90
 -19   1   1   31.10   35.40
 -19   1   1   11.60   17.80
  19  -1  -1   40.90   37.80
  19  -1  -1   -2.40   23.60
 -19   1   0  -35.00   14.50
 -19   1   0   14.50   30.80
  19  -1   0    6.20   23.50
 -19   1  -1  -14.40   12.00
 -19   1  -1   -5.00   29.40
 -19   1  -1  -10.70   28.10
  19  -1   1   28.30   23.60
  19  -1   1   11.40   36.10
 -19   1  -2  371.56   52.39
 -19   1  -2  280.47   46.40
 -19   1  -2  325.97   33.20
  19  -1   2  277.67   54.59
  19  -1   2  261.37   31.40
  19  -1   2  396.76   43.80
 -19   1  -3   16.90   28.60
 -19   1  -3   20.50   10.70
 -19   1  -3   87.19   38.90
  19  -1   3   17.50   12.90
  19  -1   3   19.20   22.50
  19  -1   3   19.50   43.30
 -19   1  -4  106.39   36.90
 -19   1  -4  168.98   36.30
  19  -1   4  103.29   23.90
  19  -1   4   78.59   49.60
  19  -1   4   97.59   19.10
  19  -1   4   83.99   16.20
 -19   1  -5   64.49   36.70
 -19   1  -5   69.79   37.90
  19  -1   5   -4.90   16.00
 -19   1  -6   20.30   36.90
 -19   1  -6   62.39   38.90
  19  -1   6  -26.60   18.50
  19  -1   6   22.20   16.70
 -19   1  -7   65.29   43.60
  19  -1   7  -34.10   24.00
  19  -1   7   -4.90   19.50
 -18   1   6   61.19   47.90
 -18   1   6  127.89   45.60
  18  -1  -6   95.99   38.30
 -18   1   5  -14.90   35.40
 -18   1   5   38.40   40.20
  18  -1  -5   29.10   26.40
  18  -1  -5  -11.40   48.30
 -18   1   4   32.80   31.60
 -18   1   4   30.30   38.30
  18  -1  -4   -7.10   26.00
  18  -1  -4   68.99   46.80
 -18   1   3   42.20   34.30
 -18   1   3   17.70   22.80
  18  -1  -3   16.10   38.30
  18  -1  -3  -22.30   24.00
 -18   1   2   17.70   24.10
 -18   1   2   66.69   31.10
  18  -1  -2   35.90   23.30
 -18   1   1   25.20   32.00
 -18   1   1   35.50   16.00
  18  -1  -1    5.50   20.10
 -18   1   0  405.96   54.99
 -18   1   0  382.96   39.70
  18  -1   0  333.07   43.50
 -18   1  -1   30.50   11.70
 -18   1  -1   49.50   31.80
 -18   1  -1   19.40   26.90
  18  -1   1   27.70   22.50
  18  -1   1   42.80   36.00
  18  -1   1   16.20    5.20
 -18   1  -2   36.30   32.50
 -18   1  -2   48.20   11.50
 -18   1  -2   15.30   28.30
  18  -1   2   27.30    8.60
  18  -1   2   34.30   34.80
 -18   1  -3   -7.30   31.00
 -18   1  -3   -1.00   26.10
  18  -1   3   -1.20   37.00
  18  -1   3   -1.70    9.70
  18  -1   3   12.10   20.00
 -18   1  -4   -3.80   29.80
 -18   1  -4   -9.00   31.50
  18  -1   4  -13.90   11.40
  18  -1   4   -4.20   38.50
  18  -1   4  -16.40   17.30
  18  -1   4  -10.40   16.40
 -18   1  -5   51.59   35.10
 -18   1  -5   13.40   13.50
 -18   1  -5   20.00   30.60
  18  -1   5    9.50   15.30
  18  -1   5  -17.80   14.10
  18  -1   5   -3.90   19.60
 -18   1  -6   60.69   36.00
 -18   1  -6  110.09   36.30
  18  -1   6   23.30   19.50
  18  -1   6   44.20   18.10
 -18   1  -7   98.09   41.30
 -18   1  -7   -1.60   40.30
  18  -1   7    1.80   19.70
  18  -1   7  -28.70   21.70
  17  -1  -7   60.19   42.10
 -17   1   6 -105.89   39.60
 -17   1   6   53.69   45.30
 -17   1   6  102.99   39.90
 -17   1   6   13.00   26.30
  17  -1  -6   50.49   48.60
  17  -1  -6   43.90   33.00
 -17   1   5   52.09   33.20
 -17   1   5   12.80   20.70
 -17   1   5   37.90   35.40
  17  -1  -5   65.49   46.50
  17  -1  -5   39.90   27.10
 -17   1   4   49.70   32.30
 -17   1   4   44.00   26.60
  17  -1  -4   61.69   37.90
  17  -1  -4   37.20   25.70
 -17   1   3  -40.90   27.10
 -17   1   3  -16.40   21.20
 -17   1   3   25.80   30.90
  17  -1  -3   84.69   37.80
  17  -1  -3  -13.40   21.80
 -17   1   2   -1.70   16.50
 -17   1   2  -38.30   22.70
 -17   1   2   26.50   27.80
  17  -1  -2  -18.70   20.30
 -17   1   1  119.79   19.80
 -17   1   1   99.89   31.40
  17  -1  -1   42.30   31.30
  17  -1  -1   98.19   24.50
 -17   1   0   -9.50   11.60
 -17   1   0   -0.80   21.60
 -17   1   0   -3.90   26.60
  17  -1   0  -10.30   18.20
  17  -1   0   14.40   30.80
 -17   1  -1  103.79   28.00
 -17   1  -1  122.99   32.10
 -17   1  -1  110.89   15.10
  17  -1   1  100.09   33.50
  17  -1   1  122.59   22.90
  17  -1   1   71.19    9.70
 -17   1  -2   11.70   27.20
 -17   1  -2   12.70   22.70
  17  -1   2   -1.00    7.60
  17  -1   2  -20.60   29.10
  17  -1   2    9.50   17.70
 -17   1  -3    0.40   25.20
 -17   1  -3    2.70   27.60
  17  -1   3   -6.60   17.00
  17  -1   3   -4.70    9.30
 -17   1  -4   21.90   28.40
 -17   1  -4   36.00   28.40
  17  -1   4   33.20   16.60
  17  -1   4   49.40   35.00
  17  -1   4   48.40   16.30
  17  -1   4   27.40   11.80
 -17   1  -5   12.90   30.10
 -17   1  -5   -4.20   13.60
 -17   1  -5   -9.90   26.70
  17  -1   5   -3.00   13.40
  17  -1   5   -2.60   15.10
 -17   1  -6   29.30   29.90
 -17   1  -6   22.70   30.30
  17  -1   6   13.30   15.80
  17  -1   6    4.60   16.40
 -17   1  -7   34.30   33.90
 -17   1  -7   46.30   34.00
  17  -1   7   -8.70   16.50
  17  -1   7  -20.80   21.50
  17  -1   8   24.00   20.80
  17  -1   8  -14.10   24.30
 -16   1   7   -3.60   28.70
  16  -1  -7   18.50   52.59
  16  -1  -7   48.20   31.50
 -16   1   6  132.89   26.70
 -16   1   6  106.49   40.70
 -16   1   6  170.38   36.70
 -16   1   6   31.30   38.60
  16  -1  -6  109.09   32.10
  16  -1  -6  174.58   49.80
 -16   1   5   23.20   31.40
 -16   1   5   29.20   19.00
 -16   1   5  -62.89   33.90
 -16   1   5   34.30   33.00
  16  -1  -5   29.70   15.10
  16  -1  -5   10.10   25.20
  16  -1  -5   10.90   37.80
 -16   1   4  118.79   32.30
 -16   1   4   81.19   28.90
 -16   1   4   62.49   32.70
  16  -1  -4   98.09   37.80
  16  -1  -4   68.69   24.50
  16  -1  -4   80.19   13.00
 -16   1   3   12.90   20.80
 -16   1   3  -29.70   27.80
 -16   1   3   23.50   24.70
  16  -1  -3   -3.30   19.30
  16  -1  -3   50.99   31.90
 -16   1   2  140.89   31.00
 -16   1   2  139.89   23.10
 -16   1   2  157.38   32.20
  16  -1  -2  107.29   24.60
 -16   1   1   -9.90   13.70
 -16   1   1  -26.70   19.40
 -16   1   1  -49.30   23.10
  16  -1  -1   -3.00   26.20
  16  -1  -1  -14.30   16.90
 -16   1   0    3.80   19.00
 -16   1   0   13.30   11.80
 -16   1   0   -6.80   23.30
  16  -1   0   19.90   28.40
  16  -1   0   -0.50   16.90
 -16   1  -1    7.60   21.50
 -16   1  -1   -0.10   23.50
 -16   1  -1   -4.50    9.80
  16  -1   1   -2.00    5.30
  16  -1   1   -8.00   15.80
  16  -1   1  -11.60   25.90
 -16   1  -2  131.09   26.70
 -16   1  -2  136.89   30.00
  16  -1   2  145.39   33.70
  16  -1   2   93.09   12.90
 -16   1  -3   30.80   24.10
 -16   1  -3  -24.10   22.20
  16  -1   3    8.60    9.00
  16  -1   3   12.00   29.70
  16  -1   3    1.50   15.10
 -16   1  -4   89.69   30.10
 -16   1  -4   59.39   25.30
  16  -1   4   82.29   32.70
  16  -1   4  114.89   16.90
  16  -1   4   73.29   17.00
  16  -1   4   76.29   14.20
 -16   1  -5   24.90   25.60
 -16   1  -5   16.40   32.20
 -16   1  -5   24.20   13.50
  16  -1   5    8.20   12.90
 -16   1  -6  105.19   31.20
 -16   1  -6  109.89   18.60
 -16   1  -6  112.59   31.40
  16  -1   6   70.29   19.80
  16  -1   6   92.69   18.80
 -16   1  -7   69.19   30.20
 -16   1  -7    7.70   28.30
  16  -1   7   22.40   17.80
  16  -1   7   30.00   19.40
  16  -1   8   -5.40   19.10
  16  -1   8  -14.20   23.30
  15  -1  -8  -10.50   34.40
 -15   1   7   49.70   24.20
 -15   1   7    2.50   25.80
 -15   1   7  -11.50   43.60
 -15   1   7   -1.40   24.50
  15  -1  -7   31.60   48.20
  15  -1  -7   14.30   29.50
 -15   1   6   13.30   20.90
 -15   1   6   32.40   35.90
 -15   1   6  -46.20   30.70
 -15   1   6    5.90   28.40
  15  -1  -6   10.40   40.40
  15  -1  -6   18.10   24.00
 -15   1   5   43.70   28.00
 -15   1   5    7.80   30.10
 -15   1   5   35.20   17.90
 -15   1   5   34.80   30.60
  15  -1  -5   24.20   14.80
  15  -1  -5   45.70   38.30
  15  -1  -5   36.60   23.90
 -15   1   4   -2.40   28.70
 -15   1   4    2.00   23.90
 -15   1   4   28.00   40.90
  15  -1  -4  -31.20   29.40
  15  -1  -4   15.50   19.20
  15  -1  -4   12.10    9.90
 -15   1   3    4.90   24.80
 -15   1   3    8.70   20.30
 -15   1   3   21.90   31.60
  15  -1  -3   -2.40   18.90
  15  -1  -3  -14.60   29.30
  15  -1  -3    5.40    6.60
 -15   1   2   27.80   29.50
 -15   1   2   69.59   17.60
 -15   1   2   27.40   22.20
  15  -1  -2   19.10   26.20
  15  -1  -2   42.30   17.20
  15  -1  -2   46.60    5.70
 -15   1   1   94.59   24.70
 -15   1   1   49.99   32.90
 -15   1   1  103.49   17.10
  15  -1  -1  103.69   27.10
 -15   1   0   -9.20    9.80
 -15   1   0    1.10   19.50
  15  -1   0    0.80    3.00
  15  -1   0  -15.00   13.90
  15  -1   0   -8.90   22.50
 -15   1  -1  110.39   13.10
 -15   1  -1   86.19   22.40
  15  -1   1   86.09   29.30
  15  -1   1   66.39    9.30
  15  -1   1   83.19   17.70
 -15   1  -2   61.29   31.20
 -15   1  -2   54.49   21.00
  15  -1   2   64.29   28.10
  15  -1   2   42.10    8.90
  15  -1   2   74.99   17.50
 -15   1  -3   -9.80   21.20
 -15   1  -3    6.70   19.20
  15  -1   3    2.40   10.00
  15  -1   3    9.20   13.20
  15  -1   3    6.90   27.00
 -15   1  -4    1.70   21.80
 -15   1  -4  -22.90   21.60
  15  -1   4    0.20    9.80
  15  -1   4   15.90   26.50
  15  -1   4   10.10   11.40
  15  -1   4   12.40   13.60
 -15   1  -5   64.49   25.00
 -15   1  -5   25.20   14.30
 -15   1  -5   32.70   23.20
  15  -1   5   41.50   13.60
  15  -1   5   40.00   16.70
 -15   1  -6   24.30   15.30
 -15   1  -6   -2.10   23.60
 -15   1  -6   23.50   24.50
  15  -1   6  -15.70   14.50
  15  -1   6  -12.60   13.80
 -15   1  -7   31.40   27.50
 -15   1  -7   25.60   26.50
  15  -1   7   -1.50   17.60
  15  -1   7    2.10   15.20
 -15   1  -8    4.20   31.60
  15  -1   8  -38.20   22.20
  15  -1   8   -2.90   18.60
  14  -1  -8   60.79   32.90
  14  -1  -8   78.29   56.69
 -14   1   7    8.60   22.40
 -14   1   7   28.10   18.20
 -14   1   7    3.60   43.30
 -14   1   7   23.60   19.30
  14  -1  -7   -7.90   43.10
  14  -1  -7    6.50   26.50
 -14   1   6  284.17   38.10
 -14   1   6  219.08   42.70
 -14   1   6  268.67   32.40
 -14   1   6  330.67   41.30
  14  -1  -6  189.28   35.50
  14  -1  -6  217.68   48.90
 -14   1   5   38.00   27.40
 -14   1   5   67.69   17.30
 -14   1   5   91.49   26.90
 -14   1   5   38.20   28.70
  14  -1  -5   57.29   14.90
  14  -1  -5   48.50   34.60
  14  -1  -5   35.00   22.80
 -14   1   4  101.79   23.50
 -14   1   4  100.89   27.00
 -14   1   4  102.69   26.30
  14  -1  -4  131.29   33.10
  14  -1  -4   64.19   20.80
  14  -1  -4   67.29   12.90
 -14   1   3  -21.50   20.20
 -14   1   3   18.30   16.60
 -14   1   3   16.90   22.50
  14  -1  -3  -24.90   15.20
  14  -1  -3   -1.10    6.80
  14  -1  -3  -22.90   23.90
 -14   1   2  155.18   26.80
 -14   1   2  136.49   26.90
 -14   1   2  167.38   21.10
  14  -1  -2  132.89   15.20
  14  -1  -2  145.69   25.20
  14  -1  -2  139.89   29.70
 -14   1   1   38.40   12.10
 -14   1   1   23.50   18.90
 -14   1   1   20.10   18.90
  14  -1  -1   22.80    3.30
  14  -1  -1   21.00   23.00
  14  -1  -1   27.30   14.50
 -14   1   0  760.02   83.59
 -14   1   0  962.90   85.79
 -14   1   0 1008.90   80.39
  14  -1   0  827.22   82.49
  14  -1   0  821.52   77.99
 -14   1  -1   23.60   20.30
 -14   1  -1   10.50   21.40
  14  -1   1   23.70    5.70
  14  -1   1   17.90   21.90
  14  -1   1   20.10   14.60
 -14   1  -2  167.98   26.90
  14  -1   2  164.78   22.80
  14  -1   2  141.59   18.50
  14  -1   2  112.59   29.70
 -14   1  -3   17.70   20.50
  14  -1   3   -0.40   23.60
  14  -1   3   -2.10   11.20
 -14   1  -4  111.39   15.70
 -14   1  -4  116.69   24.60
  14  -1   4  106.29   16.90
  14  -1   4  107.29   14.40
  14  -1   4  110.29   26.20
  14  -1   4   70.59   14.00
 -14   1  -5   89.29   25.20
 -14   1  -5   63.59   33.90
 -14   1  -5   66.19   15.00
  14  -1   5   45.50   16.30
  14  -1   5   51.59   13.20
 -14   1  -6  254.67   35.50
 -14   1  -6  238.68   30.30
 -14   1  -6  240.18   32.40
  14  -1   6  175.58   26.10
 -14   1  -7   43.60   23.20
 -14   1  -7    3.10   22.70
 -14   1  -7   -2.00   18.60
  14  -1   7    0.60   17.00
  14  -1   7   18.00   16.50
 -14   1  -8   90.49   27.00
  14  -1   8   40.70   19.90
  14  -1   8   18.80   22.00
  14  -1   9  -23.90   25.80
  14  -1   9   -3.00   20.30
  13  -1  -9   86.49   40.00
 -13   1   8  -27.40   23.60
  13  -1  -8   27.40   29.40
  13  -1  -8    4.80   48.50
 -13   1   7   35.90   13.30
 -13   1   7   29.90   21.00
 -13   1   7  -41.60   38.30
 -13   1   7   34.90   13.30
  13  -1  -7   -4.70   42.20
  13  -1  -7    8.20   24.10
 -13   1   6   55.19   20.80
 -13   1   6    3.60   17.50
 -13   1   6   10.10   22.00
 -13   1   6   21.20   32.10
  13  -1  -6   33.70   36.90
  13  -1  -6   34.60   20.80
 -13   1   5  -12.60   24.50
 -13   1   5  -14.10   23.20
 -13   1   5  -15.30   13.80
 -13   1   5    9.70   20.90
  13  -1  -5   -1.60   12.70
  13  -1  -5   -0.30   29.30
  13  -1  -5    1.90   19.10
 -13   1   4  200.38   28.60
 -13   1   4  231.58   32.60
 -13   1   4  257.37   35.00
  13  -1  -4  132.09   24.90
  13  -1  -4  194.38   24.30
  13  -1  -4  164.08   34.10
 -13   1   3   26.60   14.70
 -13   1   3   31.30   18.10
 -13   1   3   60.99   34.40
  13  -1  -3   31.80    7.60
  13  -1  -3   14.10   23.60
  13  -1  -3   29.70   15.70
 -13   1   2  179.18   29.30
 -13   1   2  217.08   25.60
 -13   1   2  208.98   29.50
  13  -1  -2  174.28   18.60
  13  -1  -2  144.49   35.10
  13  -1  -2  190.48   25.40
 -13   1   1   -3.90   15.70
 -13   1   1   -2.00    9.90
 -13   1   1    8.70   17.60
  13  -1  -1    0.00   12.70
  13  -1  -1    8.80    2.90
  13  -1  -1   16.50   20.70
 -13   1   0    6.50    8.40
 -13   1   0   -1.60   16.20
 -13   1   0  -11.70   16.70
  13  -1   0   -9.20   18.20
  13  -1   0   -3.20   12.80
  13  -1   0    3.40    3.20
 -13   1  -1   16.40   16.00
 -13   1  -1   -6.00   17.40
  13  -1   1   -6.60   19.80
  13  -1   1    9.90   11.60
  13  -1   1   13.60    5.10
 -13   1  -2  192.58   27.90
 -13   1  -2  163.88   26.00
  13  -1   2  191.18   23.10
  13  -1   2  167.38   29.40
  13  -1   2  171.68   20.10
 -13   1  -3   30.80   16.70
 -13   1  -3   54.69   20.10
  13  -1   3   32.80   11.60
  13  -1   3   49.20   22.50
  13  -1   3   46.30   11.80
 -13   1  -4  248.58   30.70
 -13   1  -4  211.48   24.60
 -13   1  -4  183.08   27.20
  13  -1   4  228.28   29.60
  13  -1   4  189.18   24.60
  13  -1   4  196.68   21.90
  13  -1   4  167.88   24.70
 -13   1  -5   -2.50   16.90
 -13   1  -5   -7.90   12.70
 -13   1  -5  -14.90   18.90
  13  -1   5    4.60   10.40
  13  -1   5    0.90   13.10
 -13   1  -6   25.10   15.00
 -13   1  -6   16.80   18.50
 -13   1  -6   11.80   20.60
  13  -1   6   17.40   17.60
  13  -1   6   25.20   13.50
 -13   1  -7   70.09   35.40
 -13   1  -7  -26.70   26.90
 -13   1  -7   27.60   17.30
 -13   1  -7   18.80   20.40
  13  -1   7    3.50   14.80
  13  -1   7    4.90   15.80
 -13   1  -8   36.90   22.70
  13  -1   8  -14.20   18.60
  13  -1   8    6.40   17.60
  13  -1   9   -2.70   20.30
  13  -1   9    5.80   24.50
  12  -1  -9    2.90   33.30
  12  -1  -9   52.59   63.89
 -12   1   8  -24.90   22.20
 -12   1   8   30.20   71.99
  12  -1  -8   16.80   44.60
  12  -1  -8   28.60   25.70
 -12   1   7   12.90   36.70
 -12   1   7   26.50   19.00
  12  -1  -7   43.80   24.60
  12  -1  -7   38.60   36.90
 -12   1   6  121.99   21.30
 -12   1   6   76.39   18.70
 -12   1   6  111.69   30.80
 -12   1   6  101.49   20.20
  12  -1  -6   72.89   23.70
  12  -1  -6  105.09   35.60
 -12   1   5   40.80   22.00
 -12   1   5   62.29   20.40
 -12   1   5   51.39   22.20
 -12   1   5   66.89   14.80
  12  -1  -5   44.20   18.60
  12  -1  -5   33.10   14.20
  12  -1  -5   43.10   28.90
 -12   1   4  122.19   25.30
 -12   1   4  113.89   23.80
 -12   1   4  124.29   22.10
  12  -1  -4   91.29   14.00
  12  -1  -4   82.09   18.60
  12  -1  -4  120.99   29.50
 -12   1   3   -5.30   15.00
 -12   1   3   -5.60   13.00
 -12   1   3    0.50   18.30
  12  -1  -3   -2.80    6.50
  12  -1  -3  -11.00   20.70
  12  -1  -3  -22.40   11.90
 -12   1   2    5.80   15.90
 -12   1   2    4.90   11.60
 -12   1   2  -10.60   14.80
  12  -1  -2   -2.70   11.20
  12  -1  -2   -7.90   20.00
  12  -1  -2    6.00    4.50
 -12   1   1   15.50   16.60
 -12   1   1   14.50    9.30
 -12   1   1   -2.70   16.00
  12  -1  -1   20.80   12.70
  12  -1  -1   15.20    3.30
  12  -1  -1   11.20   18.00
 -12   1   0  702.13   61.79
 -12   1   0  546.25   60.49
  12  -1   0  629.24   59.89
  12  -1   0  547.45   62.69
  12  -1   0  652.33   55.89
 -12   1  -1   17.70   15.30
 -12   1  -1   13.00   14.80
  12  -1   1   11.30    4.70
  12  -1   1   12.50   10.90
  12  -1   1   34.20   18.90
 -12   1  -2  -17.60   13.80
 -12   1  -2   -2.50   13.70
  12  -1   2    1.60   18.30
  12  -1   2    7.50    6.00
  12  -1   2   -1.10    9.60
 -12   1  -3  -17.60   13.10
 -12   1  -3  -10.50   15.20
  12  -1   3    4.70    9.20
  12  -1   3   -1.10    8.10
  12  -1   3   -4.70   18.40
  12  -1   3   -1.60    8.60
 -12   1  -4   99.19   18.80
 -12   1  -4  113.49   15.30
 -12   1  -4  114.89   22.10
  12  -1   4   90.49   13.90
  12  -1   4   99.19   13.40
  12  -1   4  108.39   20.50
  12  -1   4  105.39   15.50
 -12   1  -5   60.99   14.00
 -12   1  -5   56.79   18.70
 -12   1  -5   48.20   16.80
  12  -1   5   46.60   12.10
  12  -1   5   50.19   13.70
 -12   1  -6   97.39   20.20
 -12   1  -6  109.09   18.90
 -12   1  -6   84.19   19.80
  12  -1   6   73.29   16.00
  12  -1   6   68.69   17.80
 -12   1  -7   58.39   19.10
 -12   1  -7   64.09   19.00
 -12   1  -7   53.59   19.30
 -12   1  -7   48.10   25.00
  12  -1   7   14.60   15.90
  12  -1   7   16.30   16.70
 -12   1  -8   20.20   20.50
 -12   1  -8   19.90   20.40
 -12   1  -8  -17.60   27.20
  12  -1   8  -12.90   17.00
  12  -1   8  -11.20   20.50
  12  -1   9  -23.10   21.60
  12  -1   9  -13.10   24.60
  11  -1  -9  -29.40   28.30
  11  -1  -9  -18.60   47.20
 -11   1   8  123.99   47.30
 -11   1   8  144.29   24.90
  11  -1  -8  143.19   30.30
  11  -1  -8  111.89   45.90
 -11   1   7   23.90   34.30
 -11   1   7    2.60   16.80
  11  -1  -7    0.50   20.10
  11  -1  -7   22.20   34.80
 -11   1   6  -24.70   25.20
 -11   1   6    2.90   14.30
 -11   1   6   -1.80   13.80
 -11   1   6   16.30   12.90
  11  -1  -6    3.70   18.00
  11  -1  -6    1.40   27.20
 -11   1   5   -0.80   15.30
 -11   1   5   12.30   12.00
 -11   1   5    4.20   20.50
 -11   1   5    1.70   17.90
  11  -1  -5  -14.10   13.90
  11  -1  -5    2.20   12.10
  11  -1  -5   -8.70   23.70
 -11   1   4  410.86   41.30
 -11   1   4  386.56   36.30
 -11   1   4  359.66   40.30
 -11   1   4  371.26   39.80
  11  -1  -4  347.87   35.70
  11  -1  -4  282.97   37.90
  11  -1  -4  285.97   42.90
 -11   1   3   17.40   16.50
 -11   1   3   -4.00   14.00
 -11   1   3   -8.70   12.40
  11  -1  -3   -5.80   12.30
  11  -1  -3  -13.20   18.20
  11  -1  -3   -0.60    6.60
 -11   1   2  663.03   58.69
 -11   1   2  632.24   59.39
 -11   1   2  656.93   56.89
  11  -1  -2  503.25   56.99
  11  -1  -2  569.74   54.29
  11  -1  -2  568.94   60.49
 -11   1   1    7.30    8.10
 -11   1   1   11.30   13.20
 -11   1   1   15.80   14.80
  11  -1  -1   17.60   11.40
  11  -1  -1   20.50   16.20
 -11   1   0  -21.60   12.00
 -11   1   0    1.70   13.60
 -11   1   0    8.20    6.70
  11  -1   0   -1.90   16.20
  11  -1   0   -7.80    8.90
 -11   1  -1   12.50   12.60
 -11   1  -1   16.80   14.80
  11  -1   1   16.90    4.60
  11  -1   1    8.60   15.60
  11  -1   1   21.30   10.10
 -11   1  -2  603.84   58.69
 -11   1  -2  526.65   57.39
  11  -1   2  704.33   56.49
  11  -1   2  583.44   55.19
  11  -1   2  562.14   59.99
 -11   1  -3  -16.30   13.40
 -11   1  -3   -8.00   12.40
  11  -1   3    7.30   16.30
  11  -1   3   -3.30    7.60
  11  -1   3   -3.30    7.90
  11  -1   3   -0.40    7.20
 -11   1  -4  283.37   36.00
 -11   1  -4  368.16   34.40
 -11   1  -4  344.57   38.00
  11  -1   4  328.37   34.70
  11  -1   4  340.87   34.40
  11  -1   4  351.66   31.60
 -11   1  -5    9.80   13.60
 -11   1  -5   -0.90   12.30
 -11   1  -5   31.70   13.60
  11  -1   5    8.40    9.90
 -11   1  -6    7.50   15.90
 -11   1  -6   -7.00   14.50
 -11   1  -6   -0.10   13.50
  11  -1   6    9.90   15.30
  11  -1   6    4.20   12.60
 -11   1  -7   15.60   18.80
 -11   1  -7    4.20   16.10
 -11   1  -7   -2.00   24.20
 -11   1  -7   25.10   15.80
  11  -1   7   31.50   16.50
  11  -1   7  -10.60   14.20
 -11   1  -8  128.89   33.50
 -11   1  -8  201.48   29.50
 -11   1  -8  203.38   30.00
 -11   1  -8  147.29   24.70
  11  -1   8  126.49   23.80
  11  -1   8  161.58   24.90
  11  -1   9   20.10   20.10
  11  -1   9    0.40   26.20
  10  -1  -9   -2.00   26.80
  10  -1  -9  -15.80   49.50
 -10   1   8   18.50   19.20
 -10   1   8   10.20   41.80
  10  -1  -8   39.70   20.90
  10  -1  -8   59.19   38.90
 -10   1   7   35.00   31.20
 -10   1   7   -7.20   15.60
  10  -1  -7  -11.80   31.40
  10  -1  -7    1.40   18.20
 -10   1   6   33.80   14.10
 -10   1   6   33.20   10.80
 -10   1   6   42.60   11.50
 -10   1   6   10.00   25.50
  10  -1  -6   14.30   16.00
  10  -1  -6   23.40   27.00
 -10   1   5   73.59   13.80
 -10   1   5   63.59   15.70
 -10   1   5   95.89   17.80
 -10   1   5   65.89   21.30
  10  -1  -5   57.09   17.40
  10  -1  -5   58.39   24.40
  10  -1  -5   61.09   14.30
 -10   1   4  111.79   19.20
 -10   1   4  111.79   20.70
 -10   1   4  157.18   20.80
 -10   1   4  116.09   15.10
  10  -1  -4  107.09   25.70
  10  -1  -4  105.59   14.70
  10  -1  -4  113.89   18.70
 -10   1   3   21.70   13.80
 -10   1   3   54.59   15.60
 -10   1   3   28.10   12.10
  10  -1  -3   16.60   17.20
  10  -1  -3   25.80   11.90
  10  -1  -3   22.80    7.20
 -10   1   2   13.80   12.20
 -10   1   2   32.60   14.20
 -10   1   2   24.20   10.30
  10  -1  -2   19.70   11.10
  10  -1  -2   16.90   16.00
 -10   1   1    1.90    7.60
 -10   1   1    7.80   12.30
 -10   1   1   -8.50   12.60
  10  -1  -1   16.50   15.00
  10  -1  -1    2.00    9.00
 -10   1   0   28.50   14.30
 -10   1   0   58.99   14.00
  10  -1   0   55.39   12.10
  10  -1   0   49.99   16.20
 -10   1  -1   -0.70   12.40
 -10   1  -1   12.20   11.20
  10  -1   1   10.30   15.60
  10  -1   1    5.60    8.60
  10  -1   1    4.70    3.90
 -10   1  -2   13.70   11.80
 -10   1  -2   13.20   10.90
  10  -1   2   15.90   14.30
  10  -1   2   31.10    8.40
  10  -1   2   11.20    5.80
 -10   1  -3   28.70   12.10
 -10   1  -3   20.10   13.10
  10  -1   3   50.09    9.80
  10  -1   3   39.20    7.60
  10  -1   3   28.20    8.50
  10  -1   3   34.40   15.50
 -10   1  -4  128.09   15.30
 -10   1  -4  103.89   16.90
 -10   1  -4  123.09   19.60
  10  -1   4  122.89   15.90
  10  -1   4  103.39   14.20
 -10   1  -5   64.89   13.90
 -10   1  -5   65.69   15.80
 -10   1  -5   79.69   14.60
  10  -1   5   62.69   14.40
  10  -1   5   63.89   12.50
 -10   1  -6   16.80   12.90
 -10   1  -6   12.80   12.80
 -10   1  -6   28.10   16.00
  10  -1   6   34.30   12.50
  10  -1   6   29.40   14.20
 -10   1  -7   20.40   19.00
 -10   1  -7   12.20   13.70
 -10   1  -7   23.40   22.00
 -10   1  -7    3.00   14.10
  10  -1   7  -16.40   13.70
  10  -1   7    0.90   17.80
 -10   1  -8   41.80   22.90
 -10   1  -8   62.39   15.60
 -10   1  -8   25.10   15.40
 -10   1  -8   15.80   29.20
  10  -1   8   -5.60   18.00
  10  -1   8    7.90   16.20
  10  -1   9  -12.80   20.90
  10  -1  10  -22.40   26.00
  10  -1  10   -0.70   21.40
   9  -1  -9   48.90   42.80
   9  -1  -9   37.80   24.80
  -9   1   8  170.28   47.40
   9  -1  -8  214.68   31.60
   9  -1  -8  267.47   44.40
  -9   1   7   -4.30   14.70
  -9   1   7   15.20   29.60
   9  -1  -7   11.20   28.80
  -9   1   6  -12.20   21.70
  -9   1   6   -2.90   12.00
   9  -1  -6   -7.00   23.00
   9  -1  -6   26.30   15.00
  -9   1   5    1.50   10.40
  -9   1   5  -11.10   10.50
  -9   1   5   -3.90   18.70
  -9   1   5    2.00   12.00
   9  -1  -5   -5.50   11.50
   9  -1  -5   12.20   16.00
   9  -1  -5   -0.60   12.30
   9  -1  -5   -1.30   19.50
  -9   1   4  406.36   40.70
  -9   1   4  404.46   42.30
  -9   1   4  432.36   39.50
  -9   1   4  492.95   42.20
   9  -1  -4  301.37   44.30
   9  -1  -4  349.67   40.70
  -9   1   3  -10.10   11.10
  -9   1   3   21.50   13.40
  -9   1   3   -0.30   11.10
   9  -1  -3   -8.40   15.10
   9  -1  -3   -3.50    5.90
   9  -1  -3    6.50    9.60
  -9   1   2 1598.24  129.59
  -9   1   2 1467.95  130.29
  -9   1   2 1531.85  130.49
   9  -1  -2 1285.67  130.99
   9  -1  -2 1263.27  129.59
  -9   1   1   34.10    8.10
  -9   1   1   22.90   12.20
  -9   1   1   30.80   11.50
   9  -1  -1   24.50   14.20
   9  -1  -1   14.70    9.60
  -9   1   0  -14.40    9.70
  -9   1   0  -10.70    9.90
   9  -1   0    0.90   12.20
   9  -1   0   -1.30    8.00
  -9   1  -1   32.80   12.40
  -9   1  -1   21.00   10.50
   9  -1   1   39.00   14.10
   9  -1   1   26.50    8.50
   9  -1   1   27.40    4.90
  -9   1  -2 1327.37  128.59
  -9   1  -2 1564.24  129.69
   9  -1   2 1475.65  127.49
   9  -1   2 1302.97  129.39
  -9   1  -3  -10.30    8.90
  -9   1  -3  -13.70    9.40
   9  -1   3    9.90   12.10
   9  -1   3    1.50    7.10
   9  -1   3    7.40    5.40
   9  -1   3    3.00    7.50
  -9   1  -4  359.06   37.60
  -9   1  -4  381.06   39.40
  -9   1  -4  387.96   37.50
   9  -1   4  388.76   37.30
   9  -1   4  399.96   37.60
  -9   1  -5   -1.00    9.30
  -9   1  -5    2.00   11.60
  -9   1  -5    6.50   11.10
   9  -1   5    1.00    8.30
   9  -1   5   -8.90   11.00
  -9   1  -6    6.40   15.50
  -9   1  -6  -15.90   11.50
  -9   1  -6    6.70    9.90
   9  -1   6    5.20   12.60
   9  -1   6    9.10   11.60
  -9   1  -7    2.70   18.60
  -9   1  -7   16.50   12.10
  -9   1  -7   11.40   20.50
  -9   1  -7   54.59   12.40
   9  -1   7    7.10   17.50
   9  -1   7   -2.80   14.00
  -9   1  -8  295.87   30.70
  -9   1  -8  227.38   36.70
  -9   1  -8  283.97   36.20
  -9   1  -8  260.07   30.00
   9  -1   8  219.88   31.00
   9  -1   8  218.38   30.80
  -9   1  -9  -16.20   30.20
   9  -1   9   -9.80   20.50
   9  -1   9    5.20   20.40
   9  -1  10   24.90   22.60
   9  -1  10   46.00   27.50
   8  -1  -9   49.00   38.80
   8  -1  -9    0.10   24.40
  -8   1   8   40.00   38.80
   8  -1  -8   24.00   18.30
   8  -1  -8   10.60   30.00
  -8   1   7    7.30   28.00
  -8   1   7   34.90   14.20
   8  -1  -7    8.80   14.50
   8  -1  -7   17.80   25.10
  -8   1   6  249.28   27.10
  -8   1   6  238.38   32.70
   8  -1  -6  171.18   26.10
   8  -1  -6  169.88   30.50
  -8   1   5   51.49   10.70
  -8   1   5   44.80   10.00
  -8   1   5   41.20   10.40
  -8   1   5   75.59   17.60
   8  -1  -5   40.50   12.80
   8  -1  -5   30.80   18.00
   8  -1  -5   43.70   16.00
   8  -1  -5   26.30   12.20
  -8   1   4  144.39   18.10
  -8   1   4  162.08   20.10
  -8   1   4  125.69   18.30
  -8   1   4  132.79   20.20
   8  -1  -4  140.89   19.50
   8  -1  -4  136.19   19.80
   8  -1  -4   96.59   21.30
   8  -1  -4  122.29   17.90
  -8   1   3   65.29   13.70
  -8   1   3   66.19   13.00
  -8   1   3   55.39   12.80
   8  -1  -3   41.70   15.50
   8  -1  -3   37.60   11.30
   8  -1  -3   59.49    8.40
   8  -1  -3   57.39   12.40
  -8   1   2   92.19   13.90
  -8   1   2  122.69   17.30
  -8   1   2  120.89   17.10
   8  -1  -2  101.79   16.00
   8  -1  -2  109.89   18.30
  -8   1   1   10.50    5.70
  -8   1   1   -2.50    9.40
  -8   1   1   14.20   10.90
   8  -1  -1   -1.10    8.10
   8  -1  -1   -2.20   11.60
  -8   1   0  471.45   49.00
  -8   1   0  545.05   49.40
   8  -1   0  450.05   49.60
   8  -1   0  572.14   48.60
  -8   1  -1    6.10    8.30
  -8   1  -1    2.80    9.60
   8  -1   1    5.80    6.30
   8  -1   1   -5.70   10.90
   8  -1   1    3.60    3.50
  -8   1  -2   95.19   14.30
  -8   1  -2  113.19   16.00
   8  -1   2  102.89   16.90
   8  -1   2  125.89   13.00
   8  -1   2  101.09   13.50
  -8   1  -3   38.30   11.10
  -8   1  -3   38.80    9.50
   8  -1   3   53.89   12.20
   8  -1   3   51.39    7.60
   8  -1   3   40.60    8.70
   8  -1   3   37.90    8.30
  -8   1  -4  119.19   15.20
  -8   1  -4  140.99   18.10
  -8   1  -4  103.99   15.50
   8  -1   4  137.59   15.50
   8  -1   4   96.99   14.10
  -8   1  -5   32.40   13.20
  -8   1  -5   63.19   12.50
  -8   1  -5   47.90    9.90
   8  -1   5   24.70   12.70
   8  -1   5   44.20   10.90
  -8   1  -6  210.98   22.80
  -8   1  -6  186.68   23.90
  -8   1  -6  233.98   26.40
  -8   1  -6  223.18   27.10
   8  -1   6  180.48   25.00
   8  -1   6  205.58   27.00
  -8   1  -7   12.90   18.60
  -8   1  -7   26.00   10.90
  -8   1  -7   26.60   10.80
  -8   1  -7   23.80   18.80
   8  -1   7   14.90   16.20
   8  -1   7   15.00   14.30
  -8   1  -8   17.70   10.60
  -8   1  -8   33.20   11.80
  -8   1  -8   31.90   23.70
  -8   1  -8    1.50   25.30
   8  -1   8    2.00   17.00
   8  -1   8   -6.50   15.70
  -8   1  -9  -26.30   29.00
  -8   1  -9   -1.20   27.30
   8  -1   9    4.00   20.00
   8  -1   9   25.80   19.50
   8  -1  10  -30.70   26.30
  -7   1   9   27.80   47.60
   7  -1  -9   41.50   36.10
   7  -1  -9   55.69   22.70
  -7   1   8  278.27   42.10
   7  -1  -8  214.88   38.60
   7  -1  -8  180.28   26.50
   7  -1  -8  188.88   38.20
  -7   1   7   16.40   12.80
  -7   1   7   11.40   27.10
   7  -1  -7   28.70   24.20
   7  -1  -7    7.00   23.20
   7  -1  -7  -13.50   12.70
  -7   1   6    6.30   10.90
  -7   1   6   20.70   18.70
   7  -1  -6    1.70   16.00
   7  -1  -6    5.20   11.60
   7  -1  -6  -11.30   18.70
  -7   1   5    5.70    8.50
  -7   1   5   18.90   14.80
  -7   1   5   -0.60    5.70
  -7   1   5    7.30    6.40
   7  -1  -5   -9.60   10.80
   7  -1  -5   10.10   16.40
   7  -1  -5   15.80   15.10
   7  -1  -5   14.60   10.20
  -7   1   4  593.64   54.99
  -7   1   4  564.04   56.99
  -7   1   4  652.13   54.89
  -7   1   4  617.64   55.19
   7  -1  -4  480.85   55.29
   7  -1  -4  594.34   55.29
   7  -1  -4  619.24   57.09
  -7   1   3  459.75   41.30
  -7   1   3  441.96   40.10
  -7   1   3  496.15   41.90
  -7   1   3  426.36   41.90
   7  -1  -3  372.06   42.60
   7  -1  -3  424.06   40.10
   7  -1  -3  455.65   42.30
   7  -1  -3  354.56   40.70
  -7   1   2  200.28   23.50
  -7   1   2  234.18   24.30
  -7   1   2  212.58   22.40
   7  -1  -2  261.27   22.80
   7  -1  -2  179.38   22.20
   7  -1  -2  195.18   25.50
   7  -1  -2  207.28   21.10
  -7   1   1   -0.20    5.70
  -7   1   1   -4.20    8.60
  -7   1   1   -8.40    8.70
   7  -1  -1   -4.10   10.80
   7  -1  -1   -4.70    6.90
  -7   1   0   -7.30    7.90
  -7   1   0   -4.70    8.10
   7  -1   0   -7.60   10.10
   7  -1   0   -8.50    6.30
  -7   1  -1   -4.70    8.10
  -7   1  -1   -1.00    7.60
   7  -1   1    2.00    9.80
   7  -1   1   -7.00    5.60
   7  -1   1    0.20    3.20
  -7   1  -2  206.58   22.80
  -7   1  -2  212.88   24.10
   7  -1   2  263.97   21.70
   7  -1   2  212.38   22.30
   7  -1   2  191.38   24.70
  -7   1  -3  433.06   41.70
  -7   1  -3  394.06   40.30
  -7   1  -3  413.26   40.40
   7  -1   3  429.96   40.90
   7  -1   3  476.75   41.70
   7  -1   3  434.96   40.40
   7  -1   3  437.96   39.20
  -7   1  -4  605.84   54.89
  -7   1  -4  539.35   54.49
  -7   1  -4  619.54   53.69
   7  -1   4  587.84   54.39
   7  -1   4  549.74   54.59
  -7   1  -5    1.90    8.60
  -7   1  -5    0.50   11.40
  -7   1  -5    7.30    6.80
   7  -1   5    7.20    8.30
   7  -1   5    3.60   10.80
  -7   1  -6    9.00    7.50
  -7   1  -6  -10.20    8.50
  -7   1  -6    0.30   14.10
  -7   1  -6   26.40   15.60
   7  -1   6   11.30   10.10
  -7   1  -7   16.00   19.10
  -7   1  -7   -4.90    8.90
  -7   1  -7   -6.10   18.10
  -7   1  -7    9.50    8.20
   7  -1   7   -4.10   15.90
   7  -1   7   15.60   13.00
  -7   1  -8  248.78   25.00
  -7   1  -8  219.58   24.10
  -7   1  -8  195.78   32.80
  -7   1  -8  204.88   33.30
   7  -1   8  222.78   29.40
   7  -1   8  189.28   27.50
  -7   1  -9   43.90   31.40
  -7   1  -9   41.30   28.30
   7  -1   9   33.90   20.70
   7  -1   9   23.40   20.30
   7  -1  10  -35.10   24.80
  -6   1   9   37.90   44.90
   6  -1  -9   25.30   38.10
  -6   1   8   41.30   33.70
   6  -1  -8   24.30   16.00
   6  -1  -8   -5.60   28.40
   6  -1  -8   29.10   26.50
  -6   1   7   29.60   25.20
   6  -1  -7   51.49   13.90
   6  -1  -7   46.60   21.90
   6  -1  -7   37.70   21.50
  -6   1   6 1195.48  102.39
  -6   1   6 1211.28  102.69
  -6   1   6 1216.48  106.19
   6  -1  -6 1153.18  105.09
   6  -1  -6  948.61  102.19
   6  -1  -6 1028.50  104.79
  -6   1   5   27.50   16.20
  -6   1   5   48.60    9.40
  -6   1   5   44.50   10.20
   6  -1  -5   37.10   12.10
   6  -1  -5   39.90   15.20
   6  -1  -5   61.09   12.10
  -6   1   4  350.96   31.90
  -6   1   4  339.07   30.90
  -6   1   4  345.27   31.20
  -6   1   4  310.57   35.10
   6  -1  -4  265.17   34.70
   6  -1  -4  328.07   32.60
   6  -1  -4  331.07   34.40
   6  -1  -4  296.67   32.00
  -6   1   3  280.37   28.70
  -6   1   3  276.57   26.80
  -6   1   3  291.97   27.40
   6  -1  -3  293.67   27.10
   6  -1  -3  248.68   29.80
   6  -1  -3  288.17   28.80
   6  -1  -3  238.18   27.30
  -6   1   2  277.67   25.70
  -6   1   2  279.57   26.10
  -6   1   2  240.48   25.50
   6  -1  -2  245.38   24.20
   6  -1  -2  282.77   25.40
   6  -1  -2  220.48   27.30
   6  -1  -2  215.08   24.80
  -6   1   1   22.30    8.70
  -6   1   1   28.60    8.80
  -6   1   1   30.60    6.10
   6  -1  -1   23.10    7.40
   6  -1  -1   23.00    9.80
  -6   1   0 1710.03  164.58
  -6   1   0 1981.70  165.18
   6  -1   0 1871.51  164.58
   6  -1   0 1762.22  165.18
  -6   1  -1   24.50    7.40
  -6   1  -1   28.80    8.30
   6  -1   1   34.30    6.30
   6  -1   1   20.00    4.10
   6  -1   1   28.80   10.10
  -6   1  -2  244.68   26.70
  -6   1  -2  255.57   25.50
   6  -1   2  206.38   26.90
   6  -1   2  297.77   24.70
   6  -1   2  300.97   25.00
   6  -1   2  258.27   26.10
  -6   1  -3  264.97   27.90
  -6   1  -3  279.47   28.70
  -6   1  -3  297.57   27.40
   6  -1   3  280.97   28.60
   6  -1   3  316.87   28.00
  -6   1  -4  311.97   31.90
  -6   1  -4  351.86   30.50
  -6   1  -4  300.97   32.50
   6  -1   4  308.17   32.30
   6  -1   4  328.57   32.00
  -6   1  -5   40.90   12.40
  -6   1  -5   39.60    9.20
  -6   1  -5   49.00    7.50
   6  -1   5   65.29   12.90
   6  -1   5   43.20   10.20
  -6   1  -6 1192.18  108.19
  -6   1  -6 1170.58  105.59
  -6   1  -6 1128.09  107.79
  -6   1  -6 1245.18  104.99
   6  -1   6 1119.59  107.09
   6  -1   6 1105.29  107.39
  -6   1  -7   44.70    8.70
  -6   1  -7   39.40    9.40
  -6   1  -7   13.30   16.80
  -6   1  -7   33.40   20.30
   6  -1   7   39.50   14.60
   6  -1   7   46.20   16.60
  -6   1  -8   39.30   23.40
  -6   1  -8    9.70   22.70
  -6   1  -8   60.99   11.00
  -6   1  -8   49.40   10.30
   6  -1   8   51.49   17.50
   6  -1   8   50.39   19.00
  -6   1  -9    4.80   24.50
  -6   1  -9   41.50   11.80
  -6   1  -9  -46.50   28.50
   6  -1   9  -11.90   18.60
  -6   1 -10  -37.90   39.10
   6  -1  10  -15.20   24.30
  -5   1   9    3.80   43.90
   5  -1  -9   62.09   31.60
   5  -1  -9   15.00   17.40
  -5   1   8    3.70   29.90
   5  -1  -8  -25.70   25.20
   5  -1  -8    0.30   23.70
   5  -1  -8  -12.30   13.60
  -5   1   7   56.39   24.90
  -5   1   7   34.40   11.60
   5  -1  -7   36.60   22.20
   5  -1  -7   30.50   19.30
   5  -1  -7   32.70   11.40
  -5   1   6   15.00    8.90
  -5   1   6    8.10   16.10
  -5   1   6    2.40    9.40
   5  -1  -6   -4.30   15.40
   5  -1  -6    2.50   16.30
   5  -1  -6    8.70    9.30
  -5   1   5   29.40    8.80
  -5   1   5   35.40   15.60
  -5   1   5   37.50    8.10
   5  -1  -5   23.30   13.80
   5  -1  -5   25.40    8.90
   5  -1  -5   17.70   11.70
   5  -1  -5   40.40   14.30
  -5   1   4   18.50    7.50
  -5   1   4    3.10    6.20
  -5   1   4   -1.70    4.20
  -5   1   4    9.30   10.30
   5  -1  -4    7.80    7.00
   5  -1  -4   -6.10   10.50
   5  -1  -4   -2.70   10.70
   5  -1  -4    2.70    7.60
  -5   1   3  136.59   15.60
  -5   1   3  142.99   17.50
  -5   1   3  127.49   14.90
   5  -1  -3  147.09   15.60
   5  -1  -3  112.69   18.00
   5  -1  -3  141.49   17.70
   5  -1  -3  134.89   15.60
  -5   1   2   14.50    6.70
  -5   1   2    0.60    6.10
  -5   1   2   16.20    7.00
   5  -1  -2    1.20    6.00
   5  -1  -2    8.50    3.90
   5  -1  -2   -3.50    8.00
   5  -1  -2    7.50    7.20
  -5   1   1    7.90    4.70
  -5   1   1    2.50    6.70
  -5   1   1   -0.90    6.70
   5  -1  -1    0.00    5.60
   5  -1  -1   -6.10    7.90
   5  -1  -1   -1.00    4.80
  -5   1   0   -0.50    5.80
  -5   1   0   -5.00    6.30
   5  -1   0   -6.00    4.90
   5  -1   0   -3.40    7.50
  -5   1  -1   -6.00    6.50
  -5   1  -1    3.30    5.30
   5  -1   1    0.50    2.70
   5  -1   1   -1.60    4.10
   5  -1   1   -1.70    7.10
  -5   1  -2    1.90    4.40
  -5   1  -2    2.10    5.90
   5  -1   2    6.70    3.10
   5  -1   2    4.40    4.60
   5  -1   2    0.30    4.70
  -5   1  -3  138.69   16.40
  -5   1  -3  157.28   15.00
  -5   1  -3  140.69   16.80
  -5   1  -3  156.88   17.30
   5  -1   3  140.09   17.40
   5  -1   3  152.88   16.40
  -5   1  -4    2.20    6.20
  -5   1  -4   -1.30    7.70
  -5   1  -4    8.70    4.40
  -5   1  -4    0.30    9.00
   5  -1   4   13.70    8.30
   5  -1   4    5.00    6.80
  -5   1  -5   30.10    6.00
  -5   1  -5   17.50   11.00
  -5   1  -5   20.80    7.00
  -5   1  -5   34.60   12.20
   5  -1   5   23.70    8.80
   5  -1   5   18.50   10.60
  -5   1  -6    1.90    6.00
  -5   1  -6    1.90   14.10
  -5   1  -6   -6.20    6.70
  -5   1  -6   -9.70   15.20
   5  -1   6    5.10   12.80
   5  -1   6   18.60   10.50
  -5   1  -7   50.39    9.10
  -5   1  -7   37.30    8.60
  -5   1  -7   51.19   17.70
   5  -1   7   27.10   15.90
   5  -1   7   39.00   12.70
  -5   1  -8    2.30   20.10
  -5   1  -8   35.50   24.60
  -5   1  -8   17.60    8.90
  -5   1  -8   23.90    8.50
   5  -1   8  -16.80   18.40
   5  -1   8    9.80   14.80
  -5   1  -9   14.60   31.90
  -5   1  -9   36.00    9.90
  -5   1  -9   -0.40   25.10
   5  -1   9   -4.60   18.20
  -5   1 -10  -35.40   34.70
  -5   1 -10  -41.60   38.00
   5  -1  10  -29.60   22.80
   4  -1  -9   -5.20   16.00
   4  -1  -9   25.00   27.90
  -4   1   8   70.49   31.60
  -4   1   8   48.20   15.40
   4  -1  -8   84.19   28.20
   4  -1  -8   39.20   22.30
   4  -1  -8   38.70   13.50
  -4   1   7  214.98   32.10
  -4   1   7  238.98   28.00
   4  -1  -7  158.28   23.30
   4  -1  -7  205.28   26.90
   4  -1  -7  194.68   28.60
   4  -1  -7  217.38   30.60
  -4   1   6  871.61   76.49
  -4   1   6  894.71   75.99
   4  -1  -6  850.71   75.79
   4  -1  -6  874.71   78.79
   4  -1  -6  761.12   75.19
   4  -1  -6  685.03   77.19
  -4   1   5   21.60    7.40
  -4   1   5   17.50    7.90
  -4   1   5   -5.90   12.50
   4  -1  -5   -4.70   11.30
   4  -1  -5   10.20    9.90
   4  -1  -5    4.60    7.60
   4  -1  -5    6.30    6.90
   4  -1  -5    1.00   13.60
  -4   1   4  121.69   15.30
  -4   1   4  108.89   15.60
  -4   1   4  105.59   13.90
   4  -1  -4  106.39   15.60
   4  -1  -4   87.59   12.60
   4  -1  -4   87.49   12.80
   4  -1  -4   95.29   14.30
  -4   1   3  281.07   26.10
  -4   1   3  279.17   27.10
  -4   1   3  305.77   27.30
  -4   1   3  294.07   28.70
  -4   1   3  313.37   27.30
   4  -1  -3  283.07   28.70
   4  -1  -3  239.08   27.90
   4  -1  -3  285.77   27.80
   4  -1  -3  245.88   26.80
  -4   1   2  204.28   19.70
  -4   1   2  199.98   20.40
  -4   1   2  208.18   19.30
  -4   1   2  216.98   20.00
   4  -1  -2  193.18   21.10
   4  -1  -2  171.78   20.80
   4  -1  -2  187.18   19.70
   4  -1  -2  198.78   19.40
  -4   1   1  464.15   44.10
  -4   1   1  497.95   44.10
  -4   1   1  505.75   43.80
   4  -1  -1  520.95   43.60
   4  -1  -1  451.35   44.30
   4  -1  -1  424.86   43.80
  -4   1   0 5053.09  396.26
  -4   1   0 4104.89  396.66
  -4   1   0 4579.44  396.96
   4  -1   0 4310.07  396.66
   4  -1   0 4171.38  396.86
  -4   1  -1  493.15   47.80
  -4   1  -1  498.95   47.30
   4  -1   1  565.64   47.10
   4  -1   1  518.25   47.00
  -4   1  -2  185.78   19.50
  -4   1  -2  217.58   18.50
  -4   1  -2  182.58   18.90
   4  -1   2  166.58   19.20
   4  -1   2  197.08   19.40
   4  -1   2  213.58   18.10
   4  -1   2  186.98   19.30
  -4   1  -3  290.27   25.00
  -4   1  -3  249.28   25.80
  -4   1  -3  266.47   26.90
  -4   1  -3  258.37   26.60
   4  -1   3  273.07   26.20
   4  -1   3  278.07   27.00
  -4   1  -4   78.29   12.30
  -4   1  -4   92.99   10.20
  -4   1  -4  107.99   13.60
  -4   1  -4   90.29   11.10
   4  -1   4   95.79   12.70
   4  -1   4   85.89   11.70
  -4   1  -5   -2.00    4.80
  -4   1  -5    1.80    9.70
  -4   1  -5    5.10    5.00
  -4   1  -5    8.40   11.20
  -4   1  -5    0.10   11.10
   4  -1   5   15.60   10.30
   4  -1   5    1.10    7.70
  -4   1  -6  861.71   79.59
  -4   1  -6  928.01   79.59
  -4   1  -6  868.51   82.79
  -4   1  -6  843.82   83.09
   4  -1   6  891.21   81.79
   4  -1   6  858.71   82.09
  -4   1  -7  220.08   21.50
  -4   1  -7  182.38   25.90
  -4   1  -7  201.98   29.70
  -4   1  -7  213.28   22.40
   4  -1   7  233.08   29.20
   4  -1   7  185.58   26.60
  -4   1  -8   65.89   10.00
  -4   1  -8   58.59   11.10
  -4   1  -8   42.80   21.10
  -4   1  -8   49.00   25.40
   4  -1   8   32.00   16.50
  -4   1  -9  -19.40   29.10
  -4   1  -9   -1.90   13.50
  -4   1  -9   -4.10   22.80
  -4   1  -9   -9.20    8.50
   4  -1   9  -40.00   18.40
  -4   1 -10  -74.99   39.40
  -4   1 -10    8.50   27.50
   4  -1  10  -13.00   21.10
   3  -1  -9   -6.00   30.80
   3  -1  -9   14.10   17.20
   3  -1  -9   12.70   25.70
   3  -1  -9  -28.80   13.70
  -3   1   8  108.19   18.70
  -3   1   8   85.99   32.40
   3  -1  -8  122.89   24.10
   3  -1  -8  107.09   17.00
   3  -1  -8  108.19   18.60
   3  -1  -8  116.59   29.50
  -3   1   7   51.99   23.10
  -3   1   7   37.30   12.30
   3  -1  -7   52.79   16.70
   3  -1  -7   30.10   12.60
   3  -1  -7   40.10   19.60
   3  -1  -7   22.00    9.90
  -3   1   6   10.40   16.70
  -3   1   6    7.20    8.80
   3  -1  -6   -6.90   15.70
   3  -1  -6    0.60    9.60
   3  -1  -6   -2.30   11.80
   3  -1  -6   10.30    7.50
  -3   1   5  116.69   18.80
  -3   1   5  135.59   16.70
  -3   1   5   83.09   12.80
   3  -1  -5  115.69   13.60
   3  -1  -5  109.09   13.80
   3  -1  -5   83.89   15.00
   3  -1  -5  101.19   15.30
   3  -1  -5  133.29   19.80
  -3   1   4  676.03   62.69
  -3   1   4  688.63   63.29
  -3   1   4  677.33   64.29
   3  -1  -4  659.43   62.09
   3  -1  -4  653.43   62.79
   3  -1  -4  695.53   64.19
   3  -1  -4  684.93   62.79
   3  -1  -4  741.13   63.49
  -3   1   3   41.50    7.00
  -3   1   3   37.40    4.60
  -3   1   3   43.30    9.00
  -3   1   3   37.20    6.60
   3  -1  -3   59.89    7.70
   3  -1  -3   43.40    9.90
   3  -1  -3   42.60    8.10
   3  -1  -3   41.10    7.10
   3  -1  -3   26.60    6.40
  -3   1   2  152.68   14.50
  -3   1   2  159.38   15.00
  -3   1   2  161.18   14.60
  -3   1   2  137.59   14.30
  -3   1   2  139.09   16.00
   3  -1  -2  120.09   16.70
   3  -1  -2  152.18   14.80
   3  -1  -2  134.99   14.70
   3  -1  -2  131.89   16.10
  -3   1   1 2451.25  217.28
  -3   1   1 2554.54  216.08
  -3   1   1 2418.36  215.98
   3  -1  -1 2405.46  215.98
   3  -1  -1 2174.78  215.98
   3  -1  -1 2501.75  216.58
  -3   1   0    0.30    3.90
  -3   1   0    2.50    1.90
  -3   1   0   -0.80    3.50
   3  -1   0    0.70    3.30
   3  -1   0   -0.40    4.70
  -3   1  -1 2599.44  219.28
  -3   1  -1 2427.66  219.58
   3  -1   1 2431.16  219.28
   3  -1   1 2623.44  219.18
   3  -1   1 2198.58  219.48
  -3   1  -2  124.29   14.10
  -3   1  -2  149.59   14.80
  -3   1  -2  148.79   13.10
  -3   1  -2  120.69   13.90
   3  -1   2  135.29   14.50
   3  -1   2  141.69   13.90
  -3   1  -3   37.40    5.60
  -3   1  -3   47.50    8.50
  -3   1  -3   30.40    7.10
  -3   1  -3   45.70    5.90
   3  -1   3   40.20    7.70
   3  -1   3   27.00    6.90
  -3   1  -4  694.43   62.09
  -3   1  -4  739.93   63.99
  -3   1  -4  659.83   63.79
  -3   1  -4  662.53   61.99
   3  -1   4  664.43   63.79
   3  -1   4  712.03   63.19
  -3   1  -5   91.69   15.10
  -3   1  -5  106.89   15.00
  -3   1  -5  114.89   11.40
  -3   1  -5   92.69   12.20
  -3   1  -5   93.39   16.00
   3  -1   5  116.59   15.10
   3  -1   5   90.39   13.60
  -3   1  -6   -9.70    5.00
  -3   1  -6    8.60   14.60
  -3   1  -6    8.00   12.80
   3  -1   6    9.70    9.00
   3  -1   6   -4.60   12.00
  -3   1  -7   16.10   14.70
  -3   1  -7   46.20    7.40
  -3   1  -7   41.10   10.10
  -3   1  -7   51.59   20.40
   3  -1   7   21.00   15.60
   3  -1   7   19.70   12.60
  -3   1  -8  126.99   18.60
  -3   1  -8  130.49   15.60
  -3   1  -8  116.39   22.90
  -3   1  -8  147.89   28.00
   3  -1   8  104.49   20.80
  -3   1  -9   12.30   22.20
  -3   1  -9   -6.20    9.40
  -3   1  -9  -29.20   28.00
  -3   1  -9   17.90   12.10
   3  -1   9    9.80   17.20
  -3   1 -10   17.50   25.80
   3  -1  10   -6.20   21.10
   2  -1 -10   21.20   26.60
  -2   1   9  -14.40   16.70
   2  -1  -9    8.80   18.10
   2  -1  -9   26.60   32.10
   2  -1  -9  -20.60   12.80
   2  -1  -9   24.30   24.00
  -2   1   8   73.59   17.10
   2  -1  -8  125.79   28.60
   2  -1  -8   92.79   20.50
   2  -1  -8   89.49   14.60
   2  -1  -8   79.19   18.20
  -2   1   7   33.40   23.90
  -2   1   7   19.10   11.80
   2  -1  -7   27.20   15.00
   2  -1  -7   39.70   13.50
   2  -1  -7   56.99   22.80
   2  -1  -7   39.90    8.90
  -2   1   6  254.97   31.40
  -2   1   6  272.67   27.60
   2  -1  -6  211.38   26.50
   2  -1  -6  220.58   23.70
   2  -1  -6  236.68   27.60
   2  -1  -6  252.07   29.50
  -2   1   5   86.09   11.70
  -2   1   5   67.39   11.50
  -2   1   5   81.09   16.00
   2  -1  -5  105.19   11.20
   2  -1  -5   75.59   12.30
   2  -1  -5   77.49   12.20
   2  -1  -5   79.59   13.70
   2  -1  -5   75.49   16.60
  -2   1   4  375.26   33.00
  -2   1   4  322.57   31.80
  -2   1   4  296.87   33.30
   2  -1  -4  324.77   32.10
   2  -1  -4  335.27   30.50
   2  -1  -4  363.56   33.00
   2  -1  -4  330.67   34.60
   2  -1  -4  289.47   31.00
  -2   1   3    9.20    5.00
  -2   1   3    0.90    4.80
  -2   1   3   -4.80    7.80
   2  -1  -3   -5.30    4.50
   2  -1  -3   -6.30    7.90
   2  -1  -3    0.50    5.10
   2  -1  -3   -1.00    5.10
  -2   1   2   22.70    4.30
  -2   1   2   18.00    3.10
  -2   1   2   23.00    4.40
  -2   1   2   24.80    6.30
   2  -1  -2   25.80    7.00
   2  -1  -2   15.00    4.50
   2  -1  -2   23.80    4.50
   2  -1  -2   22.90    4.70
  -2   1   1  314.17   29.90
  -2   1   1  329.27   30.10
  -2   1   1  352.96   29.90
   2  -1  -1  338.37   30.10
   2  -1  -1  295.37   29.90
   2  -1  -1  323.37   29.60
   2  -1  -1  339.67   30.00
  -2   1   0  595.14   52.09
  -2   1   0  563.94   51.59
   2  -1   0  573.74   52.19
  -2   1  -1  377.66   31.40
  -2   1  -1  324.97   31.30
  -2   1  -1  339.47   31.70
   2  -1   1  382.96   31.40
   2  -1   1  360.16   31.30
   2  -1   1  344.67   31.60
   2  -1   1  300.77   31.60
  -2   1  -2   26.20    3.60
  -2   1  -2   20.20    8.40
  -2   1  -2   21.20    4.00
  -2   1  -2   18.20    4.50
   2  -1   2   21.40    4.90
   2  -1   2   17.80    4.70
   2  -1   2   27.10    5.10
  -2   1  -3   -3.50    4.90
  -2   1  -3    2.60    6.30
  -2   1  -3   -3.00    2.80
   2  -1   3    6.80    5.40
   2  -1   3   -1.30    5.80
   2  -1   3    3.50    5.70
  -2   1  -4  328.07   31.60
  -2   1  -4  334.37   30.60
  -2   1  -4  320.57   33.70
  -2   1  -4  334.57   33.40
   2  -1   4  331.27   33.30
   2  -1   4  367.06   32.60
  -2   1  -5   77.79   12.70
  -2   1  -5   71.89   13.40
  -2   1  -5   80.39    9.40
  -2   1  -5   89.49   15.10
   2  -1   5  112.99   16.00
   2  -1   5   74.89   11.70
   2  -1   5   89.09   13.60
  -2   1  -6  244.68   23.50
  -2   1  -6  233.38   32.20
  -2   1  -6  239.38   29.80
   2  -1   6  251.87   28.30
   2  -1   6  249.28   28.70
  -2   1  -7   26.90   10.50
  -2   1  -7   20.60   24.60
  -2   1  -7   32.60   19.70
  -2   1  -7   42.90    7.60
   2  -1   7   36.10   12.70
  -2   1  -8   92.69   11.90
  -2   1  -8   78.09   19.70
  -2   1  -8   83.39   15.00
  -2   1  -8   76.29   25.90
   2  -1   8   88.99   18.90
  -2   1  -9  -13.50   20.70
  -2   1  -9  -14.90   14.20
  -2   1  -9  -32.40   30.40
   2  -1   9   15.10   16.50
  -2   1 -10  -14.20   24.50
   2  -1  10    2.60   22.00
   1  -1 -10   76.19   24.70
  -1   1   9   82.89   20.60
   1  -1  -9  115.49   34.70
   1  -1  -9   87.69   15.60
   1  -1  -9   82.59   24.00
   1  -1  -9  100.69   22.40
  -1   1   8  444.06   43.90
   1  -1  -8  438.96   50.59
   1  -1  -8  342.27   43.10
   1  -1  -8  374.16   38.20
   1  -1  -8  416.56   45.00
  -1   1   7   33.80   12.10
  -1   1   7   23.20   21.00
   1  -1  -7   12.80    7.50
   1  -1  -7   16.30   13.60
   1  -1  -7   20.90   12.90
   1  -1  -7   11.70   19.60
  -1   1   6  -17.80   14.20
  -1   1   6    7.60    9.20
   1  -1  -6   -3.90    8.90
   1  -1  -6   -3.60   10.60
   1  -1  -6   13.90    6.10
   1  -1  -6   10.80   18.80
  -1   1   5   20.30    8.00
  -1   1   5    5.50   11.70
   1  -1  -5   13.60    8.90
   1  -1  -5   -2.40    9.70
   1  -1  -5   15.20    4.50
   1  -1  -5    7.60   13.50
   1  -1  -5   -2.10    6.20
  -1   1   4 1025.60   91.29
  -1   1   4  963.50   91.69
  -1   1   4 1000.70   90.59
   1  -1  -4  971.40   91.69
   1  -1  -4 1007.50   90.89
   1  -1  -4 1056.69   91.29
   1  -1  -4 1011.70   89.49
   1  -1  -4  957.90   89.69
  -1   1   3   13.70    5.50
  -1   1   3    4.20    5.00
  -1   1   3   12.40    7.20
   1  -1  -3    4.10    5.40
   1  -1  -3   11.40    5.40
   1  -1  -3    0.70    2.80
   1  -1  -3   15.20    2.70
   1  -1  -3    6.20    7.80
  -1   1   2  614.74   55.79
  -1   1   2  590.64   55.19
  -1   1   2  630.24   55.39
   1  -1  -2  623.34   55.39
   1  -1  -2  611.74   54.59
   1  -1  -2  583.84   55.69
   1  -1  -2  610.14   54.59
  -1   1   1   84.59    8.20
  -1   1   1   89.59    8.30
  -1   1   1   82.19    7.80
  -1   1   1   80.29    8.80
  -1   1   1   84.39    7.80
   1  -1  -1   82.29    7.90
   1  -1  -1   76.19    8.90
   1  -1  -1   80.59    7.90
   1  -1  -1   78.09    8.40
   1  -1  -1   79.79    8.40
  -1   1  -1   84.59    8.10
  -1   1  -1   83.29    7.90
  -1   1  -1   81.59    7.80
   1  -1   1   80.89    7.80
   1  -1   1   85.19    8.00
   1  -1   1   64.59    7.80
   1  -1   1   87.69    7.90
   1  -1   1   87.19    8.20
  -1   1  -2  628.84   55.59
  -1   1  -2  607.84   55.59
  -1   1  -2  633.44   54.79
  -1   1  -2  558.74   54.99
   1  -1   2  575.04   55.59
   1  -1   2  634.24   55.69
   1  -1   2  651.03   55.29
  -1   1  -3   -2.80    5.00
  -1   1  -3   -0.60    6.40
  -1   1  -3    8.30    5.20
  -1   1  -3    3.40    2.40
  -1   1  -3    2.80    3.80
   1  -1   3   10.00    5.50
   1  -1   3   11.60    6.40
   1  -1   3    8.40    5.90
  -1   1  -4 1016.70   91.29
  -1   1  -4 1091.39   89.19
  -1   1  -4 1073.09   90.99
  -1   1  -4  977.10   90.49
  -1   1  -4  853.81   89.59
   1  -1   4  970.40   90.29
   1  -1   4  997.00   91.09
  -1   1  -5  -20.50   10.50
  -1   1  -5   -1.90    3.60
  -1   1  -5    8.60    7.70
  -1   1  -5   -1.30    8.90
  -1   1  -5   -1.10    9.60
   1  -1   5    3.00    6.90
   1  -1   5   -4.20    9.10
   1  -1   5    4.60   10.90
  -1   1  -6   -5.30    5.10
  -1   1  -6   -2.60   10.60
  -1   1  -6   -0.60   14.70
  -1   1  -6    0.10   11.80
   1  -1   6    7.00    9.30
   1  -1   6   13.50   13.10
  -1   1  -7   19.80    6.80
  -1   1  -7   11.00   18.70
  -1   1  -7   -1.20   13.40
   1  -1   7   21.50   11.40
  -1   1  -8  401.96   45.60
  -1   1  -8  341.87   40.00
  -1   1  -8  420.66   49.20
  -1   1  -8  399.56   38.00
   1  -1   8  478.25   45.60
  -1   1  -9   51.79   13.80
  -1   1  -9   65.49   32.60
  -1   1  -9  100.59   17.30
  -1   1  -9   73.39   22.10
   1  -1   9   83.39   20.40
  -1   1 -10   44.60   24.90
   1  -1  10   30.20   22.40
   0  -1 -10  -32.30   23.00
   0   1   9   -4.30   16.30
   0  -1  -9    7.00   20.00
   0  -1  -9  -24.10   31.70
   0   1   8    6.80   13.50
   0  -1  -8   -2.70   15.60
   0  -1  -8   18.50   16.10
   0  -1  -8   -8.30   23.00
   0   1   7   13.10   11.60
   0  -1  -7    4.50   21.30
   0  -1  -7   11.10   10.80
   0  -1  -7   -4.50    5.60
   0  -1  -7   -9.30   13.30
   0   1   6  -24.00   14.80
   0   1   6   14.50    8.80
   0  -1  -6    0.30    7.60
   0  -1  -6   13.20   17.60
   0  -1  -6    0.20    4.20
   0  -1  -6  -10.80   10.70
   0   1   5    9.70    7.60
   0   1   5    8.90   10.80
   0  -1  -5    0.40   11.70
   0  -1  -5   -0.10    8.80
   0  -1  -5   -5.30    4.10
   0  -1  -5   12.50    9.80
   0   1   4    4.70    8.40
   0   1   4    1.30    7.40
   0   1   4    3.70    8.80
   0  -1  -4   12.70    7.80
   0  -1  -4  -10.90    9.40
   0  -1  -4    9.00    7.10
   0   1   3   -1.90    4.50
   0   1   3    0.90    6.50
   0   1   3    9.30    5.30
   0   1   3    0.20    5.60
   0  -1  -3    3.90    5.30
   0  -1  -3    5.20    5.20
   0  -1  -3    0.80    7.30
   0   1   2    3.00    3.70
   0   1   2   -2.30    5.20
   0   1   2    1.00    4.10
   0   1   2    4.60    3.70
   0  -1  -2    4.70    3.70
   0  -1  -2    4.40    5.50
   0  -1  -2    4.20    4.00
   0   1   1    2.90    2.00
   0   1   1   -1.70    2.90
   0   1   1    1.50    2.10
   0   1   1    1.60    2.10
   0  -1  -1   -1.10    2.30
   0  -1  -1   -1.60    2.90
   0  -1  -1    1.40    1.70
   0  -1  -1    2.40    2.00
   0   1  -1    3.30    2.60
   0   1  -1   -0.90    2.20
   0   1  -1   -2.50    1.30
   0   1  -1   -0.30    2.50
   0   1  -1   -1.00    1.70
   0  -1   1    0.70    2.10
   0  -1   1   -1.40    2.20
   0  -1   1    0.00    1.80
   0  -1   1    2.40    2.10
   0  -1   1   -1.20    1.30
   0   1  -2   -5.00    3.30
   0   1  -2   -0.10    3.50
   0   1  -2    2.70    5.00
   0   1  -2    0.80    3.10
   0  -1   2    3.00    3.70
   0  -1   2    1.00    3.50
   0  -1   2    0.80    4.60
   0   1  -3  -12.00    6.70
   0   1  -3    1.90    4.90
   0   1  -3    1.90    4.60
   0   1  -3   -1.00    4.20
   0  -1   3   -4.20    5.00
   0  -1   3    1.60    4.90
   0  -1   3   -3.00    6.50
   0   1  -4   -2.90    6.30
   0   1  -4   -0.90    5.90
   0   1  -4   -7.50    3.20
   0   1  -4    9.30    9.10
   0   1  -4   -0.20    6.80
   0  -1   4   -7.10    8.40
   0  -1   4   11.50    7.70
   0   1  -5   -1.20    4.10
   0   1  -5   -6.10    7.60
   0   1  -5  -10.20    9.30
   0   1  -5   -8.70    8.60
   0   1  -5    4.80   12.00
   0  -1   5   17.80   12.00
   0  -1   5    2.40    7.10
   0   1  -6    2.60    5.60
   0   1  -6    7.40   10.20
   0   1  -6    0.60   10.90
   0   1  -6   -8.10   14.10
   0  -1   6   -3.90   13.90
   0  -1   6   14.40   10.10
   0   1  -7  -11.10   19.20
   0   1  -7  -13.20   12.10
   0   1  -7   -3.30    7.10
   0   1  -7   -7.80   14.10
   0  -1   7  -20.50   20.60
   0  -1   7    2.70   11.60
   0   1  -8   -1.60   24.10
   0   1  -8    6.10   16.20
   0   1  -8  -22.90    8.40
   0  -1   8    4.20   12.30
   0   1  -9  -16.00   30.90
   0   1  -9    3.30   19.20
   0   1  -9   25.20   15.80
   0  -1   9    1.40   18.70
   0   1 -10   27.60   26.00
   0  -1  10  -39.50   20.60
   1   1  10   41.90   23.70
  -1  -1 -10   54.69   26.20
   1   1   9   71.39   18.90
  -1  -1  -9  115.99   23.60
  -1  -1  -9   49.99   12.60
  -1  -1  -9  123.29   34.50
  -1  -1  -9   81.69   15.50
   1   1   8  462.75   45.00
  -1  -1  -8  425.16   45.90
  -1  -1  -8  401.06   52.49
  -1  -1  -8  365.76   36.30
  -1  -1  -8  354.56   40.20
   1   1   7   25.70   11.50
  -1  -1  -7   11.40    9.80
  -1  -1  -7    5.10   15.90
  -1  -1  -7   44.10   18.80
  -1  -1  -7   22.30    5.30
   1   1   6   15.00    8.80
  -1  -1  -6  -11.60   15.30
  -1  -1  -6   -1.50   10.50
  -1  -1  -6   -6.00    3.30
  -1  -1  -6   -5.50    6.00
   1   1   5    3.50    7.30
   1   1   5    2.80    9.70
  -1  -1  -5   -2.20    8.60
  -1  -1  -5    0.50    9.90
  -1  -1  -5    6.60   11.80
   1   1   4 1009.70   91.29
   1   1   4 1019.30   92.19
  -1  -1  -4 1004.70   91.79
  -1  -1  -4  952.40   92.19
  -1  -1  -4 1046.20   91.99
   1   1   3    7.30    5.60
   1   1   3   10.00    6.80
   1   1   3   13.80    5.70
  -1  -1  -3    9.30    5.80
  -1  -1  -3   12.80    6.20
  -1  -1  -3    1.80    7.30
   1   1   2  633.94   56.19
   1   1   2  636.04   55.79
  -1  -1  -2  582.24   56.29
   1   1   1   87.19    8.70
   1   1   1   92.69    9.10
  -1  -1  -1   94.89    9.00
  -1  -1  -1   82.79    9.10
   1   1  -1   77.89    8.40
   1   1  -1   73.79    9.10
   1   1  -1   86.89    8.00
   1   1  -1   96.29    8.50
   1   1  -1   93.49    8.80
  -1  -1   1   85.79    7.90
  -1  -1   1   86.79    8.30
  -1  -1   1   94.19    8.90
  -1  -1   1   85.99    8.50
  -1  -1   1   70.09    8.90
   1   1  -2  522.55   54.49
   1   1  -2  592.14   54.49
   1   1  -2  630.14   54.79
   1   1  -2  604.44   54.09
   1   1  -2  600.14   54.19
  -1  -1   2  649.34   53.79
  -1  -1   2  586.24   54.79
  -1  -1   2  625.74   54.69
   1   1  -3    5.60    5.60
   1   1  -3   10.80    4.60
   1   1  -3    5.30    3.40
   1   1  -3   10.20    7.30
   1   1  -3    2.50    5.00
  -1  -1   3    3.40    6.20
  -1  -1   3   10.00    5.00
   1   1  -4 1018.90   88.29
   1   1  -4  861.71   89.09
   1   1  -4  998.40   90.09
   1   1  -4 1056.79   89.79
   1   1  -4  983.40   89.09
  -1  -1   4  943.81   90.09
  -1  -1   4 1027.00   89.89
   1   1  -5    5.10   12.20
   1   1  -5   -6.20    8.70
   1   1  -5    3.70    7.30
   1   1  -5    3.10    9.10
   1   1  -5    9.20    5.20
  -1  -1   5   14.20    7.70
  -1  -1   5   14.30   11.00
   1   1  -6  -10.60   12.00
   1   1  -6  -14.90   17.50
   1   1  -6    7.60    6.70
   1   1  -6    7.10    9.90
  -1  -1   6   11.40   15.40
  -1  -1   6   13.20    9.70
   1   1  -7   14.50   20.00
   1   1  -7   11.00   11.70
   1   1  -7   12.90    8.40
   1   1  -7   14.70   15.90
  -1  -1   7   18.80   11.80
  -1  -1   7   20.10   19.20
   1   1  -8  500.45   52.49
   1   1  -8  390.96   47.00
   1   1  -8  333.67   39.00
   1   1  -8  403.76   44.60
  -1  -1   8  437.36   51.59
  -1  -1   8  465.75   44.60
   1   1  -9   32.30   31.80
   1   1  -9   78.89   15.80
   1   1  -9   99.49   20.70
  -1  -1   9   97.49   20.30
  -1  -1  10   81.19   25.50
   2   1  10    0.90   22.80
  -2  -1 -10   -2.00   26.60
   2   1   9  -13.00   16.10
  -2  -1  -9   -2.60   11.40
  -2  -1  -9  -39.40   21.50
  -2  -1  -9   -6.40   31.10
   2   1   8   72.89   17.50
  -2  -1  -8   85.39   10.60
  -2  -1  -8   84.79   21.40
  -2  -1  -8   79.09   27.70
   2   1   7   24.90   12.00
  -2  -1  -7   23.60   15.80
  -2  -1  -7   26.80    9.80
  -2  -1  -7   44.40   20.80
   2   1   6  240.68   28.70
   2   1   6  250.97   28.70
  -2  -1  -6  258.57   22.70
  -2  -1  -6  226.98   31.60
  -2  -1  -6  209.28   29.40
   2   1   5   82.59   11.90
   2   1   5   95.19   13.80
  -2  -1  -5   86.59   16.10
  -2  -1  -5   79.99   13.60
  -2  -1  -5   62.19   13.00
   2   1   4  333.17   32.40
  -2  -1  -4  336.47   33.10
  -2  -1  -4  308.57   33.50
  -2  -1  -4  350.36   33.40
   2   1   3    6.50    5.20
   2   1   3   -6.90    5.60
  -2  -1  -3   -5.90    7.20
  -2  -1  -3    1.80    5.70
  -2  -1  -3   -1.10    5.70
   2   1   2   27.90    4.80
   2   1   2   20.60    4.60
  -2  -1  -2   23.20    5.50
  -2  -1  -2   19.40    4.80
  -2  -1  -2   14.30    5.90
   2   1   1  317.37   30.90
   2   1   1  336.17   31.30
   2   1   1  380.26   31.20
  -2  -1  -1  329.17   31.00
  -2  -1  -1  371.46   31.40
   2   1   0  481.65   45.10
  -2  -1   0  518.05   45.40
  -2  -1   0  497.75   45.10
   2   1  -1  325.37   29.60
   2   1  -1  329.37   30.00
   2   1  -1  278.97   30.50
  -2  -1   1  379.66   30.10
  -2  -1   1  301.77   30.30
  -2  -1   1  334.27   29.60
  -2  -1   1  341.77   30.00
   2   1  -2   23.80    6.50
   2   1  -2   26.90    6.30
   2   1  -2   19.40    3.60
   2   1  -2   21.20    5.00
  -2  -1   2   18.00    4.30
  -2  -1   2   24.70    4.20
  -2  -1   2   21.30    4.70
  -2  -1   2   22.30    3.50
  -2  -1   2   23.10    5.80
   2   1  -3    7.30    7.60
   2   1  -3    0.90    4.90
   2   1  -3    1.70    4.20
  -2  -1   3   -0.40    3.60
  -2  -1   3    1.60    5.20
  -2  -1   3    1.40    7.30
   2   1  -4  327.77   31.50
   2   1  -4  278.97   31.30
   2   1  -4  338.87   29.70
   2   1  -4  322.97   30.60
   2   1  -4  321.67   32.20
  -2  -1   4  327.67   31.70
  -2  -1   4  266.17   32.00
   2   1  -5   73.59   11.40
   2   1  -5   93.89   15.70
   2   1  -5  106.19   12.20
   2   1  -5   63.09   14.20
   2   1  -5   76.59   13.50
  -2  -1   5  103.29   17.20
  -2  -1   5   74.79   11.80
   2   1  -6  220.88   23.70
   2   1  -6  185.48   28.30
   2   1  -6  227.18   26.00
   2   1  -6  223.58   28.50
  -2  -1   6  244.88   29.90
  -2  -1   6  261.57   26.80
   2   1  -7   31.00   10.00
   2   1  -7   41.70   17.50
   2   1  -7   34.70   12.40
   2   1  -7   27.70   19.90
  -2  -1   7   34.90   21.70
  -2  -1   7   38.30   12.50
   2   1  -8   73.09   17.50
   2   1  -8  101.09   25.00
   2   1  -8   91.79   28.00
   2   1  -8   79.29   15.10
  -2  -1   8  107.69   17.90
  -2  -1   8  131.29   33.30
   2   1  -9  -51.39   29.20
   2   1  -9  -39.20   27.20
   2   1  -9   25.70   16.70
  -2  -1   9    3.90   16.80
  -2  -1  10    2.70   20.30
   3   1  10  -15.40   20.90
  -3  -1 -10  -47.30   28.10
   3   1   9    8.90   16.20
  -3  -1  -9   45.30   31.80
  -3  -1  -9  -16.50    7.60
  -3  -1  -9   12.20   12.10
  -3  -1  -9   19.80   23.40
   3   1   8  103.39   18.80
  -3  -1  -8  115.09   29.10
  -3  -1  -8   92.59   24.00
  -3  -1  -8  133.89   13.20
  -3  -1  -8  100.19   15.50
   3   1   7   20.70   12.90
   3   1   7   30.40   16.10
  -3  -1  -7   25.90    6.90
  -3  -1  -7   22.70   19.90
  -3  -1  -7   14.50   14.90
   3   1   6   -6.60   11.80
   3   1   6   14.70   10.50
  -3  -1  -6    5.00   14.90
  -3  -1  -6   -0.60   11.40
  -3  -1  -6   -6.10    3.50
   3   1   5  106.39   15.00
   3   1   5  128.69   16.90
  -3  -1  -5  106.99   15.40
  -3  -1  -5   78.79   16.40
  -3  -1  -5   95.09   14.90
   3   1   4  593.74   62.89
   3   1   4  729.63   61.49
  -3  -1  -4  679.03   62.19
  -3  -1  -4  639.94   62.59
  -3  -1  -4  689.13   62.09
   3   1   3   31.50    7.40
   3   1   3   41.90    7.30
  -3  -1  -3   36.90    7.80
  -3  -1  -3   37.50    8.70
  -3  -1  -3   30.50    7.10
   3   1   2  137.99   14.60
   3   1   2  136.19   15.30
  -3  -1  -2  149.29   14.30
  -3  -1  -2  149.99   13.50
  -3  -1  -2  151.78   15.60
   3   1   1 2458.35  211.28
   3   1   1 2407.06  210.88
   3   1   1 2381.36  210.88
  -3  -1  -1 2557.84  210.88
  -3  -1  -1 2157.88  210.98
  -3  -1  -1 2215.88  211.28
   3   1   0    2.10    5.10
   3   1   0   -0.90    3.20
  -3  -1   0    0.10    3.80
  -3  -1   0   -0.70    4.50
   3   1  -1 2317.67  205.28
   3   1  -1 2200.98  205.78
  -3  -1   1 2265.47  205.88
  -3  -1   1 2422.16  205.38
   3   1  -2  118.59   16.90
   3   1  -2  164.28   15.30
   3   1  -2  158.38   16.10
  -3  -1   2  130.69   15.90
  -3  -1   2  145.49   14.90
  -3  -1   2  148.49   14.20
  -3  -1   2  134.39   15.40
  -3  -1   2  168.68   15.10
   3   1  -3   25.20    5.70
   3   1  -3   39.00    9.60
   3   1  -3   55.79    9.50
   3   1  -3   55.99    7.10
  -3  -1   3   43.00    5.90
  -3  -1   3   42.20    5.80
  -3  -1   3   43.30    7.20
  -3  -1   3   36.90    5.60
  -3  -1   3   25.10    8.60
   3   1  -4  681.03   62.19
   3   1  -4  700.53   63.79
   3   1  -4  707.93   62.19
   3   1  -4  693.33   63.09
   3   1  -4  612.14   63.39
  -3  -1   4  665.03   64.19
  -3  -1   4  681.33   61.99
  -3  -1   4  701.63   63.09
   3   1  -5   90.29   12.60
   3   1  -5  102.59   16.90
   3   1  -5   90.69   14.50
   3   1  -5  110.99   18.10
   3   1  -5  115.69   14.30
  -3  -1   5  105.39   17.10
  -3  -1   5  126.79   16.50
   3   1  -6   -3.30    8.80
   3   1  -6    7.50    8.50
   3   1  -6  -13.50   15.60
   3   1  -6   -0.60   14.20
  -3  -1   6    2.90    8.90
  -3  -1   6    2.00   16.80
   3   1  -7   26.40   10.50
   3   1  -7   26.80   19.10
   3   1  -7   33.40   11.50
   3   1  -7   26.10   20.20
  -3  -1   7   30.10   22.00
  -3  -1   7   34.00   12.70
   3   1  -8  109.69   17.40
   3   1  -8  121.59   26.90
   3   1  -8   88.29   17.40
   3   1  -8  149.29   28.80
  -3  -1   8  109.69   18.30
  -3  -1   8  150.28   33.60
   3   1  -9   12.00   15.10
   3   1  -9   -4.90   29.80
   3   1  -9  -40.90   27.70
   3   1  -9   -4.60   16.20
  -3  -1   9   16.90   16.80
  -3  -1   9   30.60   41.20
  -3  -1  10  -46.90   19.70
   4   1  10    5.40   22.00
   4   1   9   -1.70   18.50
  -4  -1  -9   25.80   30.50
  -4  -1  -9    0.00   24.60
  -4  -1  -9   -1.30    6.70
   4   1   8   46.90   15.90
  -4  -1  -8   42.60    8.90
  -4  -1  -8   57.69   26.20
  -4  -1  -8   58.09    8.00
  -4  -1  -8   24.00   20.30
   4   1   7  203.58   28.00
   4   1   7  184.48   26.30
  -4  -1  -7  185.88   26.50
  -4  -1  -7  245.28   30.50
  -4  -1  -7  210.08   20.00
  -4  -1  -7  201.68   20.20
   4   1   6  830.12   78.79
   4   1   6  858.31   78.59
  -4  -1  -6  868.61   79.79
  -4  -1  -6  831.62   75.79
  -4  -1  -6  840.02   75.59
  -4  -1  -6  828.82   80.59
   4   1   5   14.00    8.20
   4   1   5    4.60    9.90
  -4  -1  -5    6.80   10.40
  -4  -1  -5    8.30   10.50
  -4  -1  -5    2.90   12.90
  -4  -1  -5   11.60    3.20
  -4  -1  -5    5.70    4.20
   4   1   4   85.79   12.80
   4   1   4  128.39   14.70
  -4  -1  -4   97.29   13.40
  -4  -1  -4   95.39   14.50
  -4  -1  -4   99.59    9.10
  -4  -1  -4   94.69   12.60
  -4  -1  -4   75.39    9.90
   4   1   3  272.67   27.10
   4   1   3  304.97   27.90
  -4  -1  -3  278.17   27.70
  -4  -1  -3  262.17   28.00
  -4  -1  -3  251.07   26.30
  -4  -1  -3  307.37   25.60
   4   1   2  215.38   19.00
   4   1   2  192.28   19.40
  -4  -1  -2  200.28   19.40
  -4  -1  -2  183.68   19.40
  -4  -1  -2  193.28   18.50
   4   1   1  510.55   44.30
   4   1   1  496.15   44.50
   4   1   1  471.05   45.40
  -4  -1  -1  471.65   45.30
  -4  -1  -1  436.86   45.30
  -4  -1  -1  541.85   44.30
   4   1   0 3805.52  354.56
   4   1   0 3972.50  354.96
  -4  -1   0 4083.89  354.66
  -4  -1   0 4022.40  354.96
   4   1  -1  431.36   45.30
   4   1  -1  515.35   43.60
   4   1  -1  438.76   44.50
  -4  -1   1  522.15   43.60
  -4  -1   1  502.85   44.70
   4   1  -2  171.88   21.90
   4   1  -2  172.98   19.50
   4   1  -2  185.38   19.70
  -4  -1   2  191.28   20.30
  -4  -1   2  230.68   20.10
  -4  -1   2  216.28   19.20
  -4  -1   2  191.98   20.50
  -4  -1   2  204.38   18.50
   4   1  -3  298.37   27.30
   4   1  -3  231.38   29.10
   4   1  -3  268.97   27.30
   4   1  -3  311.27   29.00
  -4  -1   3  290.27   26.80
  -4  -1   3  256.07   26.90
  -4  -1   3  292.77   28.60
  -4  -1   3  312.87   27.40
  -4  -1   3  280.87   26.40
   4   1  -4  105.29   15.40
   4   1  -4  128.69   13.40
   4   1  -4   80.69   15.50
   4   1  -4   88.09   12.00
  -4  -1   4   88.49   14.80
  -4  -1   4   91.79   12.30
  -4  -1   4   88.49    9.90
  -4  -1   4  103.79   12.30
  -4  -1   4   87.79    9.90
   4   1  -5   12.90    7.90
   4   1  -5    3.30    6.80
   4   1  -5    8.20   13.70
   4   1  -5   -4.20    9.40
   4   1  -5   -8.50   13.10
  -4  -1   5    5.20    6.40
  -4  -1   5   10.90    7.10
  -4  -1   5    0.40   12.30
   4   1  -6  801.22   75.49
   4   1  -6  856.61   75.49
   4   1  -6  705.13   78.19
   4   1  -6  885.51   78.79
  -4  -1   6  812.92   80.19
  -4  -1   6  859.21   76.49
   4   1  -7  195.48   30.20
   4   1  -7  198.08   25.10
   4   1  -7  255.57   30.80
   4   1  -7  171.88   24.50
  -4  -1   7  235.58   33.60
  -4  -1   7  220.38   27.40
   4   1  -8   50.09   25.90
   4   1  -8   60.29   26.60
   4   1  -8   14.00   14.20
  -4  -1   8   67.79   31.00
  -4  -1   8   21.70   14.70
   4   1  -9    0.30   16.90
   4   1  -9  -28.00   31.40
  -4  -1   9   -8.50   16.50
  -4  -1   9  -30.80   40.50
  -4  -1  10   -8.80   20.30
   5   1  10  -36.30   22.80
   5   1   9   29.40   18.80
  -5  -1  -9   24.10   31.40
  -5  -1  -9    4.90   24.60
   5   1   8  -12.50   13.90
   5   1   8   -9.90   16.50
  -5  -1  -8   -6.90   19.20
  -5  -1  -8   -7.70   24.90
  -5  -1  -8   18.30    7.40
  -5  -1  -8   12.70    6.70
   5   1   7   27.90   12.40
   5   1   7   23.40   15.50
  -5  -1  -7   40.50    6.80
  -5  -1  -7   40.80    7.50
  -5  -1  -7   26.80   17.50
  -5  -1  -7   73.49   20.70
   5   1   6   12.40   10.40
   5   1   6    1.70   12.80
  -5  -1  -6   -8.00   13.20
  -5  -1  -6   -0.50   15.40
  -5  -1  -6    5.90    4.40
  -5  -1  -6    1.20    6.00
   5   1   5   27.50    8.90
   5   1   5   10.40   10.80
  -5  -1  -5   27.20    6.80
  -5  -1  -5   17.80   13.00
  -5  -1  -5   35.10   12.00
  -5  -1  -5   33.60    4.90
   5   1   4   10.50    8.00
   5   1   4   12.70    7.30
  -5  -1  -4    4.50    3.50
  -5  -1  -4    9.50    9.80
  -5  -1  -4   -1.50    5.60
  -5  -1  -4    9.20    9.20
  -5  -1  -4    5.30    7.50
   5   1   3  136.39   15.40
   5   1   3  153.98   16.60
  -5  -1  -3  140.29   16.30
  -5  -1  -3  134.69   13.80
  -5  -1  -3  124.79   15.20
  -5  -1  -3  149.19   17.10
   5   1   2    3.40    4.30
   5   1   2    4.20    2.60
   5   1   2    8.70    4.70
  -5  -1  -2    3.60    6.00
  -5  -1  -2    3.70    4.00
  -5  -1  -2   -2.30    4.60
   5   1   1    4.10    4.20
   5   1   1    4.30    2.70
   5   1   1    2.70    7.30
  -5  -1  -1    2.80    2.60
  -5  -1  -1   -2.00    6.60
  -5  -1  -1    2.50    5.70
   5   1   0    0.60    5.10
   5   1   0    0.00    7.90
  -5  -1   0    2.40    7.00
  -5  -1   0    5.60    6.50
   5   1  -1    2.70    1.70
   5   1  -1   -0.90    5.20
   5   1  -1    4.80    8.60
  -5  -1   1    4.20    7.00
  -5  -1   1   -1.60    7.20
   5   1  -2    7.40    9.20
   5   1  -2    2.40    6.10
   5   1  -2    1.70    3.50
  -5  -1   2    3.80    7.00
  -5  -1   2   21.50    7.40
  -5  -1   2    3.40    7.20
  -5  -1   2   11.50    3.80
   5   1  -3  131.39   20.40
   5   1  -3  160.58   17.90
   5   1  -3  154.08   17.50
   5   1  -3  178.68   19.20
  -5  -1   3  132.79   18.50
  -5  -1   3  196.98   18.10
  -5  -1   3  165.48   17.60
  -5  -1   3  138.19   17.60
  -5  -1   3  149.19   16.20
   5   1  -4    5.40    7.20
   5   1  -4    8.30    7.40
   5   1  -4   -3.10   10.00
   5   1  -4   -1.70   12.30
  -5  -1   4   -3.40    6.00
  -5  -1   4   14.00    7.70
  -5  -1   4    4.30    5.40
  -5  -1   4   -6.70    9.50
  -5  -1   4   -2.00    5.80
   5   1  -5   27.30   10.60
   5   1  -5   34.40    9.40
   5   1  -5   13.00   15.10
   5   1  -5   33.10   14.50
  -5  -1   5   27.60    7.40
  -5  -1   5   30.40    8.00
  -5  -1   5    9.60   13.40
   5   1  -6    9.90   17.50
   5   1  -6   -9.00   16.10
   5   1  -6    9.10    9.90
  -5  -1   6    0.30   18.10
  -5  -1   6   14.60    9.00
   5   1  -7   37.30   23.00
   5   1  -7   48.10   13.80
   5   1  -7   38.00   22.00
  -5  -1   7   24.00   13.00
  -5  -1   7   17.20   26.00
   5   1  -8    8.40   27.10
   5   1  -8   -7.30   13.20
  -5  -1   8   11.60   30.50
  -5  -1   8    8.90   13.50
   5   1  -9  -25.80   18.10
   5   1  -9   45.20   34.10
  -5  -1   9  -12.20   17.30
  -5  -1   9   26.80   40.40
   6   1  10   32.60   22.60
  -6  -1 -10   57.39   50.89
   6   1   9  -22.10   18.70
   6   1   9   28.90   19.20
  -6  -1  -9   -9.90   30.60
  -6  -1  -9  -26.70   26.50
   6   1   8   56.39   18.70
   6   1   8   32.50   15.20
  -6  -1  -8   -6.60   22.20
  -6  -1  -8   26.20    7.40
  -6  -1  -8   22.10   25.70
   6   1   7   23.80   16.80
   6   1   7   41.90   14.00
  -6  -1  -7   43.70    8.60
  -6  -1  -7   34.60   20.20
  -6  -1  -7   37.40    7.40
  -6  -1  -7   29.00   18.10
   6   1   6 1136.29  104.89
   6   1   6 1104.99  104.69
  -6  -1  -6 1109.59  102.99
  -6  -1  -6 1085.59  105.89
  -6  -1  -6 1225.48  106.89
  -6  -1  -6 1165.58  102.29
   6   1   5   35.80   11.40
   6   1   5   40.20   10.00
  -6  -1  -5   50.99    6.90
  -6  -1  -5   42.90   13.20
  -6  -1  -5   21.00   13.20
  -6  -1  -5   35.00    9.00
   6   1   4  327.07   30.80
   6   1   4  311.97   30.90
  -6  -1  -4  325.17   31.90
  -6  -1  -4  310.77   28.80
  -6  -1  -4  283.27   31.60
  -6  -1  -4  290.37   30.20
   6   1   3  284.67   27.00
   6   1   3  291.57   27.70
  -6  -1  -3  268.37   26.40
  -6  -1  -3  296.37   27.60
  -6  -1  -3  249.88   27.50
   6   1   2  293.27   24.90
   6   1   2  268.77   27.40
   6   1   2  273.67   25.70
   6   1   2  305.97   25.40
  -6  -1  -2  266.07   25.50
  -6  -1  -2  235.38   27.00
  -6  -1  -2  226.48   26.10
   6   1   1   22.10    3.90
   6   1   1   20.30    9.90
   6   1   1   30.30    6.30
  -6  -1  -1   20.90    3.70
  -6  -1  -1   24.60    7.30
  -6  -1  -1   24.50    8.60
   6   1   0 1681.93  155.48
   6   1   0 1702.03  154.58
   6   1   0 1573.74  153.18
  -6  -1   0 1764.42  155.28
  -6  -1   0 1887.01  154.88
   6   1  -1   29.90    7.40
   6   1  -1   20.80   11.00
   6   1  -1   28.90    4.00
  -6  -1   1   37.40    9.00
  -6  -1   1   18.50    9.50
   6   1  -2  245.68   28.60
   6   1  -2  231.38   26.00
   6   1  -2  259.07   24.80
  -6  -1   2  286.07   26.60
  -6  -1   2  317.37   27.40
  -6  -1   2  271.77   24.90
  -6  -1   2  247.58   27.40
   6   1  -3  247.98   31.90
   6   1  -3  259.17   27.80
   6   1  -3  274.37   28.60
  -6  -1   3  337.07   29.30
  -6  -1   3  274.67   29.30
  -6  -1   3  285.67   29.30
  -6  -1   3  303.87   27.90
  -6  -1   3  287.57   27.10
   6   1  -4  359.56   35.60
   6   1  -4  326.07   33.50
   6   1  -4  268.77   37.00
   6   1  -4  313.97   33.50
  -6  -1   4  373.96   32.90
  -6  -1   4  340.37   35.40
  -6  -1   4  340.07   33.10
  -6  -1   4  349.96   32.40
  -6  -1   4  360.46   33.90
   6   1  -5   56.49   11.90
   6   1  -5   23.00   11.70
   6   1  -5   23.20   17.50
  -6  -1   5   47.90    6.80
  -6  -1   5   39.90    8.50
  -6  -1   5   47.00    9.70
  -6  -1   5   43.80   15.40
   6   1  -6 1328.27  105.39
   6   1  -6  988.80  105.79
   6   1  -6  980.20  102.59
  -6  -1   6 1230.78  107.09
  -6  -1   6 1151.98  102.79
   6   1  -7   26.30   24.70
   6   1  -7   46.40   13.90
  -6  -1   7   29.90   24.30
  -6  -1   7   28.40   11.80
   6   1  -8   19.50   15.70
   6   1  -8   20.60   30.10
  -6  -1   8   16.00   13.70
  -6  -1   8   -2.00   34.80
   6   1  -9  -15.20   35.20
   6   1  -9    1.50   20.50
  -6  -1   9   33.40   47.20
  -6  -1   9  -16.70   16.20
   7   1  10   -7.30   22.20
  -7  -1 -10  -17.90   38.40
   7   1   9   34.30   19.20
   7   1   9   27.30   20.50
  -7  -1  -9   70.99   32.80
  -7  -1  -9   13.50   29.60
   7   1   8  188.08   27.80
   7   1   8  202.48   29.10
  -7  -1  -8  220.08   34.80
  -7  -1  -8  202.38   33.90
  -7  -1  -8  253.47   24.20
   7   1   7  -12.60   15.40
   7   1   7    6.70   12.30
  -7  -1  -7   27.00   19.70
  -7  -1  -7   -0.10    7.30
  -7  -1  -7    1.60    8.90
  -7  -1  -7   15.60   20.20
   7   1   6   -1.70   15.00
   7   1   6   -3.50   10.10
  -7  -1  -6   12.00    7.00
  -7  -1  -6   -0.90   15.00
  -7  -1  -6   15.60    8.90
  -7  -1  -6    9.30   16.40
   7   1   5    9.00    8.00
   7   1   5   -9.20   10.30
  -7  -1  -5   -3.90    8.70
  -7  -1  -5   -0.40   13.80
  -7  -1  -5    3.80   12.30
  -7  -1  -5    2.50    6.00
   7   1   4  560.24   53.79
   7   1   4  585.34   53.59
  -7  -1  -4  559.64   52.89
  -7  -1  -4  589.54   54.49
  -7  -1  -4  528.35   53.99
  -7  -1  -4  644.64   54.69
   7   1   3  416.56   38.70
   7   1   3  421.96   38.10
  -7  -1  -3  442.16   38.70
  -7  -1  -3  384.16   39.30
  -7  -1  -3  371.66   38.20
   7   1   2  220.58   25.20
   7   1   2  247.08   21.40
   7   1   2  245.78   26.50
  -7  -1  -2  188.38   22.90
  -7  -1  -2  221.48   21.90
  -7  -1  -2  198.18   24.10
   7   1   1    1.40    3.10
   7   1   1   -2.60    6.20
   7   1   1   -2.50    9.60
  -7  -1  -1   -1.50    7.30
  -7  -1  -1   -6.40    7.80
   7   1   0    2.00    1.10
   7   1   0   -8.60    6.70
   7   1   0    0.00   10.50
  -7  -1   0   -3.90    8.10
  -7  -1   0   -6.90    7.90
   7   1  -1   -1.30   10.60
   7   1  -1   -6.00    6.70
   7   1  -1    2.40    1.50
  -7  -1   1    4.80    8.60
  -7  -1   1   -4.90    8.40
   7   1  -2  233.38   21.60
   7   1  -2  208.18   23.80
   7   1  -2  184.78   26.60
  -7  -1   2  193.48   25.20
  -7  -1   2  262.77   24.10
  -7  -1   2  281.67   26.00
   7   1  -3  345.87   43.60
   7   1  -3  432.76   39.20
   7   1  -3  367.06   40.10
  -7  -1   3  411.06   41.10
  -7  -1   3  438.16   38.80
  -7  -1   3  398.96   41.00
  -7  -1   3  444.76   39.10
  -7  -1   3  468.65   41.20
   7   1  -4  514.05   55.19
   7   1  -4  585.84   54.89
   7   1  -4  493.05   58.39
  -7  -1   4  630.54   55.39
  -7  -1   4  607.54   56.89
  -7  -1   4  624.44   54.89
  -7  -1   4  606.14   53.99
  -7  -1   4  597.74   54.69
   7   1  -5   -4.50    9.30
   7   1  -5    7.70   10.90
   7   1  -5   -9.70   17.70
  -7  -1   5    0.70    7.30
  -7  -1   5   -3.00    7.50
  -7  -1   5  -12.60   13.40
  -7  -1   5   13.90    7.70
  -7  -1   5    7.90    7.60
   7   1  -6    2.50   20.10
   7   1  -6   -2.10   12.10
  -7  -1   6   10.50   10.10
  -7  -1   6    7.10    9.10
  -7  -1   6    1.80   19.60
   7   1  -7   -3.80   25.70
   7   1  -7   -2.50   13.70
  -7  -1   7  -16.20   26.30
  -7  -1   7   19.50   11.20
   7   1  -8  239.98   37.90
  -7  -1   8  225.48   42.40
  -7  -1   8  176.08   25.50
   7   1  -9   39.30   40.90
   7   1  -9   19.30   21.50
  -7  -1   9   53.19   49.70
   8   1  10  -51.79   24.20
   8   1   9  -25.00   19.80
   8   1   9   12.60   17.80
  -8  -1  -9   29.30   33.20
   8   1   8   10.90   16.60
   8   1   8    7.30   15.80
  -8  -1  -8   58.69   26.00
  -8  -1  -8   24.50   11.60
  -8  -1  -8  -11.30   23.90
  -8  -1  -8   66.29   12.10
   8   1   7    6.60   13.40
   8   1   7   13.50   17.30
  -8  -1  -7   22.10   10.10
  -8  -1  -7  -16.10   20.20
  -8  -1  -7   36.70   10.60
  -8  -1  -7   -5.80   19.00
   8   1   6  226.18   28.00
   8   1   6  209.68   24.90
  -8  -1  -6  180.18   22.10
  -8  -1  -6  183.58   23.90
  -8  -1  -6  203.98   26.50
  -8  -1  -6  289.57   32.50
   8   1   5   36.40    9.50
   8   1   5   30.00   11.80
  -8  -1  -5   43.10    9.60
  -8  -1  -5   21.50   14.30
  -8  -1  -5   35.30   11.60
   8   1   4  138.09   18.10
   8   1   4  125.49   16.10
  -8  -1  -4  113.29   17.00
  -8  -1  -4  132.99   17.90
  -8  -1  -4  157.38   18.00
  -8  -1  -4  154.68   20.50
   8   1   3   50.79    9.00
   8   1   3   53.99    6.90
   8   1   3   51.89    8.90
  -8  -1  -3   55.69   12.10
  -8  -1  -3   53.99    9.10
  -8  -1  -3   43.30   10.40
   8   1   2  113.79   14.70
   8   1   2  116.59   17.10
   8   1   2  110.09   12.60
  -8  -1  -2   94.99   15.40
  -8  -1  -2   95.29   14.50
   8   1   1   -3.80    7.00
   8   1   1    9.60    3.50
   8   1   1    3.80   12.00
  -8  -1  -1    2.60    8.90
  -8  -1  -1   -0.30    9.80
   8   1   0  441.96   48.30
   8   1   0  467.95   46.10
   8   1   0  492.65   43.40
  -8  -1   0  515.65   47.30
  -8  -1   0  499.25   46.80
   8   1  -1    2.70    1.50
   8   1  -1   -1.70   12.40
   8   1  -1    9.20    8.10
  -8  -1   1    1.10   10.10
  -8  -1   1   21.60   10.80
   8   1  -2   96.09   11.50
   8   1  -2   98.49   15.10
   8   1  -2   93.79   18.90
  -8  -1   2  101.29   16.20
  -8  -1   2  117.19   14.70
  -8  -1   2  143.39   18.50
   8   1  -3   43.60   11.20
   8   1  -3   51.39   17.70
   8   1  -3   39.70    7.50
  -8  -1   3   53.19   13.70
  -8  -1   3   62.29   13.00
  -8  -1   3   69.09   13.40
   8   1  -4  148.89   24.80
   8   1  -4  134.99   19.00
   8   1  -4  139.09   18.60
  -8  -1   4  154.38   19.60
  -8  -1   4  138.39   17.10
  -8  -1   4  118.29   20.60
  -8  -1   4  134.69   18.00
  -8  -1   4  161.48   21.00
   8   1  -5   41.20   13.00
   8   1  -5   26.80   20.00
   8   1  -5   34.20   11.70
  -8  -1   5   51.39   11.30
  -8  -1   5   27.20    9.20
  -8  -1   5   38.30   11.40
  -8  -1   5   47.20    9.00
  -8  -1   5   47.40   17.80
   8   1  -6  232.98   35.50
   8   1  -6  211.88   28.00
  -8  -1   6  190.68   32.20
  -8  -1   6  237.08   27.00
  -8  -1   6  226.18   26.40
   8   1  -7   25.30   16.40
   8   1  -7   24.00   25.70
  -8  -1   7   48.20   27.90
  -8  -1   7   14.60   11.60
   8   1  -8   36.20   19.60
   8   1  -8   38.90   34.10
  -8  -1   8   13.40   36.80
   8   1  -9  -31.10   42.70
   8   1  -9  -17.70   23.30
   9   1  10   43.40   22.40
   9   1  10  -24.10   26.10
   9   1   9   -8.00   18.30
   9   1   9  -43.00   18.80
  -9  -1  -9  -12.30   32.20
   9   1   8  222.28   30.20
   9   1   8  215.98   30.20
  -9  -1  -8  255.27   28.70
  -9  -1  -8  290.37   37.20
  -9  -1  -8  230.48   36.70
  -9  -1  -8  233.78   28.90
   9   1   7   -8.00   17.30
   9   1   7   15.60   12.80
  -9  -1  -7   27.90   12.50
  -9  -1  -7   14.90   12.00
  -9  -1  -7   12.10   21.50
   9   1   6    4.30   13.80
   9   1   6   11.20   11.00
  -9  -1  -6    3.20   16.80
  -9  -1  -6    0.00   11.20
  -9  -1  -6   -4.30   16.30
  -9  -1  -6    1.10    9.90
   9   1   5   13.10   11.20
   9   1   5    8.30    8.50
  -9  -1  -5   -6.50   13.10
  -9  -1  -5  -18.90   10.60
  -9  -1  -5   -6.60    9.90
   9   1   4  389.96   37.70
   9   1   4  382.86   37.50
  -9  -1  -4  346.37   38.00
  -9  -1  -4  406.46   39.20
  -9  -1  -4  378.56   39.40
  -9  -1  -4  416.36   39.50
   9   1   3    4.00    6.50
   9   1   3    4.90    7.60
   9   1   3   -0.60    4.50
  -9  -1  -3   -9.00    9.10
  -9  -1  -3   -5.30   10.10
   9   1   2 1700.63  134.09
   9   1   2 1389.76  135.69
   9   1   2 1506.55  133.49
  -9  -1  -2 1459.15  135.69
  -9  -1  -2 1355.36  134.69
   9   1   1   29.60    9.20
   9   1   1   37.60    5.00
   9   1   1   27.40   14.00
  -9  -1  -1   44.60   12.10
  -9  -1  -1   15.80   11.70
   9   1   0    1.20    8.30
   9   1   0  -13.30   13.00
  -9  -1   0  -10.40   10.20
  -9  -1   0    1.10   10.70
   9   1  -1   30.60   15.60
   9   1  -1   30.20   10.00
  -9  -1   1   24.40   12.60
  -9  -1   1   55.79   12.80
   9   1  -2 1496.05  125.59
   9   1  -2 1212.58  127.29
   9   1  -2 1301.97  129.49
  -9  -1   2 1480.45  128.69
  -9  -1   2 1513.85  128.39
   9   1  -3    4.60    5.50
   9   1  -3    6.00    9.40
   9   1  -3    0.70   16.20
  -9  -1   3   22.90   13.30
  -9  -1   3   -6.90   10.70
  -9  -1   3  -13.80   11.70
   9   1  -4  404.26   39.40
   9   1  -4  319.27   40.40
   9   1  -4  336.67   46.30
  -9  -1   4  383.66   42.20
  -9  -1   4  435.66   38.50
  -9  -1   4  462.15   41.80
  -9  -1   4  427.06   41.50
   9   1  -5    0.30   10.60
   9   1  -5    2.30   12.00
   9   1  -5  -11.30   21.90
  -9  -1   5   -6.80   12.50
  -9  -1   5  -21.70   17.10
  -9  -1   5   -3.00    8.30
  -9  -1   5   -5.60   12.30
   9   1  -6    6.40   25.40
   9   1  -6   -1.60   14.10
  -9  -1   6    1.60   10.10
  -9  -1   6    8.40    8.50
  -9  -1   6  -22.90   20.50
  -9  -1   6   -2.50    8.70
   9   1  -7    4.30   17.70
   9   1  -7   -0.30   28.90
  -9  -1   7  -26.70   30.50
   9   1  -8  185.78   31.40
   9   1  -8  254.17   47.00
  -9  -1   8  289.87   50.49
   9   1  -9  -48.90   44.70
   9   1  -9  -30.60   24.50
  10   1  10  -28.20   20.60
  10   1  10  -47.20   25.70
  10   1   9  -20.90   33.10
  10   1   9   20.20   19.50
 -10  -1  -9   83.69   34.50
  10   1   8   15.40   16.70
  10   1   8   -6.00   16.10
 -10  -1  -8   14.60   14.20
 -10  -1  -8    8.20   28.30
 -10  -1  -8   15.30   26.20
 -10  -1  -8   14.70   14.90
  10   1   7   -5.40   19.80
  10   1   7   -6.00   14.00
 -10  -1  -7    1.70   12.50
 -10  -1  -7    3.00   13.80
 -10  -1  -7  -24.40   23.10
  10   1   6   16.70   13.70
  10   1   6   26.90   11.90
 -10  -1  -6   12.20   18.20
 -10  -1  -6   26.70   13.70
 -10  -1  -6   36.60   19.30
 -10  -1  -6   11.50   13.60
  10   1   5   61.29   11.80
  10   1   5   62.99   14.00
 -10  -1  -5   69.69   16.60
 -10  -1  -5   39.30   13.80
 -10  -1  -5   63.89   15.50
  10   1   4  102.99   13.90
  10   1   4  120.59   15.50
 -10  -1  -4  125.69   19.00
 -10  -1  -4   99.19   16.60
  10   1   3   49.40   16.00
  10   1   3   24.30    6.70
  10   1   3   32.90    8.80
  10   1   3   27.40    8.00
 -10  -1  -3   25.00   13.40
 -10  -1  -3   19.70   12.20
  10   1   2   23.80   16.30
  10   1   2   18.70    5.80
  10   1   2   28.20    8.30
 -10  -1  -2   22.30   12.10
 -10  -1  -2    9.70   12.00
  10   1   1    9.00    3.70
  10   1   1    8.30   14.10
  10   1   1   -2.10    8.50
 -10  -1  -1    4.40   11.80
 -10  -1  -1   16.30   11.60
  10   1   0   42.60   11.40
  10   1   0   31.70   16.60
 -10  -1   0   53.69   13.80
 -10  -1   0   44.50   15.90
  10   1  -1   -1.30    9.50
  10   1  -1    1.20   15.80
 -10  -1   1   20.00   12.70
 -10  -1   1   -9.70   13.40
  10   1  -2   21.70   10.50
  10   1  -2   25.30   16.60
 -10  -1   2   29.40   10.70
 -10  -1   2   36.80   15.10
 -10  -1   2    3.10   13.20
  10   1  -3   20.30   20.10
  10   1  -3   35.30    6.80
  10   1  -3   36.40   13.40
 -10  -1   3   41.10   16.20
 -10  -1   3   32.90   15.20
 -10  -1   3   52.89   13.60
  10   1  -4   99.89   14.10
  10   1  -4   97.49   18.10
  10   1  -4  112.09   26.40
 -10  -1   4  140.79   19.80
 -10  -1   4  135.89   20.70
 -10  -1   4  120.99   14.20
 -10  -1   4  110.29   19.50
  10   1  -5   71.59   13.60
  10   1  -5   72.99   17.10
  10   1  -5   54.29   26.30
 -10  -1   5   56.09   21.60
 -10  -1   5   68.79   17.70
 -10  -1   5   57.49   12.20
 -10  -1   5   82.69   17.40
  10   1  -6   49.00   29.30
 -10  -1   6   22.40   13.00
 -10  -1   6   41.40   12.70
 -10  -1   6   32.30   11.60
 -10  -1   6   27.20   25.50
  10   1  -7    1.20   18.30
  10   1  -7    6.40   31.20
 -10  -1   7   -7.50   12.30
 -10  -1   7    8.60   32.00
  10   1  -8   21.70   39.90
  10   1  -8  -13.30   22.10
 -10  -1   8  119.29   43.30
  10   1  -9   72.19   51.69
  10   1  -9   28.80   27.80
  11   1   9  -13.50   19.00
  11   1   9  -36.20   38.90
  11   1   8  160.88   25.00
  11   1   8  128.69   24.60
 -11  -1  -8  126.89   49.60
 -11  -1  -8  137.79   30.90
 -11  -1  -8  208.78   28.70
 -11  -1  -8  120.79   23.50
  11   1   7   -8.70   15.30
  11   1   7   -8.30   14.10
 -11  -1  -7   15.90   15.40
 -11  -1  -7   18.80   23.00
 -11  -1  -7   -6.90   14.30
 -11  -1  -7   30.00   25.30
  11   1   6   -3.50   14.40
  11   1   6   21.40   12.60
 -11  -1  -6   -4.50   14.00
 -11  -1  -6   -7.10   17.80
 -11  -1  -6  -11.50   19.70
 -11  -1  -6   -9.10   14.00
  11   1   5   12.30   10.70
  11   1   5    6.30   12.10
 -11  -1  -5   -4.50   14.40
 -11  -1  -5    1.30   13.40
 -11  -1  -5   -6.00   15.00
  11   1   4  345.27   35.00
  11   1   4  321.47   34.60
 -11  -1  -4  380.86   38.70
 -11  -1  -4  321.17   36.80
  11   1   3    7.80   16.80
  11   1   3    3.10    7.60
  11   1   3    5.10    7.00
  11   1   3    3.80    8.00
 -11  -1  -3  -19.60   13.10
 -11  -1  -3   -2.30   12.60
  11   1   2  524.85   59.19
  11   1   2  682.23   55.29
  11   1   2  593.34   53.79
 -11  -1  -2  506.15   56.79
 -11  -1  -2  579.44   58.09
  11   1   1   14.30    4.00
  11   1   1   17.20   17.60
  11   1   1   12.90   11.00
 -11  -1  -1   20.60   14.20
 -11  -1  -1   22.60   13.30
  11   1   0    3.90   17.00
  11   1   0   -8.20   10.30
 -11  -1   0   -2.10   14.70
 -11  -1   0   -2.50   12.40
  11   1  -1   18.20   11.50
  11   1  -1   13.80   18.00
 -11  -1   1   27.60   15.30
 -11  -1   1   41.50   10.10
 -11  -1   1   33.20   15.50
  11   1  -2  600.54   54.39
  11   1  -2  485.35   57.69
  11   1  -2  527.95   61.19
 -11  -1   2  666.63   59.59
 -11  -1   2  628.74   59.99
 -11  -1   2  736.03   57.89
  11   1  -3   -1.60    5.50
  11   1  -3    4.70   20.60
  11   1  -3    0.60   12.10
 -11  -1   3    3.50   15.90
 -11  -1   3    4.90   13.50
 -11  -1   3   12.60   15.80
  11   1  -4  285.57   46.40
  11   1  -4  340.57   36.30
  11   1  -4  277.67   38.70
 -11  -1   4  406.46   42.30
 -11  -1   4  382.96   41.90
 -11  -1   4  420.26   36.40
 -11  -1   4  436.66   43.00
  11   1  -5   -8.70   25.30
  11   1  -5    5.50   12.60
  11   1  -5   11.40   14.30
 -11  -1   5   13.90   10.70
 -11  -1   5   -2.40   19.40
 -11  -1   5    9.00   17.00
 -11  -1   5   10.30   17.80
  11   1  -6    1.30   30.70
  11   1  -6  -18.60   16.60
 -11  -1   6   -9.60   14.70
 -11  -1   6    0.20   11.90
 -11  -1   6   43.20   27.70
 -11  -1   6    0.30   16.00
  11   1  -7   -9.70   21.00
  11   1  -7   25.50   34.40
 -11  -1   7   12.50   13.60
 -11  -1   7  -15.80   32.10
  11   1  -8  150.18   47.90
  11   1  -8  174.88   30.20
 -11  -1   8  127.89   48.40
  11   1  -9   32.00   32.50
  11   1  -9   45.80   54.89
  12   1   9   17.20   19.20
  12   1   9  -10.10   22.90
  12   1   8  -28.20   16.00
  12   1   8   27.40   18.10
 -12  -1  -8    3.90   26.80
 -12  -1  -8    2.10   24.10
 -12  -1  -8   34.60   20.50
  12   1   7    6.90   16.20
  12   1   7   53.49   16.00
 -12  -1  -7   63.09   25.60
 -12  -1  -7   34.80   22.50
 -12  -1  -7   45.20   18.60
 -12  -1  -7   53.89   19.60
  12   1   6   81.69   16.80
  12   1   6   77.49   18.90
 -12  -1  -6   93.69   20.00
 -12  -1  -6   82.39   21.00
 -12  -1  -6   85.19   21.00
  12   1   5   45.00   14.00
  12   1   5   49.80   12.50
 -12  -1  -5   59.49   16.90
 -12  -1  -5   69.29   19.40
 -12  -1  -5   53.29   17.60
  12   1   4  110.99   15.50
  12   1   4   68.69   12.80
  12   1   4  105.39   12.10
 -12  -1  -4  102.49   20.50
 -12  -1  -4   91.39   19.50
  12   1   3   -1.40    7.70
  12   1   3    3.20    8.60
  12   1   3   -0.90   19.50
 -12  -1  -3  -12.10   13.40
 -12  -1  -3    1.40   13.70
  12   1   2    7.10   18.60
  12   1   2    7.30    5.70
  12   1   2    6.90   10.50
 -12  -1  -2  -11.90   14.40
 -12  -1  -2   13.80   14.50
  12   1   1   17.10   17.30
  12   1   1   17.80   12.10
  12   1   1   19.60    4.30
 -12  -1  -1    8.90   15.00
 -12  -1  -1   20.20   15.20
  12   1   0  521.85   62.89
  12   1   0  620.84   59.39
 -12  -1   0  643.44   61.89
 -12  -1   0  690.73   62.29
  12   1  -1   14.30   19.90
  12   1  -1    7.30   11.20
 -12  -1   1   39.20   15.40
 -12  -1   1   27.00   11.30
 -12  -1   1   31.40   16.50
  12   1  -2   -6.70   11.60
  12   1  -2   -5.30   19.10
 -12  -1   2  -14.10   14.30
 -12  -1   2    2.80   16.80
 -12  -1   2   -7.70   10.50
  12   1  -3  -10.10   11.30
  12   1  -3  -42.30   28.60
  12   1  -3    5.60    5.60
 -12  -1   3   -7.80   13.30
 -12  -1   3  -18.20   17.80
 -12  -1   3   -2.40   17.20
  12   1  -4   82.39   13.30
  12   1  -4   81.19   29.60
  12   1  -4   91.19   19.90
 -12  -1   4  156.18   25.50
 -12  -1   4  134.29   24.20
  12   1  -5   28.80   18.00
  12   1  -5   25.10   27.60
  12   1  -5   50.09   13.70
 -12  -1   5   57.69   22.30
 -12  -1   5   61.89   13.60
 -12  -1   5   82.69   22.30
 -12  -1   5   46.70   23.40
  12   1  -6   79.09   36.00
  12   1  -6   63.29   22.10
 -12  -1   6  102.99   21.70
 -12  -1   6  122.59   22.40
 -12  -1   6  135.59   32.70
 -12  -1   6   80.49   16.70
  12   1  -7   16.30   22.10
  12   1  -7   57.09   40.30
 -12  -1   7  141.79   41.10
 -12  -1   7   52.89   12.50
 -12  -1   7   57.49   12.10
 -12  -1   7   55.59   16.10
  12   1  -8    2.20   47.20
  12   1  -8    8.60   27.10
  12   1  -9   12.80   52.69
  12   1  -9   -4.40   33.90
  13   1   9  -33.00   25.50
  13   1   9   12.80   20.30
  13   1   8    5.90   16.60
  13   1   8  -10.50   18.80
 -13  -1  -8   18.80   28.70
  13   1   7    9.50   17.20
  13   1   7  -13.70   13.90
 -13  -1  -7   48.00   22.60
 -13  -1  -7   38.80   21.40
 -13  -1  -7    7.60   27.80
 -13  -1  -7   30.80   21.70
  13   1   6    4.80   13.60
  13   1   6   18.80   16.20
 -13  -1  -6   13.70   19.00
 -13  -1  -6  -10.20   18.20
 -13  -1  -6   21.80   19.40
  13   1   5    4.80   13.20
  13   1   5   19.70   10.60
 -13  -1  -5    0.60   17.70
 -13  -1  -5    2.80   15.10
 -13  -1  -5  -26.50   17.80
  13   1   4  194.68   24.50
  13   1   4  202.08   20.50
  13   1   4  182.78   23.70
 -13  -1  -4  175.58   27.60
 -13  -1  -4  221.28   29.00
  13   1   3   49.80   23.40
  13   1   3   49.50   11.40
  13   1   3   33.70    9.40
 -13  -1  -3   16.30   17.90
 -13  -1  -3   36.40   18.60
  13   1   2  194.68   29.90
  13   1   2  173.58   20.20
  13   1   2  208.18   24.20
 -13  -1  -2  200.28   29.20
 -13  -1  -2  160.78   26.60
  13   1   1   10.60    4.00
  13   1   1   -7.90   20.50
  13   1   1    7.10   12.80
 -13  -1  -1    5.70   16.50
 -13  -1  -1    4.60   16.60
  13   1   0   -0.60   20.10
  13   1   0   -8.90   11.00
 -13  -1   0  -18.00   17.60
 -13  -1   0   -3.80   16.70
  13   1  -1    6.60   21.90
  13   1  -1   12.70   12.90
 -13  -1   1   17.40   10.50
 -13  -1   1    0.20   17.00
 -13  -1   1   11.60   18.60
  13   1  -2  130.79   22.50
  13   1  -2  151.38   31.60
 -13  -1   2  146.49   36.80
 -13  -1   2  216.48   23.90
 -13  -1   2  189.88   28.00
  13   1  -3   32.50   16.30
  13   1  -3   40.60   26.20
 -13  -1   3   26.50   27.00
 -13  -1   3   59.09   21.60
 -13  -1   3   31.20   16.50
  13   1  -4  147.49   26.40
  13   1  -4  173.38   23.60
  13   1  -4  180.18   36.10
 -13  -1   4  202.98   37.30
 -13  -1   4  221.98   30.70
 -13  -1   4  213.68   29.90
  13   1  -5    6.70   12.70
  13   1  -5  -12.10   31.70
  13   1  -5   14.70   19.80
 -13  -1   5   -7.50   25.30
 -13  -1   5  -33.20   23.10
 -13  -1   5    2.30   12.70
 -13  -1   5    6.80   22.80
  13   1  -6   12.70   21.30
  13   1  -6   15.50   34.40
 -13  -1   6   12.60   14.90
 -13  -1   6    9.90   30.50
 -13  -1   6   -9.10   21.70
 -13  -1   6   31.50   23.20
  13   1  -7   24.00   41.00
  13   1  -7   23.10   26.10
 -13  -1   7    8.30   16.80
 -13  -1   7   34.70   17.00
 -13  -1   7   28.30   39.40
 -13  -1   7   44.90   17.00
  13   1  -8   34.50   29.80
  13   1  -8   97.49   52.29
  13   1  -9   45.50   36.30
  14   1   9  -26.80   20.10
  14   1   9  -44.70   24.70
  14   1   8   35.00   19.80
  14   1   8   41.50   22.50
 -14  -1  -8   64.49   27.90
  14   1   7   -3.70   15.80
  14   1   7   -6.40   17.20
 -14  -1  -7    8.50   24.60
 -14  -1  -7   53.89   24.40
 -14  -1  -7   29.50   22.50
  14   1   6  193.38   25.30
  14   1   6  182.18   24.10
 -14  -1  -6  206.88   28.30
  14   1   5   68.79   14.30
  14   1   5   37.80   15.70
 -14  -1  -5   95.29   24.00
 -14  -1  -5   56.79   18.00
 -14  -1  -5   42.40   23.20
  14   1   4   98.59   14.20
  14   1   4   74.09   16.70
  14   1   4   68.79   12.50
  14   1   4   75.49   15.80
 -14  -1  -4   68.79   22.10
 -14  -1  -4   97.09   25.50
  14   1   3   -3.60   11.10
  14   1   3  -12.20   23.10
  14   1   3   -0.10    8.90
 -14  -1  -3   10.10   19.20
 -14  -1  -3  -18.40   19.30
  14   1   2  130.89   17.20
  14   1   2  133.69   29.90
  14   1   2  174.88   21.60
 -14  -1  -2  117.09   25.90
 -14  -1  -2  129.19   29.20
  14   1   1   40.60   15.10
  14   1   1   22.10    4.60
  14   1   1   25.90   23.20
 -14  -1  -1   36.20   20.90
  14   1   0  798.72   92.69
  14   1   0  806.42   79.89
 -14  -1   0  866.01   82.39
 -14  -1   0  873.61   82.69
  14   1  -1   15.50   13.50
  14   1  -1   14.10   24.90
 -14  -1   1   49.50   13.10
 -14  -1   1   39.70   20.80
 -14  -1   1   31.20   19.70
  14   1  -2  105.69   29.80
  14   1  -2  102.79   23.60
 -14  -1   2  193.88   22.90
 -14  -1   2  152.38   26.80
 -14  -1   2  156.08   27.70
  14   1  -3   21.30   26.40
  14   1  -3    1.80   15.00
 -14  -1   3   -5.10   17.20
 -14  -1   3   -3.30   22.30
 -14  -1   3    8.50   21.80
  14   1  -4   61.89   20.30
  14   1  -4   52.19   32.10
 -14  -1   4  108.09   28.10
 -14  -1   4  107.69   26.10
 -14  -1   4   90.09   27.80
  14   1  -5   62.19   36.60
  14   1  -5   25.30   21.10
 -14  -1   5   82.29   28.40
 -14  -1   5   38.60   26.90
 -14  -1   5   62.69   15.80
 -14  -1   5   56.29   27.80
  14   1  -6  238.98   47.00
  14   1  -6  195.88   36.30
 -14  -1   6  253.07   36.90
 -14  -1   6  248.18   28.90
 -14  -1   6  238.68   44.50
  14   1  -7   24.70   47.00
  14   1  -7   -5.20   25.50
 -14  -1   7   -4.90   18.20
 -14  -1   7    9.60   21.50
 -14  -1   7    6.40   44.00
 -14  -1   7   25.40   22.20
  14   1  -8   81.79   55.59
  14   1  -8   56.39   32.70
  15   1   8    0.20   22.80
  15   1   8   14.90   19.30
  15   1   7  -20.20   17.80
  15   1   7    8.40   15.30
 -15  -1  -7  -18.40   23.80
 -15  -1  -7   14.30   26.10
 -15  -1  -7   -0.70   25.60
  15   1   6    4.90   15.00
  15   1   6  -19.00   14.60
 -15  -1  -6   33.90   23.70
 -15  -1  -6  -11.90   18.50
 -15  -1  -6    9.30   24.10
  15   1   5   40.40   12.80
  15   1   5   26.20   16.60
 -15  -1  -5   43.20   18.00
 -15  -1  -5   21.40   22.80
 -15  -1  -5   47.10   24.60
  15   1   4   -3.20   12.80
  15   1   4    8.80   10.70
  15   1   4   19.20    9.70
 -15  -1  -4   46.10   25.40
 -15  -1  -4    2.40   20.60
  15   1   3    4.20   13.30
  15   1   3    4.40    9.20
  15   1   3  -10.20   26.40
 -15  -1  -3  -35.30   20.10
  15   1   2   56.09   16.60
  15   1   2   36.70    7.90
  15   1   2   78.89   28.50
 -15  -1  -2   56.69   21.80
  15   1   1   43.40   33.10
  15   1   1   92.79   19.30
 -15  -1  -1  114.39   25.30
  15   1   0  -11.70   14.50
  15   1   0   -5.80   24.80
 -15  -1   0   -4.10   20.40
  15   1  -1   73.59   27.60
 -15  -1   1  118.89   19.20
 -15  -1   1   89.49   27.40
 -15  -1   1   69.59   23.80
  15   1  -2    5.80   23.80
  15   1  -2   55.99   18.90
 -15  -1   2   72.09   25.60
 -15  -1   2   46.40   23.90
 -15  -1   2   71.89   19.10
  15   1  -3  -19.70   16.60
 -15  -1   3    2.00   26.30
 -15  -1   3    5.50   18.40
 -15  -1   3  -15.00   23.70
  15   1  -4   14.30   20.20
  15   1  -4    2.90   33.30
 -15  -1   4   20.00   26.80
 -15  -1   4   14.00   23.80
 -15  -1   4    9.90   28.80
  15   1  -5   43.40   23.20
  15   1  -5   48.40   38.50
 -15  -1   5   18.30   31.30
 -15  -1   5   49.10   16.80
 -15  -1   5    5.90   31.00
 -15  -1   5   51.09   31.80
  15   1  -6    3.90   25.30
  15   1  -6   13.70   44.20
 -15  -1   6    7.10   18.40
 -15  -1   6   34.40   35.40
 -15  -1   6  -29.70   30.40
 -15  -1   6   37.60   31.90
  15   1  -7    2.60   29.80
  15   1  -7   54.29   51.69
 -15  -1   7   38.20   28.70
 -15  -1   7   53.39   50.39
 -15  -1   7   -4.00   26.70
 -15  -1   7   -1.60   20.80
  15   1  -8   12.70   34.60
  16   1   8   19.70   20.00
  16   1   8  -41.90   24.70
  16   1   7   18.60   17.50
  16   1   7   10.40   20.80
 -16  -1  -7  106.89   31.90
 -16  -1  -7   72.49   32.70
  16   1   6   66.69   18.70
  16   1   6   79.89   19.20
 -16  -1  -6  110.49   30.60
 -16  -1  -6   99.99   22.40
 -16  -1  -6  141.49   31.30
  16   1   5   16.30   13.00
 -16  -1  -5   38.90   27.90
 -16  -1  -5   39.20   25.30
 -16  -1  -5   34.00   18.50
  16   1   4   86.59   18.00
  16   1   4   73.39   13.60
  16   1   4  100.79   15.50
 -16  -1  -4   88.09   27.80
  16   1   3    2.60   14.90
  16   1   3   11.10   30.20
  16   1   3   14.60    9.70
 -16  -1  -3  -10.30   25.40
 -16  -1  -3   -1.20   23.70
  16   1   2  116.19   16.80
  16   1   2  180.38   24.40
  16   1   2   90.09   52.89
 -16  -1  -2   87.99   30.70
 -16  -1  -2  139.49   27.50
  16   1   1   -9.10   16.20
  16   1   1   -7.10   26.00
 -16  -1  -1   16.60   21.30
 -16  -1  -1  -21.30   22.80
  16   1   0   14.70   28.80
 -16  -1   0    0.70   23.50
 -16  -1   0  -23.60   20.60
 -16  -1   0   18.50   13.40
  16   1  -1   -5.30   17.80
  16   1  -1   -6.70   26.80
 -16  -1   1   -0.70   19.60
 -16  -1   1   -1.50   24.90
 -16  -1   1    8.00   14.60
  16   1  -2  125.79   24.60
 -16  -1   2  195.18   25.00
 -16  -1   2  140.29   29.50
 -16  -1   2  123.49   31.80
  16   1  -3   29.80   19.50
  16   1  -3  -19.80   32.00
 -16  -1   3  -37.10   27.60
 -16  -1   3   20.80   22.70
 -16  -1   3   24.30   28.90
  16   1  -4   59.29   24.40
  16   1  -4   54.69   38.70
 -16  -1   4   85.19   27.10
 -16  -1   4  110.99   34.90
 -16  -1   4   65.89   30.80
  16   1  -5   43.20   27.00
  16   1  -5   18.50   41.30
 -16  -1   5   30.80   18.20
 -16  -1   5   35.80   31.20
 -16  -1   5  -13.90   34.10
 -16  -1   5   37.70   35.30
  16   1  -6   99.39   30.80
  16   1  -6  114.89   52.09
 -16  -1   6  104.79   23.60
 -16  -1   6   49.00   38.10
 -16  -1   6   13.70   39.90
  16   1  -7   50.89   61.89
  16   1  -7   67.59   35.90
  17   1   8  -40.60   24.60
  17   1   8   34.70   21.90
  17   1   7  -39.50   19.30
  17   1   7   29.40   19.40
 -17  -1  -7   44.60   33.10
 -17  -1  -7   46.20   36.60
  17   1   6    6.90   15.60
 -17  -1  -6   65.29   32.50
 -17  -1  -6    0.20   20.60
 -17  -1  -6   91.19   32.20
  17   1   5   -8.40   14.20
  17   1   5    1.40   12.60
 -17  -1  -5   23.00   19.20
 -17  -1  -5    4.20   29.00
 -17  -1  -5   20.40   31.30
  17   1   4   10.60   10.90
  17   1   4   51.79   15.50
  17   1   4   38.30   17.50
 -17  -1  -4   33.80   28.50
 -17  -1  -4   33.50   27.40
  17   1   3   -1.70    9.90
  17   1   3   26.40   17.80
  17   1   3   34.60   35.90
 -17  -1  -3   -8.40   29.30
 -17  -1  -3   12.00   25.80
  17   1   2   -4.70   17.80
  17   1   2   24.60   31.70
 -17  -1  -2  -17.70   25.40
 -17  -1  -2   47.00   26.80
  17   1   1   62.29   32.40
 -17  -1  -1   86.59   31.30
 -17  -1  -1   87.49   28.00
  17   1   0   -1.80   18.80
  17   1   0  -13.00   32.00
 -17  -1   0    6.80   13.60
 -17  -1   0  -14.40   21.60
 -17  -1   0   -3.40   28.60
  17   1  -1   94.89   24.90
  17   1  -1   86.69   31.80
 -17  -1   1  109.29   32.80
 -17  -1   1  136.49   21.10
  17   1  -2   18.30   20.20
 -17  -1   2  -32.50   21.90
 -17  -1   2   32.30   29.60
  17   1  -3   28.90   37.40
  17   1  -3  -12.40   20.30
 -17  -1   3    1.70   22.40
 -17  -1   3  -15.60   31.30
  17   1  -4   22.60   41.50
  17   1  -4   26.40   24.50
 -17  -1   4   92.49   27.80
 -17  -1   4   60.79   35.90
  17   1  -5   -7.90   27.10
  17   1  -5   -2.70   43.20
 -17  -1   5   -0.70   33.20
 -17  -1   5   52.69   37.60
 -17  -1   5   -2.30   19.30
  17   1  -6   54.89   54.49
  17   1  -6    9.50   29.60
 -17  -1   6   52.89   44.10
 -17  -1   6   23.30   23.90
 -17  -1   6   99.89   42.40
  18   1   7  -58.09   21.10
  18   1   7    4.20   19.20
 -18  -1  -7  100.69   37.20
  18   1   6   28.70   18.50
  18   1   6    5.70   17.70
 -18  -1  -6  102.79   38.80
 -18  -1  -6   46.00   35.60
  18   1   5    0.20   14.40
  18   1   5  -12.60   13.40
 -18  -1  -5   29.20   32.20
 -18  -1  -5  -13.80   19.90
 -18  -1  -5   -5.30   28.80
  18   1   4   -5.30   16.40
  18   1   4   -0.30   10.90
  18   1   4    2.80   14.60
 -18  -1  -4  -26.00   30.70
 -18  -1  -4    9.60   31.80
  18   1   3   18.40   39.30
  18   1   3   -2.90   10.00
  18   1   3    4.80   20.10
 -18  -1  -3   48.30   31.90
 -18  -1  -3   30.40   30.00
  18   1   2   39.90   24.60
  18   1   2    7.60   37.00
 -18  -1  -2   16.40   26.30
 -18  -1  -2   38.00   34.00
  18   1   1  -14.20   32.40
  18   1   1   26.00   21.20
 -18  -1  -1    4.60   29.40
 -18  -1  -1   12.20   28.80
  18   1   0  292.17   45.40
 -18  -1   0  449.76   41.80
 -18  -1   0  392.86   53.19
  18   1  -1   34.70   22.00
 -18  -1   1   52.59   18.20
 -18  -1   1    0.20   32.20
  18   1  -2   30.30   22.50
 -18  -1   2   36.50   22.50
 -18  -1   2   57.59   33.70
  18   1  -3   22.10   24.10
  18   1  -3    5.80   41.40
 -18  -1   3   -3.40   35.30
 -18  -1   3    2.20   24.90
  18   1  -4    1.30   24.20
  18   1  -4  -26.30   40.50
 -18  -1   4   44.90   32.10
 -18  -1   4    2.10   36.90
 -18  -1   4  -56.09   49.10
  18   1  -5  -14.50   43.80
  18   1  -5   44.00   31.70
 -18  -1   5    6.30   21.50
 -18  -1   5   54.99   40.80
 -18  -1   5 -121.39   43.10
 -18  -1   5   30.90   44.00
  18   1  -6   71.89   33.70
 -18  -1   6   29.90   27.70
 -18  -1   6   66.09   50.09
 -18  -1   6   77.89   48.60
  19   1   7  -57.49   22.40
  19   1   7  -21.50   19.00
 -19  -1  -7  132.39   41.20
  19   1   6  -43.70   18.20
  19   1   6  -34.90   16.50
 -19  -1  -6  -19.50   38.10
 -19  -1  -6   28.40   38.30
  19   1   5  -18.10   14.60
  19   1   5  -12.50   15.20
 -19  -1  -5   31.40   39.20
 -19  -1  -5    4.60   22.90
 -19  -1  -5   -5.00   34.70
  19   1   4   80.39   17.90
  19   1   4   67.29   15.10
  19   1   4  140.79   22.90
 -19  -1  -4  103.89   36.10
 -19  -1  -4  167.98   39.00
  19   1   3   51.79   24.00
  19   1   3  -17.50   43.10
 -19  -1  -3   62.99   37.30
 -19  -1  -3   -1.50   31.30
  19   1   2  268.57   55.69
  19   1   2  359.66   46.00
 -19  -1  -2  340.47   49.50
 -19  -1  -2  356.66   51.29
  19   1   1   -6.40   19.60
  19   1   1   43.90   36.80
 -19  -1  -1    3.80   14.60
 -19  -1  -1  -12.30   29.50
 -19  -1  -1   -9.20   32.70
  19   1   0   10.30   24.10
 -19  -1   0  -19.40   17.90
 -19  -1   0   -7.30   31.60
 -19  -1   0   39.10   35.30
  19   1  -1   -1.40   40.00
  19   1  -1   28.00   23.70
 -19  -1   1   33.70   33.90
  19   1  -2  269.97   41.00
 -19  -1   2  248.88   47.60
 -19  -1   2  413.36   54.69
 -19  -1   2  340.97   40.50
  19   1  -3    6.10   24.60
  19   1  -3   36.60   43.60
 -19  -1   3   12.10   40.40
 -19  -1   3  -31.40   35.10
 -19  -1   3   39.40   28.20
  19   1  -4  103.29   32.10
  19   1  -4   57.09   47.60
 -19  -1   4  150.68   35.30
 -19  -1   4  134.39   46.10
 -19  -1   4   88.39   46.00
  19   1  -5   33.80   34.20
 -19  -1   5  -24.40   22.70
 -19  -1   5   35.70   47.80
 -19  -1   5  -28.70   38.70
 -19  -1   6   62.39   53.29
  20   1   7   21.80   20.90
  20   1   6   14.30   20.00
 -20  -1  -6   61.09   46.00
 -20  -1  -6   36.20   43.50
  20   1   5    7.40   17.20
 -20  -1  -5   -7.40   42.20
 -20  -1  -5   17.30   37.20
  20   1   4   48.70   16.60
  20   1   4   41.90   23.70
 -20  -1  -4   42.00   36.00
 -20  -1  -4   68.69   43.60
  20   1   3    1.90   49.30
 -20  -1  -3   -2.80   35.20
 -20  -1  -3   78.59   39.00
  20   1   2  -11.50   43.30
  20   1   2  129.59   30.10
 -20  -1  -2   72.79   43.50
 -20  -1  -2   61.19   35.80
  20   1   1   34.30   26.00
 -20  -1  -1   41.00   38.20
 -20  -1  -1   46.20   16.40
 -20  -1  -1   -4.60   31.60
  20   1   0   14.30   41.70
  20   1   0   24.10   25.30
 -20  -1   0   24.90   17.90
 -20  -1   0    4.90   38.20
 -20  -1   0   -6.90   32.60
  20   1  -1   62.69   45.20
  20   1  -1   24.90   26.80
 -20  -1   1  -14.70   44.20
 -20  -1   1   28.60   21.80
 -20  -1   1   41.00   40.70
  20   1  -2   38.50   45.40
  20   1  -2   64.29   29.40
 -20  -1   2  107.19   26.10
 -20  -1   2   12.90   36.50
 -20  -1   2   60.19   43.30
  20   1  -3   36.30   30.10
  20   1  -3   37.60   47.70
 -20  -1   3   85.09   44.70
 -20  -1   3  -37.50   43.40
 -20  -1   3   33.00   28.40
  20   1  -4   63.29   34.60
 -20  -1   4   94.09   36.70
 -20  -1   4   50.59   49.80
 -20  -1   4  -70.29   45.40
 -20  -1   5   58.19   55.89
 -20  -1   5 -141.99   51.99
 -20  -1   5    4.80   44.30
 -20  -1   6  102.19   62.99
  21   1   6  -17.10   19.60
  21   1   5    4.70   18.20
 -21  -1  -5   82.89   48.90
  21   1   4    9.20   16.40
  21   1   4   -1.10   26.10
 -21  -1  -4   15.60   40.20
 -21  -1  -4   95.29   45.80
  21   1   3   23.60   29.50
  21   1   3  -19.50   53.09
 -21  -1  -3  -26.80   39.40
 -21  -1  -3   95.29   45.50
  21   1   2  150.98   33.30
 -21  -1  -2   90.29   20.20
 -21  -1  -2   69.49   40.20
 -21  -1  -2   97.89   45.70
  21   1   1  -16.60   50.69
  21   1   1   46.10   30.60
 -21  -1  -1  -17.40   17.90
 -21  -1  -1  -20.50   36.80
 -21  -1  -1    3.00   42.20
  21   1   0    9.50   28.10
  21   1   0  -18.50   46.10
 -21  -1   0  -41.60   35.00
 -21  -1   0   79.49   42.30
  21   1  -1   58.39   48.70
  21   1  -1   18.60   28.00
 -21  -1   1  -64.09   35.70
 -21  -1   1  -32.30   23.50
 -21  -1   1   59.09   46.60
  21   1  -2  114.19   33.70
  21   1  -2   36.60   62.29
 -21  -1   2   48.40   44.30
 -21  -1   2  107.29   46.80
 -21  -1   2  150.08   31.90
  21   1  -3   16.30   33.30
 -21  -1   3   33.00   31.10
 -21  -1   3   85.09   48.20
 -21  -1   3  -29.20   47.50
 -21  -1   4   46.80   40.10
 -21  -1   4   17.60   57.19
 -21  -1   5   50.39   63.09
 -21  -1   5   31.20   35.80
 -21  -1   6   20.40   72.49
  22   1   6  -23.70   21.50
  22   1   5  -20.80   19.90
  22   1   4    0.00   16.40
  22   1   3   37.00   33.10
 -22  -1  -3   60.39   25.20
 -22  -1  -3   55.49   50.69
  22   1   2   12.30   32.90
  22   1   2  -39.30   55.49
 -22  -1  -2  -46.80   17.70
 -22  -1  -2   89.99   52.89
  22   1   1   20.20   32.90
  22   1   1   40.20   60.69
 -22  -1  -1   -9.20   49.90
 -22  -1  -1    0.20   19.30
  22   1   0   37.00   55.89
  22   1   0   32.50   31.50
 -22  -1   0   28.00   48.80
 -22  -1   0   29.20   24.00
  22   1  -1   36.20   32.20
 -22  -1   1   43.70   49.20
 -22  -1   1   23.50   25.60
  22   1  -2   16.70   32.60
 -22  -1   2   27.10   29.40
 -22  -1   2   59.89   51.39
 -22  -1   3   59.59   53.19
 -22  -1   3   71.19   38.20
 -22  -1   4   43.00   42.60
 -22  -1   4   36.00   63.29
 -22  -1   5  154.88   73.09
  23   1   5   -5.60   19.00
  23   1   4   21.50   20.40
  23   1   3   -1.10   36.50
  23   1   3   31.10   71.19
  23   1   2  -23.20   66.29
  23   1   2   72.49   37.50
 -23  -1  -2   54.79   24.30
  23   1   1   34.30   66.49
  23   1   1   48.40   35.10
  23   1   0   39.00   36.30
 -23  -1   0  -53.79   24.30
  23   1  -1   71.79   38.20
 -23  -1   1   24.40   29.40
 -23  -1   2   84.19   35.40
 -23  -1   3    4.60   41.10
 -23  -1   4  130.79   58.09
  24   1   4    9.00   19.70
  24   1   3    3.80   59.89
  24   1   2   20.10   41.00
  24   1   2  -88.69   79.09
  24   1   1   75.49   41.60
  24   1   0   92.69   41.30
 -24  -1   1   28.40   36.30
 -24  -1   2   22.80   36.70
 -24  -1   3   22.80   45.80
  25   1   2   62.09   46.50
  25   1   1   31.20   44.20
 -25  -1   1   37.30   35.60
 -25  -1   2   10.30   42.40
 -25  -1   3   55.59   82.19
 -25   2   3   98.49   45.30
  25  -2   1   20.50   46.10
  25  -2   2   16.80   45.50
 -24   2   3  -54.89   42.60
 -24   2   2   13.10   35.50
 -24   2   1   62.09   30.90
  24  -2   0   -6.00   41.80
  24  -2   1   -3.60   38.50
  24  -2   2   25.80   40.90
  24  -2   3   36.30   81.89
  24  -2   3   31.40   42.70
  24  -2   4   13.00   19.40
 -23   2   4   83.19   49.20
 -23   2   3  208.58   45.70
 -23   2   2   10.40   29.60
 -23   2   1   17.30   27.60
  23  -2  -1   -0.90   34.30
 -23   2   0  -14.70   22.30
  23  -2   0   35.00   35.50
 -23   2  -1   -5.90   19.40
  23  -2   1   33.20   35.40
  23  -2   2   72.89   38.00
  23  -2   2   54.49   69.39
  23  -2   3   36.40   69.79
  23  -2   4  121.79   23.80
  23  -2   5   12.50   20.40
 -22   2   5   92.69   68.29
 -22   2   4  162.58   63.29
 -22   2   4  117.39   45.50
 -22   2   3   30.10   35.70
 -22   2   3   37.30   52.49
 -22   2   2   73.09   47.90
 -22   2   2   44.80   27.50
  22  -2  -2   54.29   34.40
 -22   2   1   33.60   25.50
 -22   2   1  122.09   47.70
  22  -2  -1   72.49   33.30
 -22   2   0   97.59   47.50
 -22   2   0   67.19   22.90
  22  -2   0   67.29   31.80
  22  -2   0    3.60   52.29
 -22   2  -1   23.30   17.30
 -22   2  -1   61.39   46.00
  22  -2   1   20.60   56.59
  22  -2   1   70.69   34.60
 -22   2  -2   51.49   15.20
 -22   2  -2  111.59   46.20
  22  -2   2   51.69   60.09
  22  -2   2   60.59   34.40
 -22   2  -3   -0.90   52.19
  22  -2   3   10.00   32.70
  22  -2   3   37.20   92.89
  22  -2   4   49.60   16.00
  22  -2   4   76.19   20.60
  22  -2   5  -40.80   18.60
  22  -2   5  -34.70   18.80
  22  -2   6   20.80   19.70
 -21   2   5 -225.48   92.79
 -21   2   5   65.29   46.50
 -21   2   5   47.20   59.09
 -21   2   5   44.20   32.40
 -21   2   4   61.49   38.40
 -21   2   4   72.19   49.90
 -21   2   4 -117.39   66.59
 -21   2   3  -91.49   43.40
 -21   2   3    6.80   30.80
 -21   2   3   42.20   45.80
  21  -2  -3   75.59   33.50
 -21   2   2   46.60   43.50
 -21   2   2  -67.69   37.90
 -21   2   2   48.00   28.60
  21  -2  -2   22.40   31.70
 -21   2   1   -5.50   36.50
 -21   2   1  -17.60   25.60
 -21   2   1    7.00   40.10
  21  -2  -1   49.70   51.59
  21  -2  -1   17.10   27.50
 -21   2   0   25.30   40.00
 -21   2   0   26.50   18.50
 -21   2   0  -22.30   37.10
  21  -2   0    2.90   26.50
  21  -2   0   30.10   49.99
 -21   2  -1  -29.80   33.90
 -21   2  -1  -14.30   15.60
 -21   2  -1   20.40   37.30
  21  -2   1  -12.40   28.30
  21  -2   1   38.10   50.09
 -21   2  -2   24.20   12.50
 -21   2  -2   37.00   41.10
 -21   2  -2   -3.50   33.30
  21  -2   2    4.90   12.20
  21  -2   2   12.50   29.10
  21  -2   2   20.10   51.69
 -21   2  -3   -7.80   38.10
 -21   2  -3   14.70   10.60
 -21   2  -3   27.10   43.20
  21  -2   3   -1.30   12.10
  21  -2   3   34.00   29.10
  21  -2   3   47.50   65.29
 -21   2  -4   91.99   45.50
  21  -2   4   45.60   18.70
  21  -2   4    4.50   14.30
  21  -2   4   -0.10   56.39
  21  -2   4   23.50   28.60
 -21   2  -5   37.20   44.80
  21  -2   5   -9.70   17.40
  21  -2   5  -14.50   17.30
  21  -2   6  -47.60   21.80
  21  -2   6  -10.70   20.80
 -20   2   6  194.18   60.59
 -20   2   5   36.20   29.20
 -20   2   5 -147.99   52.99
 -20   2   5   13.50   45.90
 -20   2   5   98.09   54.29
 -20   2   4  -36.90   44.00
 -20   2   4   63.39   35.50
 -20   2   4  106.29   49.99
  20  -2  -4   99.69   33.50
 -20   2   3   25.60   30.20
 -20   2   3  -33.90   41.00
 -20   2   3   54.19   43.70
  20  -2  -3  -19.50   49.70
  20  -2  -3   21.40   27.50
 -20   2   2   26.30   24.40
 -20   2   2  -33.50   36.80
 -20   2   2   47.50   38.40
  20  -2  -2   11.10   26.40
  20  -2  -2   -1.90   40.70
 -20   2   1   16.60   36.30
 -20   2   1    0.80   33.80
 -20   2   1    1.10   18.90
  20  -2  -1    8.20   24.90
  20  -2  -1   30.60   39.80
 -20   2   0   80.29   18.70
 -20   2   0   61.79   35.90
 -20   2   0   52.29   38.00
  20  -2   0   45.50   43.40
  20  -2   0  100.99   28.00
 -20   2  -1    8.50   31.90
 -20   2  -1    0.80   13.30
 -20   2  -1  -14.70   32.70
  20  -2   1   45.10   61.69
  20  -2   1   13.80   25.50
 -20   2  -2   24.80   12.00
 -20   2  -2   21.00   32.50
 -20   2  -2  -14.60   36.50
  20  -2   2    0.30   25.10
  20  -2   2    6.80    9.00
 -20   2  -3    0.00   36.30
 -20   2  -3   23.20   39.60
 -20   2  -3   10.10    9.20
  20  -2   3   -3.50   49.90
  20  -2   3   -1.70   25.40
  20  -2   3  -19.30   11.00
 -20   2  -4   87.49   41.50
 -20   2  -4   49.80   38.60
  20  -2   4   38.80   25.00
  20  -2   4   67.79   17.50
  20  -2   4   71.29   51.59
  20  -2   4   43.20   14.90
 -20   2  -5   53.59   41.30
 -20   2  -5   17.60   41.70
  20  -2   5   45.10   16.20
  20  -2   5   13.20   17.40
 -20   2  -6  127.19   51.29
 -20   2  -6  100.99   54.59
  20  -2   6   46.10   19.50
  20  -2   6   30.10   21.80
  20  -2   7   26.80   20.10
  20  -2   7  -33.80   26.60
 -19   2   6  109.99   50.49
 -19   2   6   38.40   33.70
 -19   2   5   52.09   39.10
 -19   2   5   50.99   45.10
 -19   2   5   24.10   26.40
  19  -2  -5   19.50   31.60
 -19   2   4  -46.20   42.50
 -19   2   4   34.80   39.80
 -19   2   4    6.90   31.10
  19  -2  -4   20.40   29.60
  19  -2  -4   16.20   48.80
 -19   2   3   66.69   28.70
 -19   2   3    7.50   36.60
 -19   2   3   80.29   38.30
  19  -2  -3   71.49   44.50
  19  -2  -3   78.19   28.60
 -19   2   2   34.60   32.50
 -19   2   2   42.30   22.60
 -19   2   2   50.09   35.60
  19  -2  -2   22.80   25.20
 -19   2   1   45.00   19.30
 -19   2   1   49.30   33.40
  19  -2  -1   25.80   23.80
  19  -2  -1    9.90   38.80
 -19   2   0  -17.90   13.20
 -19   2   0   -8.60   31.70
  19  -2   0   -2.70   22.40
 -19   2  -1   19.80   12.10
 -19   2  -1   37.10   31.50
 -19   2  -1   33.80   30.30
  19  -2   1    7.80    5.80
  19  -2   1   28.20   23.30
 -19   2  -2   30.40   29.80
 -19   2  -2   39.30   12.00
 -19   2  -2   44.80   35.50
  19  -2   2   23.00    9.30
  19  -2   2   42.00   24.70
  19  -2   2   -2.90   40.60
 -19   2  -3   62.69   35.90
 -19   2  -3   10.20   32.60
 -19   2  -3   58.29   10.20
  19  -2   3  100.99   44.70
  19  -2   3   29.50   12.00
  19  -2   3   69.09   25.40
 -19   2  -4   36.10   32.40
 -19   2  -4  -14.20   32.60
 -19   2  -4    0.00    6.30
  19  -2   4   37.30   15.50
  19  -2   4   -5.90   12.00
  19  -2   4    3.60   21.50
 -19   2  -5   23.10   38.50
 -19   2  -5   -1.00   32.70
  19  -2   5  -19.20   15.00
  19  -2   5   -3.90   14.60
 -19   2  -6   12.70   37.80
 -19   2  -6   55.39   40.90
  19  -2   6   -2.70   16.80
  19  -2   6  -30.50   18.90
 -19   2  -7   53.99   43.50
  19  -2   7  -26.90   24.30
  19  -2   7  -13.50   18.80
 -18   2   6  142.49   48.30
 -18   2   6  161.58   45.60
 -18   2   6  138.09   34.00
  18  -2  -6  126.29   39.00
 -18   2   5   40.70   37.40
 -18   2   5   49.90   40.00
 -18   2   5   11.60   23.80
  18  -2  -5   35.80   29.50
  18  -2  -5   67.09   47.00
 -18   2   4   46.10   38.00
 -18   2   4   77.69   31.10
  18  -2  -4   57.49   26.90
  18  -2  -4   45.60   11.70
  18  -2  -4   46.10   41.60
 -18   2   3   30.60   32.20
 -18   2   3   11.90   21.70
  18  -2  -3   26.50   39.80
  18  -2  -3   13.70   23.70
 -18   2   2   39.30   29.60
 -18   2   2   46.30   25.40
  18  -2  -2   12.60   22.30
 -18   2   1  362.26   40.70
 -18   2   1  378.46   53.09
  18  -2  -1  315.67   44.70
 -18   2   0  491.45   60.19
 -18   2   0  456.05   46.20
  18  -2   0  427.86   51.89
 -18   2  -1  307.87   46.20
 -18   2  -1  331.97   33.80
 -18   2  -1  406.86   48.30
  18  -2   1  308.37   50.49
  18  -2   1  354.56   40.30
  18  -2   1  284.47   31.00
 -18   2  -2   28.30   10.10
 -18   2  -2   50.89   30.60
 -18   2  -2    6.80   26.40
  18  -2   2   24.90    9.30
  18  -2   2   49.40   21.10
  18  -2   2   15.20   35.40
 -18   2  -3  -15.00   14.70
 -18   2  -3   -5.30   27.20
 -18   2  -3   28.90   31.00
  18  -2   3   -0.30   36.00
  18  -2   3   11.30   19.50
  18  -2   3    5.40   10.20
 -18   2  -4   56.69   30.90
 -18   2  -4   49.40   31.50
  18  -2   4    8.20   12.50
  18  -2   4   56.99   40.20
  18  -2   4   44.60   19.10
 -18   2  -5   49.80   36.50
 -18   2  -5   63.79   31.00
  18  -2   5   -0.70   14.00
  18  -2   5   31.40   17.20
  18  -2   5   16.90   12.90
  18  -2   5   -5.30   14.70
 -18   2  -6  105.59   36.30
 -18   2  -6  163.38   36.50
  18  -2   6   66.09   20.60
  18  -2   6   85.09   21.80
 -18   2  -7  -34.70   42.30
 -18   2  -7   32.10   37.90
  18  -2   7  -15.30   22.40
  18  -2   7    3.00   18.80
 -17   2   7  -14.90   35.50
  17  -2  -7   30.10   42.40
 -17   2   6   84.39   39.10
 -17   2   6    2.70   28.10
 -17   2   6    8.60   40.10
  17  -2  -6   41.90   49.99
  17  -2  -6   23.60   29.50
 -17   2   5   35.80   35.50
 -17   2   5   24.80   33.40
  17  -2  -5   69.29   28.30
  17  -2  -5   33.40   45.00
 -17   2   4  110.99   29.10
 -17   2   4  130.69   34.90
  17  -2  -4   69.49   26.00
  17  -2  -4   53.39   13.00
  17  -2  -4  136.29   40.50
 -17   2   3  -12.20   19.00
 -17   2   3   11.80   29.70
 -17   2   3  -31.50   27.70
  17  -2  -3   78.49   37.80
  17  -2  -3    8.20   10.90
  17  -2  -3   19.90   24.20
 -17   2   2  213.08   34.50
 -17   2   2  143.89   23.00
  17  -2  -2  106.49   11.90
  17  -2  -2  112.19   25.70
 -17   2   1  141.59   21.80
 -17   2   1  120.79   32.80
  17  -2  -1  129.29   25.10
 -17   2   0    6.60   24.60
 -17   2   0   17.50   12.10
  17  -2   0   -1.10    3.90
  17  -2   0  -12.30   28.30
  17  -2   0  -25.20   18.50
 -17   2  -1  105.89   28.40
 -17   2  -1  160.58   30.40
 -17   2  -1  116.69   16.50
  17  -2   1  113.09   16.20
  17  -2   1  130.59   34.00
  17  -2   1  154.08   24.80
 -17   2  -2  145.99   32.50
 -17   2  -2   81.59   28.20
 -17   2  -2  132.29   16.30
  17  -2   2  110.19   35.70
  17  -2   2  164.78   24.90
  17  -2   2   94.79   13.90
 -17   2  -3    3.80   27.80
 -17   2  -3    1.60    6.90
 -17   2  -3   -2.50   24.40
  17  -2   3    7.50   34.40
  17  -2   3   15.60   17.50
  17  -2   3    0.10    9.30
 -17   2  -4   76.69   29.10
 -17   2  -4   72.29   12.90
 -17   2  -4   99.59   31.10
  17  -2   4   95.79   18.80
  17  -2   4   69.29   14.50
  17  -2   4   95.89   36.60
  17  -2   4   93.39   18.90
 -17   2  -5   16.70   29.00
 -17   2  -5   37.40   27.30
  17  -2   5    9.70   10.30
  17  -2   5    2.00   13.60
  17  -2   5   12.40   14.80
  17  -2   5   32.50   17.90
 -17   2  -6   48.70   29.10
 -17   2  -6   -2.40   30.40
  17  -2   6  -24.30   15.90
  17  -2   6    2.50   15.80
 -17   2  -7   74.99   33.60
 -17   2  -7   53.99   34.00
  17  -2   7  -19.40   20.90
  17  -2   7   20.10   18.40
  17  -2   8   31.10   19.90
  17  -2   8    2.90   46.20
 -16   2   7  -15.70   52.29
  16  -2  -7   22.70   53.39
  16  -2  -7   52.99   34.70
 -16   2   6   39.70   25.60
 -16   2   6   68.59   40.90
 -16   2   6   37.00   31.90
 -16   2   6  -67.19   35.60
  16  -2  -6   30.40   29.40
  16  -2  -6   56.79   47.10
 -16   2   5  -58.89   34.40
 -16   2   5   38.90   31.10
 -16   2   5   22.80   31.40
 -16   2   5   30.50   19.70
  16  -2  -5   19.50   24.40
  16  -2  -5   42.10   39.30
  16  -2  -5   25.30   15.70
 -16   2   4   56.29   29.50
 -16   2   4  -30.30   29.00
 -16   2   4   46.70   27.00
  16  -2  -4   37.20   24.70
  16  -2  -4   47.40   35.40
  16  -2  -4   33.70   11.30
 -16   2   3   -7.50   25.80
 -16   2   3  -22.80   19.00
 -16   2   3    9.60   25.50
  16  -2  -3   33.90   32.60
  16  -2  -3    6.30   20.00
  16  -2  -3    5.60    7.50
 -16   2   2    2.40   24.20
 -16   2   2  -18.20   23.70
 -16   2   2    2.10   15.70
  16  -2  -2   -0.30    5.00
  16  -2  -2   -4.80   17.80
 -16   2   1   11.50   21.30
 -16   2   1   84.59   26.30
 -16   2   1   63.29   15.60
  16  -2  -1   76.19    8.60
  16  -2  -1   98.59   20.90
  16  -2  -1   37.40   28.40
 -16   2   0  219.48   32.70
 -16   2   0  190.38   22.50
  16  -2   0  125.89   35.10
  16  -2   0  169.08   17.90
  16  -2   0  197.48   29.90
 -16   2  -1  106.39   13.50
 -16   2  -1   78.69   25.20
 -16   2  -1   72.69   24.10
  16  -2   1   88.29   20.90
  16  -2   1   77.29   30.80
  16  -2   1   58.79   11.20
 -16   2  -2    0.60    7.60
 -16   2  -2   21.40   21.90
 -16   2  -2  -18.10   23.80
  16  -2   2   -4.00    7.80
  16  -2   2  -10.60   15.90
  16  -2   2   -7.70   27.20
 -16   2  -3   23.80   23.20
 -16   2  -3    7.60   25.80
  16  -2   3    4.90    8.90
  16  -2   3   13.10   29.10
  16  -2   3    9.00   16.10
 -16   2  -4   45.40   25.60
 -16   2  -4   41.60   10.80
 -16   2  -4    7.50   22.30
  16  -2   4   40.30   11.80
  16  -2   4   40.20   15.40
  16  -2   4   49.30   31.50
  16  -2   4   40.70   14.70
 -16   2  -5   44.40   11.40
 -16   2  -5   18.30   25.90
 -16   2  -5   29.00   25.80
  16  -2   5    5.60   29.20
  16  -2   5   15.10   14.10
 -16   2  -6   73.89   30.20
 -16   2  -6   30.00   13.10
 -16   2  -6   50.89   28.00
  16  -2   6   15.70   17.70
  16  -2   6   25.50   15.40
 -16   2  -7   39.50   28.30
 -16   2  -7    8.60   29.40
  16  -2   7    3.90   15.50
  16  -2   7  -19.90   21.40
  16  -2   8   -8.60   25.00
  16  -2   8    0.50   19.90
  15  -2  -8  166.88   41.70
 -15   2   7   72.09   28.10
 -15   2   7   -4.40   27.80
 -15   2   7   96.09   46.50
 -15   2   7    9.40   29.10
  15  -2  -7   36.10   47.40
  15  -2  -7    6.30   30.00
 -15   2   6   39.00   22.50
 -15   2   6   85.19   37.00
 -15   2   6  -52.59   31.40
 -15   2   6   47.70   26.80
  15  -2  -6  -20.00   25.20
  15  -2  -6   -4.70   38.10
 -15   2   5  -19.50   27.20
 -15   2   5  -40.90   30.00
 -15   2   5   -9.00   26.50
 -15   2   5   -1.60   17.00
  15  -2  -5   39.00   22.90
  15  -2  -5   22.10   35.90
  15  -2  -5   -5.50   14.60
 -15   2   4  446.16   56.99
 -15   2   4  262.37   40.00
 -15   2   4  314.57   37.60
  15  -2  -4  217.88   43.40
  15  -2  -4  248.18   37.10
  15  -2  -4  265.67   31.80
 -15   2   3   93.79   32.20
 -15   2   3  149.39   24.20
 -15   2   3  113.69   29.30
  15  -2  -3   94.99   12.80
  15  -2  -3  115.79   23.50
  15  -2  -3  106.79   31.60
 -15   2   2  112.39   25.90
 -15   2   2   79.39   26.20
 -15   2   2  108.59   19.30
  15  -2  -2   84.69   20.40
  15  -2  -2   38.00   25.60
  15  -2  -2  110.19   13.40
 -15   2   1  109.49   25.00
 -15   2   1  127.59   16.80
 -15   2   1  129.49   26.10
  15  -2  -1   84.79   24.50
  15  -2  -1   93.59   29.20
  15  -2  -1   81.79   10.80
 -15   2   0  -21.60   27.30
 -15   2   0    1.00    9.50
 -15   2   0   13.10   20.50
  15  -2   0   -1.00   24.80
  15  -2   0   -9.50   14.20
  15  -2   0    3.30    4.20
 -15   2  -1  124.79   33.70
 -15   2  -1  131.99   15.00
 -15   2  -1   89.09   23.30
  15  -2   1   99.99   29.90
  15  -2   1  120.79   20.60
 -15   2  -2   76.29   22.90
 -15   2  -2  121.59   26.40
  15  -2   2   91.29   29.20
  15  -2   2   82.09   12.40
  15  -2   2  148.19   20.30
 -15   2  -3   82.89   23.80
 -15   2  -3  157.78   28.10
  15  -2   3  115.89   30.10
  15  -2   3  147.49   19.10
  15  -2   3   89.69   14.00
 -15   2  -4  377.76   43.70
 -15   2  -4  244.98   40.40
 -15   2  -4  273.87   29.80
  15  -2   4  276.17   40.40
  15  -2   4  325.47   31.90
  15  -2   4  252.37   32.10
  15  -2   4  267.87   32.30
 -15   2  -5    3.70   11.10
 -15   2  -5  -10.20   21.80
 -15   2  -5    5.60   24.30
  15  -2   5  -16.50   14.60
  15  -2   5   -9.20   11.20
 -15   2  -6   -6.60   23.40
 -15   2  -6   51.39   25.20
 -15   2  -6   15.70   13.30
  15  -2   6  -20.60   14.50
  15  -2   6    8.90   14.50
 -15   2  -7   17.10   24.90
 -15   2  -7   17.80   24.90
  15  -2   7   -1.40   15.80
  15  -2   7  -29.70   18.70
 -15   2  -8  203.48   34.50
  15  -2   8  109.49   29.30
  15  -2   8  101.09   24.90
  14  -2  -8   97.79   49.60
  14  -2  -8   12.00   33.00
 -14   2   7   39.00   16.80
 -14   2   7   11.50   17.80
 -14   2   7  -18.00   40.80
 -14   2   7  -20.00   24.10
  14  -2  -7   51.89   42.30
  14  -2  -7   49.40   27.20
 -14   2   6   -6.50   20.40
 -14   2   6   44.20   32.10
 -14   2   6   45.50   23.10
 -14   2   6  -22.90   26.40
  14  -2  -6    1.30   23.20
  14  -2  -6   40.70   39.30
 -14   2   5   12.00   26.00
 -14   2   5    1.80   16.00
 -14   2   5   -3.90   23.50
 -14   2   5  -64.69   26.30
  14  -2  -5    2.60   20.70
  14  -2  -5    5.00   14.10
  14  -2  -5   13.50   31.80
 -14   2   4   -7.50   24.90
 -14   2   4    7.50   23.30
 -14   2   4   15.30   20.40
  14  -2  -4    9.40   29.50
  14  -2  -4   23.50   18.50
  14  -2  -4   14.50   10.70
 -14   2   3   -6.10   23.70
 -14   2   3   -9.60   19.10
 -14   2   3   -8.20   16.40
  14  -2  -3   -2.50   26.60
  14  -2  -3    5.00    7.60
  14  -2  -3   -3.20   16.40
 -14   2   2    5.20   13.20
 -14   2   2   -1.10   21.00
 -14   2   2  -15.60   19.20
  14  -2  -2   15.40   25.10
  14  -2  -2   -0.80   25.60
 -14   2   1   16.60   11.20
 -14   2   1   25.60   19.60
 -14   2   1    4.90   19.40
  14  -2  -1   20.70   23.20
  14  -2  -1    2.50   13.80
 -14   2   0  264.17   37.90
 -14   2   0  341.67   40.20
 -14   2   0  344.07   32.30
  14  -2   0  258.27   54.39
  14  -2   0  316.37   35.10
 -14   2  -1    9.10    7.30
 -14   2  -1    5.10   19.30
 -14   2  -1   19.80   17.70
  14  -2   1   18.70   13.40
  14  -2   1    2.00   22.20
 -14   2  -2   -6.90   18.20
 -14   2  -2    3.00   29.00
  14  -2   2    0.30    7.00
  14  -2   2    0.80   12.60
  14  -2   2  -18.40   22.70
 -14   2  -3   -4.50   18.00
 -14   2  -3    3.00   29.40
  14  -2   3   -0.40    7.80
  14  -2   3   -3.20   22.90
  14  -2   3   -4.60   11.70
 -14   2  -4   20.80   20.50
 -14   2  -4    3.80   21.70
 -14   2  -4   19.10    9.40
  14  -2   4   11.90   10.70
  14  -2   4   11.10   23.30
  14  -2   4    0.40    9.00
  14  -2   4   18.10   13.30
 -14   2  -5    8.40   19.80
 -14   2  -5   -2.80   11.10
  14  -2   5    9.40   11.80
  14  -2   5  -17.40   14.70
 -14   2  -6    3.90   22.10
 -14   2  -6   32.80   21.80
 -14   2  -6   15.40   13.90
  14  -2   6   11.40   13.50
 -14   2  -7   19.50   22.90
 -14   2  -7   -7.00   16.40
 -14   2  -7   39.30   22.70
  14  -2   7   -2.50   17.60
  14  -2   7   16.50   16.30
 -14   2  -8   55.79   26.50
  14  -2   8  -28.90   21.30
  14  -2   8   12.20   18.40
  14  -2   9  -14.00   26.40
  14  -2   9   18.70   23.80
  13  -2  -9   28.40   37.50
 -13   2   8  144.79   36.10
  13  -2  -8  129.69   32.80
  13  -2  -8  130.89   51.89
 -13   2   7  -15.00   21.90
 -13   2   7   29.50   10.40
 -13   2   7    6.10   12.60
 -13   2   7   15.60   41.50
  13  -2  -7  -38.10   39.60
  13  -2  -7    7.20   24.70
 -13   2   6   47.70   31.40
 -13   2   6   22.50   18.80
 -13   2   6   58.39   19.50
 -13   2   6    6.20   22.30
  13  -2  -6   11.60   35.30
  13  -2  -6    5.40   19.50
 -13   2   5   20.60   21.00
 -13   2   5   19.70   14.30
 -13   2   5   -1.40   23.70
 -13   2   5   16.70   22.90
  13  -2  -5   -6.90   18.40
  13  -2  -5   32.70   31.60
  13  -2  -5   16.20   13.90
 -13   2   4  240.38   30.40
 -13   2   4  223.28   35.00
 -13   2   4  239.58   31.30
  13  -2  -4  162.48   28.70
  13  -2  -4  196.68   26.30
  13  -2  -4  181.98   35.70
 -13   2   3  182.38   42.70
 -13   2   3  264.47   30.90
 -13   2   3  231.18   30.20
  13  -2  -3  213.38   35.30
  13  -2  -3  229.18   24.10
  13  -2  -3  169.28   28.30
 -13   2   2  630.24   54.79
 -13   2   2  561.44   59.69
 -13   2   2  652.03   59.29
  13  -2  -2  549.95   51.49
  13  -2  -2  483.75   61.89
  13  -2  -2  508.55   55.49
 -13   2   1   -7.00   17.30
 -13   2   1   -2.60   16.70
 -13   2   1   -8.40    9.40
  13  -2  -1   -8.30   12.40
  13  -2  -1    7.50   20.70
 -13   2   0    0.10    7.80
 -13   2   0  -13.60   14.60
 -13   2   0  -37.30   14.10
  13  -2   0   -4.30   12.50
  13  -2   0    5.70   18.60
 -13   2  -1    2.60   15.20
 -13   2  -1    0.90   17.30
 -13   2  -1    7.20    6.50
  13  -2   1   -1.30   11.70
  13  -2   1    4.60    5.60
  13  -2   1   -9.10   21.30
 -13   2  -2  501.25   54.89
 -13   2  -2  628.84   56.69
  13  -2   2  558.54   51.19
  13  -2   2  493.85   58.69
 -13   2  -3  210.18   29.50
 -13   2  -3  257.67   33.60
  13  -2   3  233.48   25.70
  13  -2   3  207.68   27.20
  13  -2   3  201.58   32.50
  13  -2   3  265.27   26.10
 -13   2  -4  215.78   32.10
 -13   2  -4  194.78   22.70
 -13   2  -4  192.88   27.00
  13  -2   4  213.98   22.60
  13  -2   4  242.48   30.60
  13  -2   4  193.78   23.70
  13  -2   4  165.58   24.80
 -13   2  -5   17.10   11.50
 -13   2  -5   28.50   19.20
 -13   2  -5   14.30   17.40
  13  -2   5   20.20   11.60
  13  -2   5   22.40   13.90
 -13   2  -6   12.60   19.70
 -13   2  -6   28.00   14.60
 -13   2  -6   13.80   18.90
  13  -2   6   20.40   13.00
  13  -2   6   23.10   17.90
 -13   2  -7   19.90   16.80
 -13   2  -7    7.70   24.10
  13  -2   7  -11.30   14.40
  13  -2   7    1.40   17.40
  13  -2   8   74.29   20.90
  13  -2   8   79.59   22.30
  13  -2   9   -8.20   20.40
  13  -2   9   18.10   24.60
  12  -2  -9   48.10   35.00
 -12   2   8   45.90   25.50
  12  -2  -8   59.49   42.10
 -12   2   7   32.80   21.00
 -12   2   7  -13.30   36.20
  12  -2  -7   -2.40   36.80
  12  -2  -7   28.50   23.90
 -12   2   6  118.79   19.20
 -12   2   6   96.99   30.60
 -12   2   6  114.29   21.20
 -12   2   6   91.59   20.10
  12  -2  -6   59.29   21.90
  12  -2  -6   95.59   32.10
 -12   2   5   73.89   20.50
 -12   2   5   70.29   24.70
 -12   2   5  103.29   23.30
 -12   2   5   75.09   16.70
  12  -2  -5  102.59   29.30
  12  -2  -5   73.59   20.50
  12  -2  -5   60.59   15.80
 -12   2   4  182.78   25.50
 -12   2   4  188.48   27.60
 -12   2   4  171.78   27.50
  12  -2  -4  105.89   22.90
  12  -2  -4  131.69   29.60
  12  -2  -4  134.19   17.40
 -12   2   3   45.70   20.10
 -12   2   3   37.20   16.90
 -12   2   3   30.20   15.00
  12  -2  -3   34.40    8.00
  12  -2  -3   20.00   15.30
  12  -2  -3   14.60   22.60
 -12   2   2  158.48   21.70
 -12   2   2  194.28   27.10
 -12   2   2  195.78   26.10
  12  -2  -2  183.98   28.90
  12  -2  -2  157.08   24.70
  12  -2  -2  153.98   17.70
 -12   2   1   48.50   17.70
 -12   2   1   66.79   17.40
 -12   2   1   60.39   11.50
  12  -2  -1   48.80   14.70
  12  -2  -1   61.89   20.70
 -12   2   0 1541.65  135.09
 -12   2   0 1611.74  132.09
 -12   2   0 1324.87  134.39
  12  -2   0 1306.87  135.19
  12  -2   0 1507.95  133.69
 -12   2  -1   37.90   15.40
 -12   2  -1   38.20   16.90
  12  -2   1   77.89   13.80
  12  -2   1   46.40    7.20
  12  -2   1   68.49   20.70
 -12   2  -2  166.78   26.20
 -12   2  -2  233.38   29.50
  12  -2   2  237.68   23.90
  12  -2   2  193.68   29.30
  12  -2   2  184.78   21.80
 -12   2  -3   35.10   17.90
 -12   2  -3   25.40   14.80
  12  -2   3   31.00   19.90
  12  -2   3   36.20   10.30
  12  -2   3   40.60   10.40
 -12   2  -4  147.79   18.60
 -12   2  -4  182.78   24.70
 -12   2  -4  139.89   22.00
  12  -2   4  145.49   17.30
  12  -2   4  152.68   18.80
  12  -2   4  169.88   24.00
  12  -2   4  107.29   16.80
 -12   2  -5   85.19   14.00
 -12   2  -5   99.19   20.60
 -12   2  -5   72.09   18.40
  12  -2   5   57.99   14.10
  12  -2   5   69.09   15.10
 -12   2  -6  116.89   21.80
 -12   2  -6   83.29   19.80
  12  -2   6   72.99   16.30
  12  -2   6   91.69   19.80
 -12   2  -7   11.30   17.50
 -12   2  -7   14.50   16.90
 -12   2  -7    9.40   18.00
  12  -2   7   -0.50   15.00
  12  -2   7   -8.60   15.60
 -12   2  -8   44.00   21.90
 -12   2  -8   -0.80   23.30
  12  -2   8   22.30   20.00
  12  -2   8   17.70   17.80
  12  -2   9    9.30   20.40
  12  -2   9  -11.40   26.00
  11  -2  -9    0.80   28.50
  11  -2  -9    2.30   65.99
 -11   2   8   44.30   43.80
 -11   2   8   -9.20   22.00
  11  -2  -8    6.10   23.60
  11  -2  -8   15.10   40.00
 -11   2   7    6.90   18.80
 -11   2   7    3.80   34.00
  11  -2  -7   -3.60   20.00
  11  -2  -7    6.80   34.30
 -11   2   6    8.50   15.00
 -11   2   6   16.00   14.10
 -11   2   6   22.30   12.50
 -11   2   6   -6.00   23.90
  11  -2  -6   17.20   28.20
  11  -2  -6   16.60   17.40
 -11   2   5   57.89   16.50
 -11   2   5   40.90   18.90
 -11   2   5   25.00   13.10
 -11   2   5   23.20   20.50
  11  -2  -5   22.30   13.40
  11  -2  -5   40.00   26.00
  11  -2  -5   21.00   15.70
 -11   2   4   -0.20   14.60
 -11   2   4   28.10   17.90
 -11   2   4    7.30    9.90
 -11   2   4   30.20   16.20
  11  -2  -4   14.70   13.90
  11  -2  -4    2.60   19.80
  11  -2  -4    4.40    9.40
 -11   2   3   43.80   13.50
 -11   2   3   66.49   18.20
 -11   2   3   69.69   16.80
  11  -2  -3   14.70   19.10
  11  -2  -3   37.50    8.30
  11  -2  -3   43.60   15.10
 -11   2   2  103.09   18.10
 -11   2   2   85.39   13.50
 -11   2   2   66.19   16.90
  11  -2  -2   65.49   14.90
  11  -2  -2   55.49    7.90
  11  -2  -2   68.29   20.90
 -11   2   1   13.70    8.50
 -11   2   1   23.00   13.70
 -11   2   1    7.10   13.70
  11  -2  -1   12.80   17.40
  11  -2  -1    3.60   10.80
 -11   2   0   -1.80   12.40
 -11   2   0   -7.50   12.50
 -11   2   0    0.20    6.30
  11  -2   0  -12.20   15.10
  11  -2   0   -5.50    9.20
 -11   2  -1   -7.60   14.00
 -11   2  -1    3.60   12.30
  11  -2   1    0.10   15.10
  11  -2   1    1.60    9.50
  11  -2   1    5.50    4.50
 -11   2  -2   74.19   16.20
 -11   2  -2   70.59   14.90
  11  -2   2   79.69   12.20
  11  -2   2   60.59   18.10
  11  -2   2   54.59    8.90
 -11   2  -3   47.60   14.50
 -11   2  -3   47.60   14.50
  11  -2   3   47.20   10.20
  11  -2   3   62.49   18.60
  11  -2   3   41.50    9.90
  11  -2   3   54.79    9.90
 -11   2  -4    3.20   13.00
 -11   2  -4   28.10   15.10
 -11   2  -4   24.10    9.20
  11  -2   4   22.10    8.20
  11  -2   4   25.50   14.90
  11  -2   4    6.00    6.50
  11  -2   4   14.70   10.40
 -11   2  -5   28.40   11.50
 -11   2  -5   32.70   16.10
 -11   2  -5   27.40   14.10
  11  -2   5   32.90   11.70
 -11   2  -6   20.60   15.30
 -11   2  -6   11.00   14.00
 -11   2  -6   24.40   15.00
  11  -2   6    4.50   12.80
  11  -2   6    3.20   14.50
 -11   2  -7   -5.30   15.10
 -11   2  -7   34.00   16.10
 -11   2  -7    0.10   22.30
 -11   2  -7    1.20   18.40
  11  -2   7   -1.20   19.90
  11  -2   7   15.30   14.00
 -11   2  -8   42.70   19.10
 -11   2  -8   48.70   17.50
 -11   2  -8    4.60   30.20
  11  -2   8    6.40   18.80
  11  -2   8    9.80   17.20
  11  -2   9   31.20   21.20
  11  -2   9  -15.40   22.30
  10  -2  -9   15.40   49.00
  10  -2  -9  -26.40   27.70
 -10   2   8   43.20   38.90
 -10   2   8   51.79   22.10
  10  -2  -8   48.50   37.00
  10  -2  -8   63.99   23.50
 -10   2   7   53.29   18.40
 -10   2   7   16.90   32.00
  10  -2  -7   43.60   19.80
  10  -2  -7   77.49   32.10
 -10   2   6  350.06   33.30
 -10   2   6  383.06   39.40
 -10   2   6  365.76   32.80
 -10   2   6  351.36   43.30
  10  -2  -6  250.97   37.80
  10  -2  -6  233.38   47.20
 -10   2   5  132.09   18.80
 -10   2   5  191.08   27.00
 -10   2   5  190.58   22.20
 -10   2   5  153.28   21.80
  10  -2  -5  172.18   25.40
  10  -2  -5  149.79   28.30
  10  -2  -5   99.49   21.00
  10  -2  -5   93.69   18.60
 -10   2   4  115.89   19.00
 -10   2   4  108.89   19.50
 -10   2   4   90.89   13.10
 -10   2   4   82.49   16.70
  10  -2  -4   60.99   26.70
  10  -2  -4   67.09   21.70
  10  -2  -4   67.89   12.80
  10  -2  -4   74.79   16.70
 -10   2   3   91.09   16.70
 -10   2   3   76.89   14.20
  10  -2  -3   49.30    8.80
  10  -2  -3   61.29   19.80
  10  -2  -3   59.29   14.00
 -10   2   2  192.98   25.10
 -10   2   2  168.48   21.00
 -10   2   2  142.49   21.80
  10  -2  -2  136.09   24.40
  10  -2  -2  174.38   16.90
  10  -2  -2  140.69   21.90
 -10   2   1  323.97   34.50
 -10   2   1  364.36   31.00
 -10   2   1  297.47   33.50
  10  -2  -1  262.67   35.00
  10  -2  -1  297.37   32.10
 -10   2   0 1020.80   84.89
 -10   2   0  801.62   83.49
 -10   2   0  978.80   81.69
  10  -2   0  906.81   83.19
  10  -2   0  791.42   84.39
 -10   2  -1  372.76   34.50
 -10   2  -1  267.87   33.80
  10  -2   1  344.97   32.00
  10  -2   1  285.07   35.40
 -10   2  -2  160.38   24.00
 -10   2  -2  155.88   22.80
  10  -2   2  189.28   19.50
  10  -2   2  168.28   19.00
  10  -2   2  183.88   24.40
 -10   2  -3   62.99   13.90
 -10   2  -3   82.19   16.30
  10  -2   3   62.39   17.10
  10  -2   3   46.30   10.00
  10  -2   3   79.99   11.40
  10  -2   3   74.59   11.10
 -10   2  -4   85.69   14.90
 -10   2  -4   80.79   16.70
 -10   2  -4   82.89   12.40
  10  -2   4   82.29   13.40
  10  -2   4   82.79   10.40
  10  -2   4   73.59   11.90
 -10   2  -5  155.28   21.10
 -10   2  -5  125.39   18.80
 -10   2  -5  154.48   18.60
  10  -2   5  162.28   21.20
  10  -2   5  135.89   19.70
 -10   2  -6  314.07   36.00
 -10   2  -6  343.37   35.40
 -10   2  -6  333.27   36.50
  10  -2   6  317.87   36.20
  10  -2   6  315.57   36.40
 -10   2  -7   62.39   22.60
 -10   2  -7   74.89   16.10
 -10   2  -7   57.39   19.90
  10  -2   7   57.19   20.10
  10  -2   7   52.89   17.70
 -10   2  -8  103.19   18.20
 -10   2  -8   65.29   23.90
 -10   2  -8   21.10   27.20
 -10   2  -8   73.19   17.50
  10  -2   8   60.09   19.30
  10  -2   8   39.80   20.20
  10  -2   9  -16.70   19.10
  10  -2  10   16.70   22.10
   9  -2  -9   41.10   42.10
   9  -2  -9   14.20   25.10
  -9   2   8   61.89   42.20
  -9   2   8   45.60   20.60
   9  -2  -8   42.30   21.40
   9  -2  -8  -10.90   35.80
   9  -2  -8   63.59   33.80
  -9   2   7   11.10   30.30
  -9   2   7   10.00   16.00
   9  -2  -7   12.00   32.20
   9  -2  -7   -2.10   26.90
  -9   2   6   29.00   13.60
  -9   2   6    5.70   21.80
   9  -2  -6    3.60   22.20
   9  -2  -6   15.00   14.80
  -9   2   5    1.40   10.10
  -9   2   5    0.40   20.20
  -9   2   5   22.70   12.10
  -9   2   5   -1.20   10.80
   9  -2  -5   -1.60   12.20
   9  -2  -5    7.60   16.70
   9  -2  -5    5.00   12.50
   9  -2  -5   -2.20   20.30
  -9   2   4   85.59   15.20
  -9   2   4   88.69   12.40
  -9   2   4  117.69   17.40
  -9   2   4  111.19   19.00
   9  -2  -4   65.79   19.90
   9  -2  -4   82.69   16.80
   9  -2  -4   62.59   14.70
   9  -2  -4   67.79   12.40
  -9   2   3   61.79   14.30
  -9   2   3   91.69   14.70
  -9   2   3  110.39   17.40
   9  -2  -3   58.99   18.20
   9  -2  -3   86.69   14.50
   9  -2  -3   63.99   14.40
   9  -2  -3   60.69    9.60
  -9   2   2    5.80   12.60
  -9   2   2   -9.80   10.50
  -9   2   2   11.50    8.30
   9  -2  -2   -3.20    8.90
   9  -2  -2   10.20    4.40
   9  -2  -2    4.40   13.70
  -9   2   1  139.69   19.10
  -9   2   1  138.69   18.60
  -9   2   1  129.99   15.50
   9  -2  -1  102.69   16.60
   9  -2  -1  137.59   20.00
  -9   2   0   -6.80    9.90
  -9   2   0  -22.30   10.70
   9  -2   0   -1.80    7.90
   9  -2   0    3.00   13.10
  -9   2  -1  121.29   19.10
  -9   2  -1  156.58   19.40
   9  -2   1  120.89   19.60
   9  -2   1  133.89   16.20
  -9   2  -2   -0.90   10.40
  -9   2  -2   -1.20    9.90
   9  -2   2    9.40   12.90
   9  -2   2   19.20    7.10
   9  -2   2    1.10    5.40
  -9   2  -3   83.59   15.70
  -9   2  -3   65.19   12.70
  -9   2  -3   70.29    9.70
   9  -2   3   77.29   10.40
   9  -2   3   77.69   11.20
   9  -2   3   53.59   10.10
   9  -2   3   70.29   15.50
  -9   2  -4   96.49   12.70
  -9   2  -4  100.09   14.10
  -9   2  -4   83.69   15.80
   9  -2   4   62.09   11.60
   9  -2   4  101.09   13.80
  -9   2  -5   -7.30   10.70
  -9   2  -5   -2.20   10.70
  -9   2  -5    6.90    9.50
   9  -2   5    8.30    8.70
   9  -2   5    2.20   11.70
  -9   2  -6   24.40   12.50
  -9   2  -6   27.20   11.20
  -9   2  -6   13.10   14.30
   9  -2   6   27.40   14.40
   9  -2   6   18.10   12.00
  -9   2  -7   -9.60   17.90
  -9   2  -7    6.30   11.60
  -9   2  -7   22.30   12.10
  -9   2  -7    2.20   19.60
   9  -2   7    1.70   13.70
   9  -2   7  -12.20   16.90
  -9   2  -8   23.80   25.30
  -9   2  -8   39.20   22.70
  -9   2  -8   66.89   14.80
  -9   2  -8   62.69   14.50
   9  -2   8   32.10   18.10
   9  -2   8   56.69   18.40
  -9   2  -9  -39.40   29.20
   9  -2   9   26.50   17.80
   9  -2   9    9.80   19.90
   9  -2  10   -8.90   25.30
   8  -2  -9   32.60   23.90
   8  -2  -9   26.80   38.90
  -8   2   8   43.40   34.80
   8  -2  -8    4.00   18.50
   8  -2  -8    4.60   29.50
   8  -2  -8    4.40   31.20
  -8   2   7   21.90   15.00
  -8   2   7   51.89   29.00
   8  -2  -7   43.20   16.20
   8  -2  -7   68.79   26.70
  -8   2   6  563.44   48.70
  -8   2   6  508.65   54.29
   8  -2  -6  402.26   52.49
   8  -2  -6  450.65   48.30
  -8   2   5   66.89   10.80
  -8   2   5   55.09   18.70
  -8   2   5   76.19   11.40
  -8   2   5   53.29   12.30
   8  -2  -5   58.89   19.20
   8  -2  -5   51.19   13.20
   8  -2  -5   68.49   17.50
   8  -2  -5   51.59   14.20
  -8   2   4  135.49   18.90
  -8   2   4  147.89   19.10
  -8   2   4  162.28   21.00
  -8   2   4  144.89   21.90
   8  -2  -4  129.59   19.10
   8  -2  -4  149.59   20.40
   8  -2  -4  133.19   22.70
   8  -2  -4  184.78   21.20
  -8   2   3   12.80   11.00
  -8   2   3   -3.70    9.10
  -8   2   3   -7.30    9.80
   8  -2  -3    2.30    9.00
   8  -2  -3    3.00    6.00
   8  -2  -3   -9.50   12.90
   8  -2  -3   -3.50   10.50
  -8   2   2  451.15   44.40
  -8   2   2  486.35   42.90
  -8   2   2  485.85   44.00
   8  -2  -2  366.76   42.80
   8  -2  -2  386.96   44.60
   8  -2  -2  451.85   41.20
   8  -2  -2  523.75   43.00
  -8   2   1  726.93   62.79
  -8   2   1  706.23   61.09
  -8   2   1  615.44   62.69
   8  -2  -1  615.34   61.89
   8  -2  -1  664.83   63.29
  -8   2   0  485.35   44.50
  -8   2   0  386.76   43.70
  -8   2   0  506.05   42.00
   8  -2   0  406.66   44.80
   8  -2   0  487.65   43.50
  -8   2  -1  757.52   65.49
  -8   2  -1  608.04   64.19
   8  -2   1  803.02   63.89
   8  -2   1  600.04   65.39
  -8   2  -2  501.85   43.70
  -8   2  -2  441.16   42.50
   8  -2   2  381.76   43.90
   8  -2   2  449.56   41.40
  -8   2  -3    1.90    7.50
  -8   2  -3   -3.30    5.60
  -8   2  -3   -6.80    9.40
   8  -2   3   -3.80    7.00
   8  -2   3    4.90    6.90
   8  -2   3    0.80    4.70
   8  -2   3    0.10   10.80
  -8   2  -4  161.48   20.20
  -8   2  -4  138.79   18.50
  -8   2  -4  152.28   18.20
   8  -2   4  148.19   18.00
   8  -2   4  151.98   18.70
  -8   2  -5   54.99   12.90
  -8   2  -5   74.29   11.40
  -8   2  -5   59.79   13.70
   8  -2   5   61.19   11.70
   8  -2   5   55.79   13.90
  -8   2  -6  595.94   51.99
  -8   2  -6  547.75   53.79
  -8   2  -6  536.25   50.79
   8  -2   6  502.45   53.09
   8  -2   6  488.95   53.19
  -8   2  -7   35.90   11.20
  -8   2  -7   16.50   19.00
  -8   2  -7   24.20   10.60
  -8   2  -7   31.00   18.40
   8  -2   7   29.10   18.20
   8  -2   7    5.20   13.40
  -8   2  -8  -17.00   22.60
  -8   2  -8   31.70   11.10
  -8   2  -8   -8.90   11.00
  -8   2  -8   -6.00   21.80
   8  -2   8   -3.70   17.00
   8  -2   8   29.10   17.60
  -8   2  -9  -41.30   28.10
  -8   2  -9  -31.90   29.70
   8  -2   9    2.00   19.40
   8  -2   9  -12.60   19.10
   8  -2  10  -24.30   26.40
   7  -2  -9   11.50   21.10
   7  -2  -9    1.00   34.50
  -7   2   8  256.17   43.80
   7  -2  -8  167.08   36.30
   7  -2  -8  271.17   38.10
   7  -2  -8  186.88   26.50
  -7   2   7    8.40   27.00
  -7   2   7   -1.20   13.70
   7  -2  -7    7.70   21.50
   7  -2  -7   14.70   13.50
   7  -2  -7   30.80   22.00
  -7   2   6   48.10   12.70
  -7   2   6   58.89   20.80
   7  -2  -6   -6.90   16.60
   7  -2  -6   28.60   11.60
   7  -2  -6   17.30   19.30
  -7   2   5  125.29   21.40
  -7   2   5  151.48   19.70
  -7   2   5  138.89   13.90
   7  -2  -5  111.19   21.30
   7  -2  -5  145.89   22.20
   7  -2  -5  126.89   18.00
   7  -2  -5  112.19   17.70
  -7   2   4 1075.19   89.49
  -7   2   4 1067.29   89.59
  -7   2   4 1008.00   91.39
  -7   2   4 1070.59   89.19
   7  -2  -4  825.32   89.79
   7  -2  -4  803.82   91.09
   7  -2  -4  959.10   89.49
   7  -2  -4 1023.40   90.89
  -7   2   3  253.37   25.00
  -7   2   3  239.48   26.10
  -7   2   3  242.88   24.30
   7  -2  -3  212.78   25.20
   7  -2  -3  206.88   27.80
   7  -2  -3  238.68   26.20
   7  -2  -3  254.87   24.20
  -7   2   2  927.51   90.39
  -7   2   2 1086.29   90.09
  -7   2   2 1099.29   90.49
   7  -2  -2  865.91   89.99
   7  -2  -2  925.01   90.89
   7  -2  -2 1043.90   89.79
   7  -2  -2  971.60   88.79
  -7   2   1   34.40   10.20
  -7   2   1   27.80    7.20
  -7   2   1   31.10   10.00
   7  -2  -1   30.20   11.30
   7  -2  -1   25.10    8.10
  -7   2   0   -1.40    8.20
  -7   2   0   -1.60    3.60
  -7   2   0  -11.00    7.80
   7  -2   0   -9.20    6.20
   7  -2   0   -5.90    9.10
  -7   2  -1   29.60    9.40
  -7   2  -1   33.70    8.80
   7  -2   1   41.80    7.40
   7  -2   1   16.50   10.40
  -7   2  -2 1029.90   92.39
  -7   2  -2  988.60   91.49
   7  -2   2 1165.38   90.99
   7  -2   2  984.80   91.09
   7  -2   2  856.11   92.09
  -7   2  -3  258.07   27.20
  -7   2  -3  266.67   25.60
  -7   2  -3  264.97   25.00
   7  -2   3  236.08   26.90
   7  -2   3  257.17   24.10
   7  -2   3  256.07   25.40
   7  -2   3  249.18   26.20
  -7   2  -4  985.00   93.39
  -7   2  -4 1081.69   93.09
  -7   2  -4 1077.39   94.09
   7  -2   4 1029.40   93.59
   7  -2   4  959.10   93.79
  -7   2  -5  147.89   18.60
  -7   2  -5  154.38   16.50
  -7   2  -5  139.09   18.30
   7  -2   5  116.99   17.00
   7  -2   5  128.39   18.00
  -7   2  -6   51.09   11.40
  -7   2  -6   56.49    9.90
  -7   2  -6   58.19   16.30
   7  -2   6   49.90   12.80
  -7   2  -7   10.50   19.20
  -7   2  -7   13.10   10.30
  -7   2  -7   10.50    8.90
  -7   2  -7   11.80   18.30
   7  -2   7   22.80   16.50
   7  -2   7   11.90   13.00
  -7   2  -8  262.37   26.70
  -7   2  -8  243.98   26.20
  -7   2  -8  222.28   33.30
  -7   2  -8  208.98   33.40
   7  -2   8  185.88   29.90
   7  -2   8  222.88   29.40
  -7   2  -9  -39.50   28.60
  -7   2  -9  -14.30   27.50
   7  -2   9    1.50   19.60
   7  -2   9   -9.80   19.10
   7  -2  10   77.69   28.50
  -6   2   9   -5.60   43.90
   6  -2  -9   40.70   26.20
   6  -2  -9    4.40   32.90
  -6   2   8  -18.20   34.30
   6  -2  -8   -1.30   27.40
   6  -2  -8   26.80   15.00
   6  -2  -8  -16.40   23.70
  -6   2   7   26.10   26.80
  -6   2   7   31.60   13.80
   6  -2  -7   43.00   23.90
   6  -2  -7   36.80   20.70
   6  -2  -7   29.90   12.40
  -6   2   6   88.39   14.60
  -6   2   6  112.79   23.30
   6  -2  -6   18.20   18.30
   6  -2  -6   96.09   20.40
   6  -2  -6   90.89   14.70
  -6   2   5    6.80    8.90
   6  -2  -5   -0.50    8.80
   6  -2  -5    6.50   13.80
   6  -2  -5   -4.40   11.20
  -6   2   4   -6.50   11.60
  -6   2   4   35.90    7.50
  -6   2   4   10.20    6.10
  -6   2   4   13.50    7.80
   6  -2  -4    0.90   11.40
   6  -2  -4    8.40   11.80
   6  -2  -4   11.10    7.90
   6  -2  -4    6.70    8.00
  -6   2   3  414.86   37.60
  -6   2   3  425.06   37.50
  -6   2   3  451.35   38.30
  -6   2   3  409.66   39.20
   6  -2  -3  383.76   37.40
   6  -2  -3  385.76   38.80
   6  -2  -3  361.96   39.40
   6  -2  -3  326.57   37.60
  -6   2   2  177.98   19.10
  -6   2   2  180.28   20.30
  -6   2   2  181.68   19.20
   6  -2  -2  137.79   20.80
   6  -2  -2  144.69   18.70
   6  -2  -2  189.78   17.50
   6  -2  -2  209.48   19.60
  -6   2   1  268.47   24.90
  -6   2   1  234.98   26.50
  -6   2   1  256.67   26.00
   6  -2  -1  248.58   25.60
   6  -2  -1  229.58   26.90
   6  -2  -1  309.57   25.30
  -6   2   0   41.00    9.20
  -6   2   0   51.99    6.60
  -6   2   0   49.30   10.10
   6  -2   0   39.60   10.70
   6  -2   0   42.10    8.30
  -6   2  -1  264.17   25.90
  -6   2  -1  243.68   25.20
   6  -2   1  210.08   26.50
   6  -2   1  287.57   24.60
  -6   2  -2  175.78   18.30
  -6   2  -2  166.08   16.80
  -6   2  -2  171.98   19.40
   6  -2   2  185.48   17.50
   6  -2   2  163.88   18.30
   6  -2   2  197.88   17.30
   6  -2   2  148.89   20.10
  -6   2  -3  414.86   35.90
  -6   2  -3  401.36   36.90
  -6   2  -3  383.46   36.00
   6  -2   3  372.46   37.20
   6  -2   3  361.76   35.00
   6  -2   3  362.36   36.20
   6  -2   3  398.06   36.20
  -6   2  -4   19.40    8.40
  -6   2  -4   15.00    6.00
  -6   2  -4    2.80    7.40
   6  -2   4   10.10    7.10
   6  -2   4   22.10    8.40
  -6   2  -5   14.90   11.10
  -6   2  -5   17.90    6.50
  -6   2  -5   -0.80    7.30
   6  -2   5   10.50   11.00
   6  -2   5   16.20    9.20
  -6   2  -6  121.89   18.80
  -6   2  -6   82.19   18.30
  -6   2  -6   93.69   13.70
  -6   2  -6  109.09   13.40
   6  -2   6   72.09   17.30
   6  -2   6   86.69   15.20
  -6   2  -7   61.89   10.20
  -6   2  -7   25.80   17.20
  -6   2  -7   34.30   19.60
   6  -2   7   30.90   13.80
   6  -2   7   30.90   16.90
  -6   2  -8    3.10    9.30
  -6   2  -8   17.50    9.80
  -6   2  -8    3.70   21.00
  -6   2  -8  -15.50   22.60
   6  -2   8   21.40   16.50
   6  -2   8   -3.40   17.20
  -6   2  -9   38.30   11.10
  -6   2  -9  -22.80   26.70
  -6   2  -9   -5.50   27.60
   6  -2   9  -21.80   17.50
   6  -2  10  -38.40   24.90
   5  -2  -9   40.40   28.40
   5  -2  -9   33.60   17.70
  -5   2   8  471.35   57.29
   5  -2  -8  328.77   40.20
   5  -2  -8  464.25   52.49
   5  -2  -8  390.16   47.80
  -5   2   7   70.59   15.30
  -5   2   7   60.89   27.60
   5  -2  -7   67.09   14.30
   5  -2  -7   65.29   20.00
   5  -2  -7   77.69   23.40
  -5   2   6   -4.50   10.20
  -5   2   6    3.30   18.40
   5  -2  -6   -0.60    9.50
   5  -2  -6    6.30   14.40
   5  -2  -6   -4.50   17.90
  -5   2   5   60.89   10.70
  -5   2   5   71.49   16.80
   5  -2  -5   52.99   13.00
   5  -2  -5   56.99   10.60
   5  -2  -5   62.69   16.30
   5  -2  -5   52.09   14.40
  -5   2   4  408.66   43.10
  -5   2   4  458.45   41.40
  -5   2   4  479.35   39.30
  -5   2   4  469.15   39.40
   5  -2  -4  461.15   43.30
   5  -2  -4  376.56   42.30
   5  -2  -4  414.86   41.80
   5  -2  -4  361.96   40.80
  -5   2   3   25.20    6.70
  -5   2   3   33.80    7.30
  -5   2   3   30.60   10.10
   5  -2  -3   38.50   10.50
   5  -2  -3   34.10    7.00
   5  -2  -3   36.70    8.30
   5  -2  -3   29.50   10.10
  -5   2   2 3334.57  287.67
  -5   2   2 3204.88  287.47
  -5   2   2 3525.55  287.47
   5  -2  -2 3285.57  287.47
   5  -2  -2 2870.11  287.37
   5  -2  -2 3079.29  286.77
   5  -2  -2 3193.58  287.77
  -5   2   1  653.53   54.99
  -5   2   1  604.44   54.39
  -5   2   1  567.14   55.09
   5  -2  -1  643.04   54.49
   5  -2  -1  590.34   55.49
   5  -2  -1  522.75   54.69
  -5   2   0   -1.70    5.60
  -5   2   0   -4.00    6.00
  -5   2   0    1.40    3.00
   5  -2   0   -1.80    6.90
   5  -2   0   -5.80    5.00
  -5   2  -1  617.84   56.59
  -5   2  -1  643.44   56.09
   5  -2   1  535.15   56.59
   5  -2   1  649.83   55.69
  -5   2  -2 3370.76  295.97
  -5   2  -2 3121.99  294.97
  -5   2  -2 3525.85  295.47
   5  -2   2 2951.30  295.67
   5  -2   2 3495.55  295.27
   5  -2   2 3139.59  295.57
   5  -2   2 3547.65  295.27
  -5   2  -3   33.50    7.40
  -5   2  -3   18.90    6.70
  -5   2  -3   35.80    5.90
   5  -2   3   24.60    6.90
   5  -2   3   33.20    7.20
  -5   2  -4  454.95   42.50
  -5   2  -4  428.46   43.20
  -5   2  -4  487.65   41.90
   5  -2   4  427.06   43.50
   5  -2   4  459.25   43.10
  -5   2  -5   68.69   10.40
  -5   2  -5   70.89   10.30
  -5   2  -5   68.49   13.80
   5  -2   5   76.29   13.20
   5  -2   5   61.09   11.10
  -5   2  -6   -8.50   14.10
  -5   2  -6   -1.70    6.50
  -5   2  -6    1.70    6.90
  -5   2  -6    9.20   12.60
   5  -2   6   18.20   13.10
   5  -2   6    9.30   10.50
  -5   2  -7   95.59   13.30
  -5   2  -7   70.09   20.20
  -5   2  -7   56.59   18.20
  -5   2  -7   87.99   12.00
   5  -2   7   86.09   18.80
   5  -2   7   50.19   15.60
  -5   2  -8  432.56   54.29
  -5   2  -8  468.75   45.10
  -5   2  -8  398.36   54.19
  -5   2  -8  512.35   44.90
   5  -2   8  462.55   51.49
   5  -2   8  455.85   52.39
  -5   2  -9   -7.10   23.10
  -5   2  -9    9.50   30.20
  -5   2  -9   21.30   10.80
   5  -2   9    4.20   17.90
  -5   2 -10   86.99   34.40
   5  -2  10  163.68   29.20
   4  -2  -9   -1.90   25.20
   4  -2  -9    5.10   14.90
  -4   2   8   17.10   31.20
   4  -2  -8   68.89   13.60
   4  -2  -8   45.90   27.80
   4  -2  -8   44.30   21.40
  -4   2   7   13.60   24.10
   4  -2  -7   -0.40   16.00
   4  -2  -7  -14.50    9.10
   4  -2  -7    4.50   12.50
   4  -2  -7  -15.30   19.00
  -4   2   6   14.90   21.90
  -4   2   6   27.70    9.20
  -4   2   6   24.50   10.90
   4  -2  -6   15.40   13.90
   4  -2  -6   29.90   18.20
   4  -2  -6   19.80    9.10
   4  -2  -6   25.50   10.10
  -4   2   5   19.10   13.70
  -4   2   5   27.80    8.10
  -4   2   5   26.30    8.80
   4  -2  -5   15.40   11.10
   4  -2  -5   15.00    8.60
   4  -2  -5   26.10   13.80
   4  -2  -5   32.30    8.10
   4  -2  -5   23.10   10.70
  -4   2   4   48.70   12.30
  -4   2   4   60.79    9.50
  -4   2   4   41.00    8.50
   4  -2  -4   50.59    8.50
   4  -2  -4   44.00    9.90
   4  -2  -4   46.50   12.80
   4  -2  -4   38.90    9.30
  -4   2   3    8.90    8.90
  -4   2   3   13.40    5.90
  -4   2   3   -7.60    3.50
   4  -2  -3   -3.20    6.80
   4  -2  -3    2.90    5.50
   4  -2  -3    5.40    5.30
   4  -2  -3    4.30    9.00
  -4   2   2  178.88   17.80
  -4   2   2  188.28   17.70
  -4   2   2  194.58   18.40
  -4   2   2  153.48   19.20
   4  -2  -2  167.48   18.10
   4  -2  -2  165.98   19.20
   4  -2  -2  169.88   17.70
   4  -2  -2  175.48   18.90
  -4   2   1  231.28   24.10
  -4   2   1  264.97   24.00
  -4   2   1  238.78   23.40
   4  -2  -1  237.58   23.90
   4  -2  -1  269.87   23.80
   4  -2  -1  235.78   24.40
  -4   2   0    1.80    4.80
  -4   2   0    5.30    2.70
  -4   2   0   -6.70    5.00
   4  -2   0    1.90    4.10
   4  -2   0    1.90    6.10
   4  -2   0    5.50    2.80
  -4   2  -1  257.47   25.30
  -4   2  -1  276.37   24.60
   4  -2   1  285.87   24.40
   4  -2   1  216.88   25.10
  -4   2  -2  191.18   16.30
  -4   2  -2  152.68   16.10
  -4   2  -2  160.98   17.30
   4  -2   2  176.28   15.90
   4  -2   2  134.39   17.20
  -4   2  -3   -5.90    5.30
  -4   2  -3    2.10    4.00
  -4   2  -3    0.30    5.90
   4  -2   3   -1.90    5.90
   4  -2   3    5.90    6.20
  -4   2  -4   49.20    6.90
  -4   2  -4   47.40   10.00
  -4   2  -4   41.50    7.30
   4  -2   4   34.20    9.40
   4  -2   4   34.70    8.70
  -4   2  -5   36.10    7.10
  -4   2  -5   25.70    7.00
  -4   2  -5   25.10   12.00
  -4   2  -5   27.30   10.10
   4  -2   5   18.20    8.90
   4  -2   5   33.20   11.00
  -4   2  -6   14.80    7.00
  -4   2  -6   16.80   12.90
  -4   2  -6   27.50    8.20
  -4   2  -6    8.40   15.10
   4  -2   6   19.30   10.10
   4  -2   6   -0.30   12.60
  -4   2  -7    5.10    6.80
  -4   2  -7    2.00    9.00
  -4   2  -7   16.10   14.70
   4  -2   7   13.70   15.20
   4  -2   7    5.00   12.40
  -4   2  -8   19.20   19.30
  -4   2  -8   74.09   10.80
  -4   2  -8   37.20   24.90
  -4   2  -8   65.69   12.30
   4  -2   8   42.00   17.80
  -4   2  -9   -7.70   10.30
  -4   2  -9   -8.20   12.80
  -4   2  -9  -21.60   27.90
  -4   2  -9   12.00   24.70
   4  -2   9   26.30   17.30
  -4   2 -10    0.80   26.80
   4  -2  10   -1.80   22.60
   3  -2  -9   30.40   18.10
   3  -2  -9  -25.70   35.20
   3  -2  -9   14.80   14.50
   3  -2  -9  -11.40   23.80
   3  -2  -8  411.76   50.49
   3  -2  -8  307.57   40.60
   3  -2  -8  412.46   39.50
   3  -2  -8  285.07   34.50
  -3   2   7  199.88   32.00
  -3   2   7  249.28   27.30
   3  -2  -7  176.48   25.20
   3  -2  -7  202.18   30.10
   3  -2  -7  184.78   22.60
   3  -2  -7  200.18   27.60
  -3   2   6   38.70   10.00
  -3   2   6   52.09   17.80
  -3   2   6   39.10   10.40
   3  -2  -6   33.70    8.70
   3  -2  -6    3.00   17.40
   3  -2  -6   32.90   12.40
   3  -2  -6   24.50   10.50
  -3   2   5  241.38   29.30
  -3   2   5  270.67   26.20
  -3   2   5  253.17   26.20
   3  -2  -5  223.18   24.00
   3  -2  -5  268.77   26.60
   3  -2  -5  216.38   29.90
   3  -2  -5  218.18   25.40
   3  -2  -5  255.47   29.00
  -3   2   4  441.46   40.00
  -3   2   4  401.46   41.80
  -3   2   4  442.46   40.90
   3  -2  -4  450.45   42.90
   3  -2  -4  441.36   40.20
   3  -2  -4  447.46   41.20
   3  -2  -4  390.56   39.20
   3  -2  -4  398.46   39.90
  -3   2   3  414.86   40.00
  -3   2   3  470.75   39.40
  -3   2   3  455.75   39.20
   3  -2  -3  400.26   38.80
   3  -2  -3  414.56   38.80
   3  -2  -3  428.06   39.20
   3  -2  -3  386.76   40.20
   3  -2  -3  373.66   38.40
  -3   2   2 3924.91  332.37
  -3   2   2 3672.43  331.67
  -3   2   2 3827.02  331.77
  -3   2   2 4001.20  331.67
   3  -2  -2 3797.42  332.27
   3  -2  -2 3286.37  331.77
   3  -2  -2 3723.43  331.67
   3  -2  -2 3511.45  331.97
  -3   2   1 1124.79   97.49
  -3   2   1  995.90   97.89
   3  -2  -1 1094.19   98.19
   3  -2  -1 1134.19   97.49
   3  -2  -1 1075.89   97.59
  -3   2   0   -1.40    2.20
  -3   2   0   -4.00    6.50
  -3   2   0   -0.80    3.90
   3  -2   0   -4.80    2.80
   3  -2   0   -8.40    8.20
   3  -2   0   -1.40    2.20
  -3   2  -1 1264.47  113.49
  -3   2  -1 1344.87  113.19
  -3   2  -1 1173.28  112.59
   3  -2   1 1150.58  113.39
   3  -2   1 1351.16  112.89
   3  -2   1 1298.97  113.09
  -3   2  -2 3772.52  333.47
  -3   2  -2 3992.60  333.47
  -3   2  -2 3981.40  333.77
   3  -2   2 4103.39  333.47
   3  -2   2 3340.37  333.47
   3  -2   2 3278.87  333.27
   3  -2   2 3718.83  333.87
   3  -2   2 3728.43  333.47
  -3   2  -3  443.96   39.50
  -3   2  -3  419.76   40.10
  -3   2  -3  427.56   39.30
   3  -2   3  412.16   40.60
   3  -2   3  445.56   39.90
   3  -2   3  430.06   40.00
  -3   2  -4  426.86   41.70
  -3   2  -4  423.26   43.30
  -3   2  -4  490.65   43.90
  -3   2  -4  469.55   41.60
   3  -2   4  477.55   42.80
   3  -2   4  445.36   43.30
   3  -2   4  448.66   43.20
  -3   2  -5  258.87   28.10
  -3   2  -5  265.67   24.10
  -3   2  -5  223.18   27.50
  -3   2  -5  242.28   24.90
   3  -2   5  263.27   27.40
   3  -2   5  245.08   27.10
   3  -2   5  233.28   28.40
  -3   2  -6   25.10   12.40
  -3   2  -6   35.70    9.40
  -3   2  -6   38.70   14.30
  -3   2  -6   37.60    7.80
   3  -2   6   42.30   11.50
   3  -2   6   36.10   13.00
  -3   2  -7  163.78   28.30
  -3   2  -7  230.38   22.30
  -3   2  -7  199.18   29.20
  -3   2  -7  216.18   24.30
   3  -2   7  237.58   30.60
  -3   2  -8  443.16   39.40
  -3   2  -8  326.17   46.90
  -3   2  -8  416.26   41.00
  -3   2  -8  413.26   51.49
   3  -2   8  383.56   45.90
  -3   2  -9  -35.70   22.00
  -3   2  -9   -3.10   13.50
  -3   2  -9   -2.20   30.70
  -3   2  -9  -18.30   10.20
   3  -2   9   -4.00   17.30
  -3   2 -10   64.09   29.10
   3  -2  10   75.79   24.20
   2  -2 -10   51.99   24.20
   2  -2  -9  -12.50   32.80
   2  -2  -9   50.69   14.00
   2  -2  -9   68.69   23.80
   2  -2  -9   59.59   19.90
  -2   2   8   35.10   13.90
   2  -2  -8   18.60    9.90
   2  -2  -8   16.50   26.30
   2  -2  -8   19.30   15.20
   2  -2  -8   11.50   17.00
  -2   2   7   92.29   23.90
  -2   2   7   68.59   13.60
   2  -2  -7   58.79   10.40
   2  -2  -7   54.39   15.30
   2  -2  -7   69.19   22.70
   2  -2  -7   46.60   15.10
  -2   2   6  811.42   71.49
  -2   2   6  747.83   74.09
   2  -2  -6  827.42   71.89
   2  -2  -6  730.83   69.29
   2  -2  -6  687.23   70.29
   2  -2  -6  808.82   73.99
  -2   2   5  148.39   17.50
  -2   2   5  136.89   20.60
  -2   2   5  153.08   17.20
   2  -2  -5  110.29   15.40
   2  -2  -5  107.69   19.70
   2  -2  -5  106.29   15.10
   2  -2  -5  130.19   13.60
   2  -2  -5  101.49   16.00
  -2   2   4  328.67   31.20
  -2   2   4  324.77   32.90
  -2   2   4  344.17   32.00
   2  -2  -4  297.17   33.10
   2  -2  -4  305.77   29.40
   2  -2  -4  320.37   32.70
   2  -2  -4  305.67   29.70
   2  -2  -4  318.07   31.60
  -2   2   3   10.50    5.30
  -2   2   3   18.90    5.70
  -2   2   3    9.80    8.20
   2  -2  -3    6.60    4.30
   2  -2  -3    7.40    5.70
   2  -2  -3    3.30    8.50
   2  -2  -3   15.10    3.90
   2  -2  -3   10.40    6.00
  -2   2   2   28.20    5.40
  -2   2   2   35.00    6.90
  -2   2   2   24.40    3.40
   2  -2  -2   26.70    7.20
   2  -2  -2   23.90    5.30
   2  -2  -2   28.40    4.80
   2  -2  -2   19.70    4.70
   2  -2  -2   23.80    4.50
  -2   2   1  717.43   58.59
  -2   2   1  648.74   58.89
  -2   2   1  595.44   58.69
   2  -2  -1  611.04   58.69
   2  -2  -1  686.03   58.69
   2  -2  -1  646.14   59.29
  -2   2   0   26.10    3.50
  -2   2   0   24.40    3.80
   2  -2   0   12.90    2.60
   2  -2   0   14.20    3.10
   2  -2   0   15.60    3.70
  -2   2  -1  761.42   65.29
  -2   2  -1  757.12   65.49
   2  -2   1  645.44   64.99
   2  -2   1  722.93   65.29
   2  -2   1  759.92   65.19
   2  -2   1  722.13   65.49
  -2   2  -2   23.70    4.30
  -2   2  -2   28.50    4.50
  -2   2  -2   22.10    4.80
   2  -2   2   18.10    4.80
   2  -2   2   26.50    4.50
   2  -2   2   21.70    4.70
   2  -2   2   22.90    4.90
   2  -2   2   16.90    4.00
  -2   2  -3    8.60    5.60
  -2   2  -3    3.30    4.40
  -2   2  -3    9.10    6.60
  -2   2  -3   -1.90    3.40
   2  -2   3    9.20    5.50
   2  -2   3    0.90    5.20
   2  -2   3    7.00    5.70
  -2   2  -4  329.37   29.30
  -2   2  -4  330.77   31.90
  -2   2  -4  334.57   32.10
  -2   2  -4  319.77   30.90
  -2   2  -4  267.87   29.80
   2  -2   4  308.87   32.80
   2  -2   4  344.67   30.90
   2  -2   4  315.77   31.60
  -2   2  -5  100.59   15.30
  -2   2  -5  100.19   16.10
  -2   2  -5  113.29   16.90
  -2   2  -5  130.29   13.10
   2  -2   5  133.29   17.80
   2  -2   5  130.69   17.70
   2  -2   5  131.79   16.10
  -2   2  -6  675.03   74.09
  -2   2  -6  821.32   75.89
  -2   2  -6  893.11   73.59
  -2   2  -6  850.11   77.49
   2  -2   6  816.02   75.69
   2  -2   6  837.12   77.79
   2  -2   6  809.02   76.29
  -2   2  -7   51.39   20.40
  -2   2  -7   47.40   15.40
  -2   2  -7   89.49   10.60
  -2   2  -7   62.99   13.50
   2  -2   7   59.79   14.90
  -2   2  -8   17.60   13.10
  -2   2  -8   19.90   23.10
  -2   2  -8   15.10   16.60
  -2   2  -8   34.30    8.60
   2  -2   8    7.70   14.80
  -2   2  -9   50.89   15.10
  -2   2  -9  -16.50   30.20
  -2   2  -9   23.30   20.60
  -2   2  -9   14.60   11.40
   2  -2   9   35.20   18.90
  -2   2 -10   -8.80   25.60
   2  -2  10   15.60   24.20
   1  -2 -10   81.79   25.20
   1  -2  -9   18.10   21.80
   1  -2  -9   14.30   30.80
   1  -2  -9   11.30   20.50
   1  -2  -9   -6.40   11.30
  -1   2   8   24.80   13.70
   1  -2  -8   -2.50    8.70
   1  -2  -8   15.30   15.70
   1  -2  -8    4.40   15.00
   1  -2  -8    3.50   24.70
  -1   2   7   21.40   10.70
   1  -2  -7   24.80   21.00
   1  -2  -7    5.10   14.50
   1  -2  -7    4.30   11.70
   1  -2  -7   17.80    7.10
  -1   2   6  -10.50   16.70
  -1   2   6   13.50   10.00
   1  -2  -6    6.80    5.40
   1  -2  -6   16.50   16.10
   1  -2  -6   -7.50   10.60
  -1   2   5   28.40    8.30
  -1   2   5   23.50   12.70
   1  -2  -5   16.50    5.80
   1  -2  -5   20.20   10.30
   1  -2  -5   32.60    5.00
   1  -2  -5    9.50   13.70
   1  -2  -5   11.10    9.50
  -1   2   4   27.80    7.50
  -1   2   4   46.40   10.50
  -1   2   4   40.20    9.60
   1  -2  -4   25.50   11.90
   1  -2  -4   25.10    4.50
   1  -2  -4   30.60    8.30
   1  -2  -4   26.40    8.80
  -1   2   3    2.40    7.40
  -1   2   3    7.10    5.50
  -1   2   3   10.90    5.40
   1  -2  -3   16.00    8.20
   1  -2  -3    0.20    6.10
   1  -2  -3   -2.50    5.10
  -1   2   2  634.04   55.89
  -1   2   2  635.44   55.39
  -1   2   2  604.44   55.39
   1  -2  -2  635.54   54.69
   1  -2  -2  557.54   54.69
   1  -2  -2  615.24   55.39
   1  -2  -2  578.44   55.89
   1  -2  -2  623.64   55.39
  -1   2   1   41.10    4.80
  -1   2   1   41.60    5.20
  -1   2   1   47.50    6.00
  -1   2   1   49.80    6.20
   1  -2  -1   44.60    5.30
   1  -2  -1   47.10    6.00
   1  -2  -1   48.80    6.30
   1  -2  -1   44.10    5.10
  -1   2  -1   49.30    5.80
  -1   2  -1   42.30    5.70
   1  -2   1   47.40    5.80
   1  -2   1   46.80    5.90
   1  -2   1   48.60    5.30
   1  -2   1   58.19    5.50
  -1   2  -2  677.83   55.09
  -1   2  -2  516.25   55.09
  -1   2  -2  625.04   55.39
   1  -2   2  613.34   55.39
   1  -2   2  579.24   54.69
   1  -2   2  664.83   55.19
   1  -2   2  611.04   55.59
  -1   2  -3   10.20    5.20
  -1   2  -3   -6.40    3.00
  -1   2  -3    2.80    5.80
  -1   2  -3    0.80    6.30
   1  -2   3    2.50    6.40
   1  -2   3    4.80    5.90
   1  -2   3    5.30    5.30
  -1   2  -4   22.80    7.40
  -1   2  -4   26.20    5.30
  -1   2  -4   21.40    8.10
  -1   2  -4   28.90    9.90
  -1   2  -4   37.10    9.00
   1  -2   4   32.50    9.90
   1  -2   4   32.10    8.40
  -1   2  -5   18.20    5.20
  -1   2  -5   17.80   11.60
  -1   2  -5   24.70    8.70
  -1   2  -5   24.40   10.70
  -1   2  -5   22.50   10.70
   1  -2   5   37.40   11.50
   1  -2   5   20.80    8.20
  -1   2  -6    1.20    5.80
  -1   2  -6   16.90   14.00
  -1   2  -6    4.90   10.60
   1  -2   6   -7.00   13.90
   1  -2   6    1.60    9.80
  -1   2  -7   25.90   13.20
  -1   2  -7   32.50    7.70
  -1   2  -7   29.80   20.00
  -1   2  -7   12.80   11.30
   1  -2   7   15.10   12.20
  -1   2  -8   -4.20    9.10
  -1   2  -8   -1.60   15.70
  -1   2  -8   22.00   23.40
  -1   2  -8    3.20   12.80
   1  -2   8   28.10   15.30
  -1   2  -9  -50.69   27.50
  -1   2  -9   -6.80   19.30
  -1   2  -9   -1.10   15.70
   1  -2   9    2.70   17.40
  -1   2 -10   73.19   28.50
   1  -2  10   67.19   24.00
   0  -2 -10    5.60   24.20
   0   2   9   88.89   20.50
   0  -2  -9   76.49   23.70
   0  -2  -9  105.69   34.10
   0  -2  -9  117.69   15.20
   0  -2  -9   87.49   22.30
   0   2   8   85.99   17.60
   0  -2  -8   42.60   28.10
   0  -2  -8   69.99   19.00
   0  -2  -8   69.59   12.00
   0  -2  -8  113.39   16.20
   0   2   7    6.30   11.40
   0  -2  -7   22.10   15.20
   0  -2  -7    1.20   12.00
   0  -2  -7   12.80   21.80
   0  -2  -7   15.60    6.00
   0   2   6  862.11   79.99
   0  -2  -6  880.61   76.99
   0  -2  -6  787.32   77.29
   0  -2  -6  927.21   80.79
   0   2   5   73.29   10.70
   0  -2  -5   72.29    6.60
   0  -2  -5   57.79    6.80
   0  -2  -5   82.89   16.70
   0  -2  -5   72.49   11.90
   0  -2  -5   62.69   12.20
   0   2   4  370.56   34.60
   0   2   4  379.96   35.00
   0   2   4  350.56   36.00
   0  -2  -4  318.97   36.20
   0  -2  -4  348.77   35.70
   0  -2  -4  383.56   35.70
   0   2   3   35.20    6.50
   0   2   3   25.90    8.10
   0   2   3   26.90    6.10
   0   2   3   32.10    6.70
   0  -2  -3   17.50    9.00
   0  -2  -3   27.20    6.70
   0  -2  -3   21.90    6.50
   0   2   2   43.70    6.60
   0   2   2   51.69    6.50
   0   2   2   63.39    8.20
   0  -2  -2   41.10    6.90
   0  -2  -2   61.39    8.10
   0  -2  -2   45.40    8.30
   0   2   1  854.81   76.99
   0   2   1  888.81   76.69
   0  -2  -1  833.92   76.59
   0  -2  -1  889.61   76.99
   0  -2  -1  908.21   76.79
   0  -2  -1  781.62   76.59
   0   2  -1  945.31   81.89
   0   2  -1  908.11   81.79
   0  -2   1  914.71   81.79
   0  -2   1  890.41   82.29
   0   2  -2   42.80    7.60
   0   2  -2   56.79    7.00
   0   2  -2   40.40    5.40
   0  -2   2   53.49    7.00
   0  -2   2   41.00    6.00
   0  -2   2   42.80    5.40
   0  -2   2   54.19    6.30
   0  -2   2   46.10    6.00
   0   2  -3   26.50    6.50
   0   2  -3   42.80    8.20
   0   2  -3   31.00    7.40
   0   2  -3   29.20    4.80
   0   2  -3   33.50    5.70
   0  -2   3   13.20    6.90
   0  -2   3   28.00    6.10
   0   2  -4  330.47   38.80
   0   2  -4  370.06   33.90
   0   2  -4  361.56   34.90
   0   2  -4  349.57   35.30
   0   2  -4  353.26   32.50
   0  -2   4  356.56   35.20
   0  -2   4  338.37   36.60
   0   2  -5   50.19   12.00
   0   2  -5   63.39    9.20
   0   2  -5   61.99   10.40
   0   2  -5   60.99   12.70
   0   2  -5   79.69   13.80
   0  -2   5   57.99   10.70
   0  -2   5   67.39   14.80
   0   2  -6  899.41   82.99
   0   2  -6  872.31   83.79
   0   2  -6  898.01   81.19
   0   2  -6  934.01   85.09
   0  -2   6  883.21   84.79
   0  -2   6  901.91   83.79
   0   2  -7   29.40   12.60
   0   2  -7   20.70    7.90
   0   2  -7  -11.60   19.20
   0  -2   7    0.80   12.30
   0  -2   7   40.40   21.70
   0   2  -8   91.99   26.70
   0   2  -8   92.79   13.90
   0   2  -8   72.49   18.40
   0  -2   8   92.09   18.70
   0  -2   8   92.19   29.40
   0   2  -9  114.89   21.50
   0   2  -9  112.19   21.60
   0   2  -9   87.99   32.80
   0  -2   9   99.79   21.30
   0  -2  10    2.90   21.50
  -1  -2 -10   64.49   27.60
   1   2   9   -8.50   17.30
  -1  -2  -9   16.90   23.00
  -1  -2  -9   66.69   31.00
   1   2   8    9.30   13.00
  -1  -2  -8   31.70   26.10
  -1  -2  -8   20.40   18.90
   1   2   7   24.10   11.70
  -1  -2  -7    2.30   14.90
  -1  -2  -7   12.20    8.00
  -1  -2  -7   16.50   20.60
  -1  -2  -7   28.00    5.10
   1   2   6    7.30    9.00
  -1  -2  -6    0.10   17.00
  -1  -2  -6    0.50   11.20
   1   2   5   25.00   10.30
   1   2   5   33.00    8.20
  -1  -2  -5   23.70    9.70
  -1  -2  -5   19.30   10.10
  -1  -2  -5   16.00   13.30
   1   2   4   38.00    8.50
  -1  -2  -4   27.70   11.80
  -1  -2  -4   22.70    8.80
  -1  -2  -4   18.60    8.10
   1   2   3   11.80    5.20
   1   2   3    1.00    5.60
  -1  -2  -3   -0.60    5.60
  -1  -2  -3    2.90    6.20
  -1  -2  -3    2.80    8.50
   1   2   2  646.84   56.49
   1   2   2  623.54   56.89
   1   2   2  622.94   56.79
  -1  -2  -2  610.34   57.19
  -1  -2  -2  623.94   56.79
  -1  -2  -2  626.64   56.99
   1   2   1   53.29    6.90
   1   2   1   51.79    6.10
  -1  -2  -1   53.89    7.30
  -1  -2  -1   70.29    6.70
  -1  -2  -1   60.69    5.50
  -1  -2  -1   53.39    5.70
  -1  -2   0   -2.40    3.20
   1   2  -1   48.90    6.00
   1   2  -1   49.50    7.50
  -1  -2   1   39.20    5.70
  -1  -2   1   48.60    7.10
   1   2  -2  592.74   53.59
   1   2  -2  519.35   54.49
   1   2  -2  638.14   54.09
   1   2  -2  658.53   54.29
  -1  -2   2  540.75   53.99
  -1  -2   2  635.34   53.59
  -1  -2   2  586.34   54.09
  -1  -2   2  600.04   54.29
   1   2  -3    3.80    4.10
   1   2  -3   -6.10    3.70
   1   2  -3    0.20    5.30
   1   2  -3    3.30    8.10
   1   2  -3   10.20    7.40
  -1  -2   3    0.40    5.20
  -1  -2   3   -1.60    6.60
   1   2  -4   21.90   10.10
   1   2  -4   24.90    6.60
   1   2  -4   18.90    7.80
   1   2  -4   31.50    9.50
   1   2  -4   29.30    5.90
  -1  -2   4   32.30    8.10
  -1  -2   4   22.90    9.90
   1   2  -5   21.30   10.90
   1   2  -5   28.10   11.60
   1   2  -5   20.30    7.90
   1   2  -5   33.90    6.80
   1   2  -5   27.60   12.30
  -1  -2   5   19.70    8.40
  -1  -2   5   24.70   12.20
   1   2  -6    9.00    7.30
   1   2  -6    1.20   14.90
   1   2  -6   -8.90   13.50
   1   2  -6   -0.40    9.40
  -1  -2   6   18.30    9.60
  -1  -2   6  -13.30   14.80
   1   2  -7  -16.40   18.50
   1   2  -7   -2.20   17.10
   1   2  -7   11.70    8.90
   1   2  -7    5.90   11.80
  -1  -2   7  -13.00   21.90
  -1  -2   7   33.90   11.80
   1   2  -8  -21.80   23.30
   1   2  -8    9.90   14.40
  -1  -2   8   26.30   30.50
  -1  -2   8    9.90   14.20
   1   2  -9   43.60   17.40
   1   2  -9   24.70   18.10
  -1  -2   9    9.20   16.30
  -1  -2  10   66.59   25.70
  -2  -2 -10   34.40   29.50
   2   2   9    6.50   16.80
  -2  -2  -9   63.89   24.30
  -2  -2  -9   31.70   32.00
  -2  -2  -9   -9.70    7.30
   2   2   8   42.00   13.90
  -2  -2  -8   -1.10   10.10
  -2  -2  -8  -14.90   23.80
  -2  -2  -8   -1.80   17.60
  -2  -2  -8    6.50    5.50
   2   2   7   62.79   13.90
  -2  -2  -7   18.60   15.70
  -2  -2  -7   46.10   22.30
  -2  -2  -7   58.99    9.10
  -2  -2  -7   72.39    7.30
   2   2   6  839.72   75.29
   2   2   6  797.32   75.39
  -2  -2  -6  787.22   75.79
  -2  -2  -6  792.92   77.49
   2   2   5  154.88   17.70
   2   2   5  126.89   16.70
  -2  -2  -5  113.59   16.20
  -2  -2  -5  150.58   19.90
  -2  -2  -5  100.09   16.20
   2   2   4  287.77   31.60
   2   2   4  294.77   30.00
  -2  -2  -4  273.67   31.50
  -2  -2  -4  320.77   31.70
  -2  -2  -4  340.97   31.30
   2   2   3    6.10    5.90
   2   2   3   14.30    6.10
  -2  -2  -3   18.90    7.10
  -2  -2  -3    8.90    6.00
  -2  -2  -3    6.20    7.90
   2   2   2   23.40    4.90
   2   2   2   27.30    5.20
  -2  -2  -2   19.50    5.80
  -2  -2  -2   23.90    4.80
   2   2   1  682.53   57.99
   2   2   1  588.34   57.79
   2   2   1  688.63   57.79
  -2  -2  -1  582.24   57.89
  -2  -2  -1  680.63   58.09
  -2  -2  -1  599.14   57.99
  -2  -2  -1  708.23   58.39
   2   2   0   18.10    3.60
   2   2   0    9.90    5.20
  -2  -2   0   25.90    5.80
  -2  -2   0   26.50    4.00
   2   2  -1  597.04   57.69
   2   2  -1  662.43   57.09
  -2  -2   1  576.24   57.59
  -2  -2   1  687.83   57.19
   2   2  -2   22.20    4.30
   2   2  -2   27.00    3.40
   2   2  -2   19.50    8.90
  -2  -2   2   23.90    6.20
  -2  -2   2   14.50    4.30
  -2  -2   2   19.40    5.70
  -2  -2   2   26.50    4.90
   2   2  -3   19.30    5.30
   2   2  -3    5.90    5.20
   2   2  -3    3.40    4.60
   2   2  -3    5.00    7.90
   2   2  -3   15.60    7.40
  -2  -2   3   10.30    7.50
  -2  -2   3    1.80    3.70
  -2  -2   3   -2.30    3.30
  -2  -2   3   14.70    5.20
   2   2  -4  349.87   30.60
   2   2  -4  317.27   30.80
   2   2  -4  321.27   32.20
   2   2  -4  353.46   32.90
   2   2  -4  250.77   32.60
  -2  -2   4  321.17   32.70
  -2  -2   4  337.37   32.40
   2   2  -5  161.28   19.00
   2   2  -5  128.19   17.10
   2   2  -5  106.39   18.00
   2   2  -5  109.49   16.70
   2   2  -5  149.49   15.50
  -2  -2   5  115.29   15.60
  -2  -2   5  144.59   19.10
   2   2  -6  719.03   73.99
   2   2  -6  805.02   71.99
   2   2  -6  762.02   71.09
   2   2  -6  752.92   77.39
  -2  -2   6  826.12   74.79
  -2  -2   6  792.42   72.89
   2   2  -7   47.60   12.80
   2   2  -7   50.19   20.80
   2   2  -7   55.59   11.70
   2   2  -7   81.19   21.40
  -2  -2   7   51.79   22.70
  -2  -2   7   72.29   15.00
   2   2  -8    7.90   13.30
   2   2  -8   -4.00   24.00
   2   2  -8  -10.70   23.00
   2   2  -8  -11.00   11.50
  -2  -2   8   11.70   13.90
  -2  -2   8   15.10   29.90
   2   2  -9   40.20   16.50
   2   2  -9    4.00   14.90
  -2  -2   9   79.09   42.00
  -2  -2   9    8.50   17.20
  -2  -2  10   14.50   21.50
  -3  -2 -10   53.79   30.60
   3   2   9   -6.90   15.70
  -3  -2  -9  -37.70   23.20
  -3  -2  -9  -32.60   29.40
   3   2   8  321.47   42.10
  -3  -2  -8  445.16   51.69
  -3  -2  -8  315.07   34.50
  -3  -2  -8  409.26   33.80
  -3  -2  -8  407.36   45.40
   3   2   7  226.88   29.10
   3   2   7  227.08   27.50
  -3  -2  -7  204.98   30.30
  -3  -2  -7  230.18   20.30
  -3  -2  -7  162.18   26.70
   3   2   6   37.80   11.60
   3   2   6   47.60   13.60
  -3  -2  -6   42.40   14.90
  -3  -2  -6   36.60   16.30
   3   2   5  237.18   27.40
   3   2   5  268.37   27.50
  -3  -2  -5  247.28   29.60
  -3  -2  -5  254.47   29.60
  -3  -2  -5  254.37   28.80
   3   2   4  418.06   42.30
   3   2   4  462.25   41.90
  -3  -2  -4  481.85   43.00
  -3  -2  -4  430.36   43.10
  -3  -2  -4  419.86   42.60
   3   2   3  450.75   42.00
   3   2   3  468.65   42.60
  -3  -2  -3  435.16   42.80
  -3  -2  -3  426.56   42.80
  -3  -2  -3  480.35   42.70
   3   2   2 3679.83  339.17
   3   2   2 3838.12  339.17
  -3  -2  -2 3898.51  339.07
  -3  -2  -2 4000.20  339.37
  -3  -2  -2 4076.39  339.27
  -3  -2  -2 3316.17  338.67
   3   2   1 1078.59   99.29
   3   2   1 1027.70   99.39
   3   2   1 1161.28   99.29
  -3  -2  -1 1228.98   99.29
  -3  -2  -1 1049.59   99.49
   3   2   0   -1.00    7.00
   3   2   0    2.10    3.60
  -3  -2   0    3.10    5.40
  -3  -2   0   10.10    7.20
   3   2  -1 1020.70   99.99
   3   2  -1 1087.99   99.29
  -3  -2   1 1193.38   99.39
  -3  -2   1 1039.80   99.99
  -3  -2   1 1172.58   98.79
   3   2  -2 3653.43  333.87
   3   2  -2 3304.97  334.47
  -3  -2   2 3971.60  333.77
  -3  -2   2 4074.59  334.17
  -3  -2   2 3820.02  333.37
  -3  -2   2 3502.65  334.17
  -3  -2   2 3845.72  333.77
   3   2  -3  482.95   40.60
   3   2  -3  358.16   41.40
   3   2  -3  432.16   39.40
   3   2  -3  459.95   40.20
   3   2  -3  485.85   41.20
  -3  -2   3  442.26   39.50
  -3  -2   3  420.06   39.20
  -3  -2   3  435.76   40.30
  -3  -2   3  415.46   40.90
  -3  -2   3  387.66   39.80
   3   2  -4  455.35   41.90
   3   2  -4  385.66   44.30
   3   2  -4  446.66   43.50
   3   2  -4  474.75   44.00
   3   2  -4  484.15   42.40
  -3  -2   4  446.66   44.10
  -3  -2   4  463.05   43.30
   3   2  -5  273.27   29.30
   3   2  -5  211.08   30.30
   3   2  -5  273.77   30.00
   3   2  -5  267.27   26.30
   3   2  -5  247.68   26.20
  -3  -2   5  265.87   27.60
  -3  -2   5  266.57   31.20
   3   2  -6   46.90   16.80
   3   2  -6   39.90   10.50
   3   2  -6   24.80    9.40
   3   2  -6   24.70   16.70
  -3  -2   6   46.90   17.70
  -3  -2   6   27.30   10.80
   3   2  -7  210.98   29.30
   3   2  -7  200.18   24.50
   3   2  -7  153.58   23.00
   3   2  -7  194.68   29.10
  -3  -2   7  197.98   30.80
  -3  -2   7  207.98   26.50
   3   2  -8  294.77   37.80
   3   2  -8  372.46   48.40
   3   2  -8  350.36   39.00
  -3  -2   8  434.26   48.60
  -3  -2   8  421.96   41.60
   3   2  -9   12.90   15.40
   3   2  -9  -49.00   29.40
  -3  -2   9   -3.30   16.70
  -3  -2   9  -11.30   38.10
  -3  -2  10   64.09   22.50
   4   2   9  -18.30   17.60
  -4  -2  -9  -50.99   24.50
  -4  -2  -9   49.50   32.30
   4   2   8   45.90   16.00
  -4  -2  -8   28.60   20.90
  -4  -2  -8   55.09    7.60
  -4  -2  -8   56.39   27.10
   4   2   7    1.10   13.90
   4   2   7    9.50   11.60
  -4  -2  -7    3.90    4.50
  -4  -2  -7    1.50    3.90
  -4  -2  -7   -1.90   20.30
  -4  -2  -7   -4.60   15.40
   4   2   6    3.80   12.20
   4   2   6    9.30   10.10
  -4  -2  -6    3.70   15.60
  -4  -2  -6    9.70   15.80
   4   2   5   19.50   10.60
   4   2   5   23.30    8.50
  -4  -2  -5   23.10   11.10
  -4  -2  -5    4.40   11.60
  -4  -2  -5   15.40   13.70
   4   2   4   52.39    9.60
   4   2   4   44.20    8.60
  -4  -2  -4   34.60   11.90
  -4  -2  -4   42.10   10.30
  -4  -2  -4   32.00    9.00
   4   2   3   23.50    6.30
   4   2   3    1.70    6.20
  -4  -2  -3    8.40    7.40
  -4  -2  -3    3.80    5.80
  -4  -2  -3    2.20    2.60
   4   2   2  180.58   17.50
   4   2   2  188.98   17.00
  -4  -2  -2  155.78   16.70
  -4  -2  -2  177.58   17.80
  -4  -2  -2  168.38   17.60
   4   2   1  289.77   25.60
   4   2   1  227.88   23.60
   4   2   1  260.17   23.30
  -4  -2  -1  231.08   25.00
  -4  -2  -1  208.38   26.80
  -4  -2  -1  276.27   23.30
   4   2   0    0.90    4.50
   4   2   0    2.60    7.50
  -4  -2   0   -2.90    6.50
  -4  -2   0    4.90    5.30
   4   2  -1  226.28   25.20
   4   2  -1  228.88   23.40
  -4  -2   1  255.17   22.30
  -4  -2   1  226.58   24.80
  -4  -2   1  277.87   24.30
   4   2  -2  191.48   18.80
   4   2  -2  148.79   20.40
  -4  -2   2  176.48   16.80
  -4  -2   2  200.08   19.10
  -4  -2   2  184.38   17.80
  -4  -2   2  209.08   19.10
  -4  -2   2  151.58   19.60
   4   2  -3   -1.20    5.20
   4   2  -3   -6.20   10.20
   4   2  -3   19.60    7.00
  -4  -2   3   -3.80    6.10
  -4  -2   3   -2.50    7.80
  -4  -2   3   12.50    3.80
  -4  -2   3    8.10    5.00
  -4  -2   3    5.90    6.20
   4   2  -4   70.29   10.10
   4   2  -4   49.70   14.20
   4   2  -4   52.09    9.50
   4   2  -4   77.79   13.20
  -4  -2   4   50.99    7.60
  -4  -2   4   43.70   11.40
  -4  -2   4   46.50    7.10
  -4  -2   4   44.00    9.30
   4   2  -5   14.60    6.70
   4   2  -5   20.60   14.50
   4   2  -5   17.20   14.00
   4   2  -5   30.90   11.10
   4   2  -5   38.70    9.40
  -4  -2   5   34.00   14.70
  -4  -2   5   17.80    7.90
   4   2  -6    6.00    8.20
   4   2  -6   19.90   10.20
   4   2  -6    4.40   16.60
   4   2  -6   29.00   17.90
  -4  -2   6   35.10    9.90
  -4  -2   6   -5.60   16.20
   4   2  -7   -2.10   10.80
   4   2  -7    4.30   21.00
   4   2  -7    7.50   21.10
   4   2  -7    4.30    9.60
  -4  -2   7  -30.90   20.10
  -4  -2   7    0.60   10.90
   4   2  -8   32.20   15.50
   4   2  -8   65.39   26.80
  -4  -2   8   67.39   31.50
  -4  -2   8   49.99   15.40
   4   2  -9  -17.60   17.70
   4   2  -9  -15.90   33.60
  -4  -2   9  -14.20   16.00
  -4  -2   9    9.90   40.50
  -4  -2  10  -32.70   21.60
   5   2   9  -25.20   16.60
  -5  -2  -9    3.00   33.60
  -5  -2  -9   -5.80   26.10
   5   2   8  431.16   48.90
   5   2   8  387.66   48.80
  -5  -2  -8  382.46   55.59
  -5  -2  -8  495.25   57.59
  -5  -2  -8  498.95   42.10
  -5  -2  -8  446.56   41.60
   5   2   7   53.19   14.60
   5   2   7   48.70   17.30
  -5  -2  -7   64.69    8.40
  -5  -2  -7   63.29   18.90
  -5  -2  -7   70.79    9.00
  -5  -2  -7   45.00   22.50
   5   2   6   -0.70    9.50
   5   2   6    2.30   11.80
  -5  -2  -6   -6.90    5.80
  -5  -2  -6    0.00    3.70
  -5  -2  -6   10.20   16.80
  -5  -2  -6   12.60   15.30
   5   2   5   70.99   13.20
   5   2   5   55.79   10.80
  -5  -2  -5   62.69   15.30
  -5  -2  -5   60.09    8.50
  -5  -2  -5   56.59    7.00
  -5  -2  -5   59.09   14.20
   5   2   4  443.36   42.30
   5   2   4  435.26   41.90
  -5  -2  -4  453.65   43.30
  -5  -2  -4  461.05   43.60
  -5  -2  -4  404.46   41.00
  -5  -2  -4  446.56   40.00
  -5  -2  -4  463.15   42.90
   5   2   3   36.20    7.50
   5   2   3   50.59    8.00
  -5  -2  -3   29.00    7.50
  -5  -2  -3   35.20    7.90
  -5  -2  -3   34.10    5.80
   5   2   2 3432.36  283.77
   5   2   2 3424.86  284.07
   5   2   2 3177.78  284.27
   5   2   2 2868.11  283.87
  -5  -2  -2 2916.11  284.27
  -5  -2  -2 3022.80  284.77
  -5  -2  -2 3436.86  284.37
   5   2   1  565.44   53.49
   5   2   1  604.24   52.89
   5   2   1  590.64   54.89
  -5  -2  -1  548.15   54.49
  -5  -2  -1  656.53   52.99
  -5  -2  -1  546.55   53.89
   5   2   0    0.60    8.50
   5   2   0    5.20    5.40
  -5  -2   0    7.90    6.60
  -5  -2   0   -3.50    6.80
   5   2  -1  525.95   52.99
   5   2  -1  496.05   51.49
  -5  -2   1  635.74   50.39
  -5  -2   1  539.65   52.59
  -5  -2   1  590.64   51.99
   5   2  -2 2939.11  287.77
   5   2  -2 2840.42  288.57
   5   2  -2 3231.58  287.17
  -5  -2   2 3321.77  287.17
  -5  -2   2 3712.43  288.17
  -5  -2   2 3268.87  287.77
   5   2  -3   29.80    6.70
   5   2  -3   33.50   12.70
   5   2  -3   51.39    9.20
  -5  -2   3   50.89    9.10
  -5  -2   3   42.50    9.60
  -5  -2   3   39.50    9.20
  -5  -2   3   34.00    5.40
  -5  -2   3   34.60    7.00
   5   2  -4  457.15   43.10
   5   2  -4  435.56   42.60
   5   2  -4  403.86   45.40
  -5  -2   4  447.26   42.00
  -5  -2   4  467.35   43.00
  -5  -2   4  444.06   41.20
  -5  -2   4  464.55   41.50
  -5  -2   4  440.86   44.10
   5   2  -5   88.19   12.50
   5   2  -5   66.19   13.30
   5   2  -5   55.59   17.90
  -5  -2   5   50.39   10.30
  -5  -2   5   57.29   16.50
   5   2  -6   -2.30   19.10
   5   2  -6   -1.50   10.60
  -5  -2   6   27.90   17.90
  -5  -2   6    0.00    8.90
   5   2  -7   49.30   24.20
   5   2  -7   76.99   15.00
  -5  -2   7   30.90   25.10
  -5  -2   7   58.09   13.40
   5   2  -8  347.17   42.70
   5   2  -8  391.86   54.59
  -5  -2   8  439.16   45.50
  -5  -2   8  513.25   56.99
  -5  -2   9   84.49   42.50
  -5  -2   9  -26.40   17.60
  -5  -2  10  131.79   28.90
   6   2  10    8.00   22.40
   6   2   9   -9.20   17.40
   6   2   9   -6.90   18.10
  -6  -2  -9  -23.20   33.10
  -6  -2  -9    2.70   27.20
   6   2   8   11.40   14.90
   6   2   8    9.70   17.20
  -6  -2  -8   -0.70    7.50
  -6  -2  -8    6.90    7.50
  -6  -2  -8  -15.80   22.70
  -6  -2  -8  -18.90   26.20
   6   2   7   10.80   12.70
   6   2   7   28.30   16.20
  -6  -2  -7   37.30   19.70
  -6  -2  -7   36.70   20.70
  -6  -2  -7   44.80    8.80
   6   2   6   91.29   16.30
   6   2   6   88.59   14.60
  -6  -2  -6   99.39   18.00
  -6  -2  -6   83.89   12.00
  -6  -2  -6  101.89   21.30
  -6  -2  -6   76.89   11.80
   6   2   5   13.20    8.20
   6   2   5   25.50   11.20
  -6  -2  -5    7.10   12.60
  -6  -2  -5   -0.70    6.90
  -6  -2  -5   -1.30   12.80
   6   2   4   14.10    8.90
   6   2   4   17.60    7.30
  -6  -2  -4    5.60    5.40
  -6  -2  -4   27.30   11.10
  -6  -2  -4    7.60   11.00
  -6  -2  -4    6.50    7.00
  -6  -2  -4   10.60    8.60
   6   2   3  403.96   36.20
   6   2   3  387.66   35.50
  -6  -2  -3  344.47   35.30
  -6  -2  -3  342.57   36.20
  -6  -2  -3  420.86   36.60
   6   2   2  175.58   17.20
   6   2   2  178.68   15.80
  -6  -2  -2  165.68   17.00
  -6  -2  -2  143.19   17.70
  -6  -2  -2  134.09   18.80
   6   2   1  247.38   25.10
   6   2   1  285.17   24.20
   6   2   1  243.08   27.40
  -6  -2  -1  231.48   26.90
  -6  -2  -1  247.28   26.30
  -6  -2  -1  278.27   24.10
   6   2   0   30.40    7.90
   6   2   0   36.10   11.80
  -6  -2   0   44.90    9.40
  -6  -2   0   37.10   10.80
   6   2  -1  229.78   28.30
   6   2  -1  225.48   25.90
  -6  -2   1  288.57   27.10
  -6  -2   1  258.47   28.00
  -6  -2   1  283.07   23.70
   6   2  -2  168.28   20.30
   6   2  -2  180.88   18.20
   6   2  -2  150.78   24.50
  -6  -2   2  222.68   20.60
  -6  -2   2  150.58   22.00
  -6  -2   2  196.08   18.40
  -6  -2   2  243.08   21.90
   6   2  -3  360.26   37.90
   6   2  -3  392.46   36.90
   6   2  -3  331.07   40.80
  -6  -2   3  414.46   37.00
  -6  -2   3  427.66   38.60
  -6  -2   3  401.56   36.10
  -6  -2   3  370.46   38.50
  -6  -2   3  423.36   38.10
   6   2  -4   14.10    7.90
   6   2  -4   19.10    8.30
   6   2  -4   14.60   14.10
  -6  -2   4   10.90    5.20
  -6  -2   4   13.10    7.20
  -6  -2   4    8.00   11.90
  -6  -2   4   14.50    8.10
  -6  -2   4   10.30    9.20
   6   2  -5    2.40    9.80
   6   2  -5    4.50   17.40
   6   2  -5   17.10    9.90
  -6  -2   5   10.20    6.30
  -6  -2   5   12.40   14.60
  -6  -2   5   12.60    7.80
  -6  -2   5    6.90    6.20
  -6  -2   5    8.20    7.00
   6   2  -6   88.99   23.30
   6   2  -6   96.09   16.30
  -6  -2   6   78.19   24.60
  -6  -2   6   79.99   13.40
   6   2  -7   43.30   15.30
   6   2  -7   32.50   26.00
  -6  -2   7   39.20   26.50
  -6  -2   7   32.90   13.00
   6   2  -8   -7.20   14.60
   6   2  -8    4.20   30.00
  -6  -2   8   -6.90   12.60
  -6  -2   8  -34.30   33.80
   6   2  -9  -42.30   37.90
   6   2  -9    0.10   21.00
  -6  -2   9  -15.10   43.80
  -6  -2   9   -7.40   16.00
   7   2  10   42.40   24.40
   7   2   9  -28.10   18.60
   7   2   9  -16.30   16.50
  -7  -2  -9    1.10   32.70
  -7  -2  -9  -70.89   26.30
   7   2   8  206.18   28.60
   7   2   8  172.28   26.60
  -7  -2  -8  202.68   22.70
  -7  -2  -8  194.98   32.60
  -7  -2  -8  228.68   23.20
  -7  -2  -8  246.48   35.90
   7   2   7   14.40   16.10
   7   2   7   13.60   13.10
  -7  -2  -7    4.50   19.70
  -7  -2  -7   17.30    8.10
  -7  -2  -7   26.60   21.00
  -7  -2  -7   17.30    8.70
   7   2   6   41.60   14.90
   7   2   6   56.79   12.60
  -7  -2  -6   50.09    9.10
  -7  -2  -6   47.90   16.70
  -7  -2  -6   30.00   17.70
  -7  -2  -6   59.19   10.70
   7   2   5  112.89   15.40
   7   2   5  115.39   16.90
  -7  -2  -5  115.49   14.50
  -7  -2  -5  126.39   18.60
  -7  -2  -5  130.99   17.10
   7   2   4  978.20   89.39
   7   2   4  973.70   89.19
  -7  -2  -4 1047.90   90.29
  -7  -2  -4 1038.60   89.89
  -7  -2  -4  916.41   88.69
  -7  -2  -4  938.91   89.59
   7   2   3  261.27   25.00
   7   2   3  280.77   25.60
  -7  -2  -3  210.48   25.20
  -7  -2  -3  273.67   26.10
  -7  -2  -3  236.98   26.40
   7   2   2 1070.09   92.79
   7   2   2 1092.89   91.19
   7   2   2  984.30   93.19
  -7  -2  -2  926.91   92.59
  -7  -2  -2 1057.19   91.29
  -7  -2  -2  920.41   91.89
   7   2   1   50.59    6.30
   7   2   1   22.40    7.30
   7   2   1   25.60   11.90
  -7  -2  -1   31.70    9.70
  -7  -2  -1   36.50   11.10
  -7  -2  -1   28.50    4.40
   7   2   0   -8.10    6.80
   7   2   0   -1.90   10.60
  -7  -2   0   -6.30    9.80
  -7  -2   0    4.30    8.50
   7   2  -1   33.30   13.00
   7   2  -1   30.90    8.10
  -7  -2   1   43.70   10.40
  -7  -2   1   26.10   10.70
   7   2  -2  842.22   88.79
   7   2  -2  822.52   86.89
  -7  -2   2 1019.50   85.49
  -7  -2   2 1104.69   87.69
  -7  -2   2  953.60   87.89
   7   2  -3  225.98   30.70
   7   2  -3  221.08   26.80
   7   2  -3  261.57   25.80
  -7  -2   3  264.47   25.00
  -7  -2   3  288.37   28.40
  -7  -2   3  306.77   28.40
  -7  -2   3  231.88   28.30
  -7  -2   3  295.87   26.10
   7   2  -4  869.61   92.49
   7   2  -4  869.91   95.09
   7   2  -4 1013.40   92.09
  -7  -2   4 1026.40   91.19
  -7  -2   4 1092.29   93.99
  -7  -2   4 1055.79   92.09
  -7  -2   4 1085.29   92.99
  -7  -2   4 1059.19   92.19
   7   2  -5  126.79   17.60
   7   2  -5  143.79   24.90
   7   2  -5  124.89   20.00
  -7  -2   5  151.18   22.90
  -7  -2   5  149.09   17.60
  -7  -2   5  128.59   17.10
  -7  -2   5  140.19   18.40
  -7  -2   5  147.49   18.50
   7   2  -6   24.60   23.60
   7   2  -6   51.19   13.80
  -7  -2   6   47.40   11.40
  -7  -2   6   43.50   22.60
   7   2  -7    9.70   27.10
   7   2  -7   21.40   16.10
  -7  -2   7   24.80   26.60
  -7  -2   7   16.40   12.40
   7   2  -8  216.58   39.70
   7   2  -8  152.28   32.80
  -7  -2   8  214.18   40.30
  -7  -2   8  164.88   23.40
   7   2  -9  -14.90   21.90
   7   2  -9  -32.00   40.10
  -7  -2   9  -23.60   44.50
  -7  -2   9  -12.90   17.40
   8   2   9  -25.20   18.50
   8   2   9   26.60   19.60
  -8  -2  -9  -16.30   32.60
   8   2   8  -32.70   16.00
   8   2   8    7.40   15.50
  -8  -2  -8    8.80   11.30
  -8  -2  -8  -11.00   27.00
  -8  -2  -8   -8.40   24.90
  -8  -2  -8   -2.60   11.00
   8   2   7   23.70   13.40
   8   2   7   20.30   16.70
  -8  -2  -7   17.70   10.00
  -8  -2  -7    0.30   21.50
  -8  -2  -7   34.40   21.70
   8   2   6  531.85   50.39
   8   2   6  497.15   50.39
  -8  -2  -6  552.24   54.39
  -8  -2  -6  487.45   53.39
  -8  -2  -6  523.95   49.10
  -8  -2  -6  468.35   47.70
   8   2   5   48.10   10.50
   8   2   5   62.39   13.00
  -8  -2  -5   50.89   15.60
  -8  -2  -5   65.29   12.70
  -8  -2  -5   64.39   16.50
  -8  -2  -5   57.29   11.20
   8   2   4  137.69   17.60
   8   2   4  130.49   16.80
  -8  -2  -4  138.89   19.40
  -8  -2  -4  165.18   21.00
  -8  -2  -4  126.29   17.90
   8   2   3    3.20    3.10
   8   2   3   -0.70    4.90
   8   2   3    4.00    7.30
   8   2   3   15.00    6.90
  -8  -2  -3   -3.50    6.30
  -8  -2  -3   -4.30    8.00
  -8  -2  -3    0.50    9.50
   8   2   2  497.05   47.80
   8   2   2  527.45   44.80
   8   2   2  485.85   47.40
  -8  -2  -2  418.96   46.00
  -8  -2  -2  453.65   46.80
  -8  -2  -2  496.85   44.60
   8   2   1  591.54   63.29
   8   2   1  662.53   61.09
   8   2   1  708.23   59.59
  -8  -2  -1  675.93   62.69
  -8  -2  -1  644.64   61.99
   8   2   0  391.06   41.90
   8   2   0  360.86   39.40
  -8  -2   0  474.25   41.30
  -8  -2   0  437.56   41.80
   8   2  -1  607.54   61.59
   8   2  -1  639.94   63.79
  -8  -2   1  751.82   63.09
   8   2  -2  405.46   46.70
   8   2  -2  404.46   42.90
  -8  -2   2  529.85   44.20
   8   2  -3    6.20    8.90
   8   2  -3    3.30    5.20
   8   2  -3   -5.00   15.40
  -8  -2   3    1.90   10.80
  -8  -2   3   23.80   12.40
  -8  -2   3   -0.30   11.90
  -8  -2   3    6.70    5.10
   8   2  -4  142.29   25.10
   8   2  -4  149.09   19.90
   8   2  -4  132.49   19.60
  -8  -2   4  163.28   21.90
  -8  -2   4  149.69   18.80
  -8  -2   4  189.58   22.20
  -8  -2   4  154.28   22.10
  -8  -2   4  152.68   17.50
   8   2  -5   59.79   14.80
   8   2  -5   60.99   22.10
   8   2  -5   49.20   12.70
  -8  -2   5   65.59   12.90
  -8  -2   5   51.69   17.20
  -8  -2   5   62.19   13.70
  -8  -2   5   57.99    9.50
  -8  -2   5   54.09    9.80
   8   2  -6  449.66   52.09
   8   2  -6  402.06   58.79
  -8  -2   6  542.05   51.19
  -8  -2   6  565.24   47.80
  -8  -2   6  550.04   49.50
  -8  -2   6  543.05   57.49
   8   2  -7   35.60   18.40
  -8  -2   7   11.20   11.90
  -8  -2   7   38.20   28.90
   8   2  -8   15.70   35.00
   8   2  -8  -41.20   16.70
  -8  -2   8  -41.00   36.80
  -8  -2   8   -0.60   13.30
   8   2  -9   59.09   44.40
   8   2  -9    2.90   24.50
   9   2  10   30.60   22.60
   9   2   9  -18.50   20.10
   9   2   9   48.80   19.30
  -9  -2  -9   82.19   33.20
   9   2   8   33.90   18.10
   9   2   8   41.40   18.40
  -9  -2  -8   36.20   26.90
  -9  -2  -8   61.19   14.70
  -9  -2  -8   45.00   28.80
  -9  -2  -8   66.89   13.60
   9   2   7    8.70   13.10
   9   2   7   -2.60   17.00
  -9  -2  -7   17.40   22.00
  -9  -2  -7  -31.00   21.00
  -9  -2  -7   12.60   11.90
  -9  -2  -7  -11.50   12.70
   9   2   6   27.80   11.50
   9   2   6   10.20   13.80
  -9  -2  -6   38.20   18.70
  -9  -2  -6   16.70   11.30
  -9  -2  -6   34.70   13.10
  -9  -2  -6    5.10   18.50
   9   2   5    8.80    8.20
   9   2   5   -3.50   11.50
  -9  -2  -5   -3.90   10.70
  -9  -2  -5   16.60   15.00
  -9  -2  -5   16.20   14.20
  -9  -2  -5    3.10   11.60
   9   2   4   96.99   13.30
   9   2   4   83.59   11.90
  -9  -2  -4   75.59   14.20
  -9  -2  -4   76.79   13.00
  -9  -2  -4   97.79   15.50
   9   2   3   81.59    9.10
   9   2   3   68.79   10.80
   9   2   3   78.39   10.80
   9   2   3   59.99    9.80
  -9  -2  -3   73.79   15.30
  -9  -2  -3   55.99   13.10
  -9  -2  -3   59.69   10.20
   9   2   2   -6.20   13.80
   9   2   2   17.80    7.70
   9   2   2    5.10    5.40
  -9  -2  -2    0.40    5.00
  -9  -2  -2   -4.00   10.10
  -9  -2  -2   -2.10   11.70
   9   2   1  110.29   16.70
   9   2   1  145.39   13.50
   9   2   1  134.19   20.90
  -9  -2  -1  123.89   19.20
  -9  -2  -1  124.89   19.50
   9   2   0  -16.60   13.60
   9   2   0   -7.50    8.30
  -9  -2   0   -7.10    9.50
  -9  -2   0    3.30   11.80
   9   2  -1  106.69   16.20
   9   2  -1  107.09   20.60
  -9  -2   1  167.38   20.90
  -9  -2   1  114.29   19.10
   9   2  -2    1.00    9.40
   9   2  -2   -2.80   15.90
  -9  -2   2    9.80   12.60
  -9  -2   2  -15.20   10.90
  -9  -2   2   10.80    9.30
   9   2  -3   64.79    9.10
   9   2  -3   75.99   14.10
   9   2  -3   69.99   20.90
  -9  -2   3  114.89   17.20
  -9  -2   3   86.09   17.20
  -9  -2   3   78.99   15.50
   9   2  -4   72.89   12.70
   9   2  -4   89.09   23.90
   9   2  -4  101.19   16.70
  -9  -2   4   85.19   19.00
  -9  -2   4  110.89   18.50
  -9  -2   4   89.69   12.10
  -9  -2   4  114.29   17.60
  -9  -2   4  129.29   14.60
   9   2  -5    3.20   11.20
   9   2  -5   -8.30   11.90
   9   2  -5    2.80   22.30
  -9  -2   5   14.90    7.90
  -9  -2   5    6.90   12.50
  -9  -2   5    2.60   16.90
  -9  -2   5   -6.60   13.90
  -9  -2   5    2.40    7.80
   9   2  -6   15.30   27.00
   9   2  -6   32.40   16.20
  -9  -2   6  -14.00   22.50
  -9  -2   6   19.20   10.20
  -9  -2   6   19.50   11.20
  -9  -2   6   26.70    9.50
  -9  -2   6   11.10    9.50
   9   2  -7   20.00   17.40
   9   2  -7    9.00   30.00
  -9  -2   7  -12.10   11.20
  -9  -2   7   -0.90   30.20
   9   2  -8   49.90   39.40
   9   2  -8   32.10   21.50
  -9  -2   8   86.29   42.60
   9   2  -9  -51.69   47.60
   9   2  -9   35.20   25.90
  10   2  10   72.99   22.90
  10   2   9  -27.30   18.70
 -10  -2  -9  -20.90   33.90
  10   2   8   46.70   19.50
  10   2   8   70.29   19.50
 -10  -2  -8  103.69   17.70
 -10  -2  -8   88.59   31.00
 -10  -2  -8  127.59   19.80
 -10  -2  -8   87.49   30.80
  10   2   7   37.40   15.80
 -10  -2  -7   68.49   16.20
 -10  -2  -7   42.10   15.20
 -10  -2  -7   52.69   26.00
 -10  -2  -7   58.69   23.40
  10   2   6  263.27   32.70
  10   2   6  295.97   34.00
 -10  -2  -6  261.17   32.30
 -10  -2  -6  330.97   43.10
 -10  -2  -6  302.47   33.50
 -10  -2  -6  267.47   34.40
  10   2   5  117.09   18.50
  10   2   5  163.38   21.90
 -10  -2  -5  139.39   21.30
 -10  -2  -5  117.39   18.70
 -10  -2  -5  163.08   21.60
  10   2   4   75.09   11.40
  10   2   4   79.39   12.70
 -10  -2  -4   84.69   17.20
 -10  -2  -4   74.89   15.50
 -10  -2  -4   71.79   12.50
  10   2   3   57.99   10.10
  10   2   3   74.79   10.50
  10   2   3   87.89   11.10
 -10  -2  -3   48.50   15.20
 -10  -2  -3   61.19   14.30
 -10  -2  -3   67.49   10.30
  10   2   2  166.78   18.80
  10   2   2  185.08   20.40
  10   2   2  183.08   25.10
 -10  -2  -2  160.88   22.90
 -10  -2  -2  200.98   25.10
  10   2   1  263.57   35.00
  10   2   1  325.67   28.40
  10   2   1  292.07   31.40
 -10  -2  -1  334.17   34.00
 -10  -2  -1  295.07   33.50
  10   2   0  742.93   77.39
  10   2   0  782.42   79.89
 -10  -2   0  943.11   79.19
 -10  -2   0  897.91   79.99
  10   2  -1  257.97   30.30
  10   2  -1  288.17   36.60
 -10  -2   1  308.97   33.60
 -10  -2   1  334.47   32.80
  10   2  -2  168.78   27.30
  10   2  -2  117.79   20.70
 -10  -2   2  233.78   22.70
 -10  -2   2  164.68   24.80
 -10  -2   2  198.08   25.80
  10   2  -3   56.39   13.90
  10   2  -3   56.09   21.10
 -10  -2   3   71.49   17.50
 -10  -2   3   79.99   15.90
 -10  -2   3   94.59   17.70
  10   2  -4   86.99   24.60
  10   2  -4   75.89   17.00
  10   2  -4   76.39   12.30
 -10  -2   4  105.99   20.10
 -10  -2   4  119.99   19.20
 -10  -2   4  101.59   19.20
  10   2  -5  132.99   18.70
  10   2  -5  145.89   33.00
  10   2  -5  122.49   21.40
 -10  -2   5  177.48   22.40
 -10  -2   5  162.78   19.80
 -10  -2   5  173.18   27.00
 -10  -2   5  128.69   17.10
 -10  -2   5  176.48   23.80
  10   2  -6  301.37   47.10
 -10  -2   6  355.96   37.10
 -10  -2   6  395.36   47.90
 -10  -2   6  356.76   36.60
 -10  -2   6  364.06   38.30
  10   2  -7   74.49   22.90
  10   2  -7   64.99   36.70
 -10  -2   7   72.49   34.00
  10   2  -8   87.99   42.10
  10   2  -8   59.49   24.60
  10   2  -9  -31.40   27.00
  10   2  -9  -62.39   48.70
  11   2   9    9.30   20.50
  11   2   9   -2.40   33.30
  11   2   8    4.50   16.00
  11   2   8   -4.40   16.80
 -11  -2  -8    5.20   28.80
 -11  -2  -8   32.80   19.10
 -11  -2  -8   38.20   17.30
  11   2   7  -21.60   14.10
  11   2   7    1.00   13.90
 -11  -2  -7   20.30   15.50
 -11  -2  -7  -14.10   23.90
 -11  -2  -7  -11.30   22.40
 -11  -2  -7   -3.70   15.90
  11   2   6    8.70   12.00
  11   2   6   18.60   14.00
 -11  -2  -6    7.20   16.30
 -11  -2  -6   21.00   15.50
 -11  -2  -6   -4.30   19.70
 -11  -2  -6   20.60   19.60
  11   2   5   33.20   12.80
  11   2   5   30.60   10.70
 -11  -2  -5   33.60   15.20
 -11  -2  -5   35.00   16.00
 -11  -2  -5   31.10   16.70
  11   2   4   14.40    7.70
  11   2   4    6.70   10.10
 -11  -2  -4    0.00   14.70
 -11  -2  -4    2.90   14.00
  11   2   3   42.40    9.00
  11   2   3   50.59   10.30
  11   2   3   53.09    9.00
 -11  -2  -3   30.60   15.10
 -11  -2  -3   41.60   15.60
  11   2   2  107.99   13.90
  11   2   2   83.89   21.10
  11   2   2   64.49    9.40
 -11  -2  -2   75.39   16.90
 -11  -2  -2   80.29   18.30
  11   2   1   19.80   17.00
  11   2   1    4.20   10.10
 -11  -2  -1   -0.20   14.50
 -11  -2  -1    9.20   14.00
  11   2   0  -10.60   16.80
  11   2   0  -10.80    9.20
 -11  -2   0   -1.50   13.60
 -11  -2   0  -25.20   13.20
  11   2  -1    4.30   10.90
  11   2  -1   18.10   18.00
 -11  -2   1   -2.70   12.90
 -11  -2   1    8.40   15.30
  11   2  -2   59.59   14.70
  11   2  -2   60.29   21.80
 -11  -2   2  100.19   19.30
 -11  -2   2   71.09   19.60
 -11  -2   2  112.29   15.60
  11   2  -3   45.70   22.10
  11   2  -3   44.40   13.40
 -11  -2   3   75.69   18.90
 -11  -2   3   32.90   17.60
 -11  -2   3   39.40   15.10
  11   2  -4   -2.20   13.10
  11   2  -4   10.90   27.60
 -11  -2   4   22.80   18.90
 -11  -2   4   11.80    8.30
 -11  -2   4   -9.00   17.20
 -11  -2   4    1.10   17.40
  11   2  -5   15.00   26.30
 -11  -2   5   44.40   10.90
 -11  -2   5   30.90   19.60
 -11  -2   5   51.49   22.60
 -11  -2   5   40.40   19.00
  11   2  -6   17.60   33.50
  11   2  -6   10.50   16.20
 -11  -2   6    3.10   10.70
 -11  -2   6   14.80   16.10
 -11  -2   6  -14.60   24.80
 -11  -2   6   12.90   17.80
  11   2  -7   28.60   37.70
  11   2  -7   -4.90   19.90
 -11  -2   7   64.49   35.60
  11   2  -8   -2.00   25.20
  11   2  -8    6.60   45.60
 -11  -2   8  -19.30   47.10
  11   2  -9   36.60   30.10
  11   2  -9  -30.30   55.79
  12   2   9  -57.79   21.60
  12   2   9  -14.40   18.80
  12   2   8   30.70   19.10
  12   2   8   34.30   18.00
 -12  -2  -8   51.29   21.10
 -12  -2  -8   42.60   28.00
  12   2   7   -0.50   15.70
  12   2   7    7.30   16.10
 -12  -2  -7   23.00   23.40
 -12  -2  -7    4.80   18.70
 -12  -2  -7  -23.70   26.00
 -12  -2  -7   -4.80   19.50
  12   2   6   69.19   16.90
  12   2   6   83.49   19.70
 -12  -2  -6  101.99   23.20
 -12  -2  -6   95.19   20.10
 -12  -2  -6  110.89   21.10
 -12  -2  -6   93.99   24.70
  12   2   5   63.99   12.80
  12   2   5   62.79   15.20
 -12  -2  -5   91.49   21.30
 -12  -2  -5  100.89   19.20
 -12  -2  -5   74.79   18.80
  12   2   4  141.19   19.30
  12   2   4  131.29   18.20
 -12  -2  -4  148.49   24.30
 -12  -2  -4  128.99   21.80
  12   2   3   37.90   21.20
  12   2   3   48.10   10.20
  12   2   3   36.00    9.10
 -12  -2  -3   31.80   17.00
 -12  -2  -3   41.10   17.10
  12   2   2  177.58   19.60
  12   2   2  174.98   22.80
  12   2   2  195.38   28.00
 -12  -2  -2  175.68   25.90
 -12  -2  -2  213.98   27.80
  12   2   1   62.79   13.80
  12   2   1   49.90   20.90
 -12  -2  -1   49.90   17.80
 -12  -2  -1   59.69   18.60
  12   2   0 1329.67  125.49
  12   2   0 1232.08  127.59
 -12  -2   0 1490.15  128.09
 -12  -2   0 1432.66  126.99
  12   2  -1   53.29   20.10
  12   2  -1   40.90   13.50
 -12  -2   1   65.29   18.30
 -12  -2   1   83.39   18.90
  12   2  -2  148.69   23.60
  12   2  -2  175.68   31.00
 -12  -2   2  199.88   28.70
 -12  -2   2  239.48   25.90
 -12  -2   2  207.68   28.60
  12   2  -3   51.99   15.40
 -12  -2   3   65.79   19.80
 -12  -2   3   50.59   17.00
 -12  -2   3   49.80   21.60
  12   2  -4  142.99   26.10
  12   2  -4  119.69   32.00
 -12  -2   4  173.08   28.60
 -12  -2   4  204.98   28.50
 -12  -2   4  165.18   27.80
  12   2  -5   44.00   18.90
  12   2  -5   71.29   33.50
 -12  -2   5  105.89   25.40
 -12  -2   5  100.69   23.60
 -12  -2   5   74.19   25.30
 -12  -2   5   92.59   14.00
  12   2  -6   71.09   36.00
  12   2  -6   92.19   22.60
 -12  -2   6   89.99   15.40
 -12  -2   6   93.39   21.80
 -12  -2   6   48.90   31.70
 -12  -2   6  115.19   23.70
  12   2  -7    1.00   24.10
  12   2  -7  -12.00   39.70
 -12  -2   7   26.60   13.40
 -12  -2   7   78.79   39.50
 -12  -2   7    1.60   13.10
 -12  -2   7   29.50   14.00
  12   2  -8   29.50   26.20
  12   2  -8   55.19   49.30
  12   2  -9   29.30   34.90
  12   2  -9   19.80   60.09
  13   2   9   68.69   20.80
  13   2   9  -40.70   24.10
  13   2   8  110.39   23.00
  13   2   8   84.09   23.30
 -13  -2  -8  112.19   32.60
 -13  -2  -8  170.58   37.70
  13   2   7  -22.80   15.40
  13   2   7   -5.30   15.50
 -13  -2  -7   -3.40   20.80
 -13  -2  -7   -3.60   24.50
 -13  -2  -7   34.20   19.80
 -13  -2  -7  -34.00   27.40
  13   2   6    8.30   17.00
  13   2   6   16.70   14.30
 -13  -2  -6   20.40   20.50
 -13  -2  -6   30.10   24.00
 -13  -2  -6   47.50   20.70
 -13  -2  -6   41.90   22.50
  13   2   5   19.90   10.50
  13   2   5   11.30   13.70
 -13  -2  -5   10.00   18.10
 -13  -2  -5   33.30   17.70
 -13  -2  -5    3.30   18.30
  13   2   4  200.38   24.00
  13   2   4  164.38   22.20
  13   2   4  200.98   19.80
  13   2   4  200.28   23.90
 -13  -2  -4  199.48   28.20
 -13  -2  -4  197.18   29.30
  13   2   3  288.67   27.50
  13   2   3  240.98   35.10
 -13  -2  -3  207.98   34.10
 -13  -2  -3  210.28   35.00
  13   2   2  677.13   57.89
  13   2   2  536.95   62.99
  13   2   2  576.74   54.79
 -13  -2  -2  625.14   60.79
 -13  -2  -2  545.85   60.69
  13   2   1   -6.50   12.00
  13   2   1   -2.80   19.40
 -13  -2  -1    0.70   18.00
 -13  -2  -1    8.10   17.30
  13   2   0    4.60   12.80
  13   2   0   -9.90   20.60
 -13  -2   0  -15.90   17.10
 -13  -2   0    7.20   16.40
  13   2  -1  -10.70   22.50
  13   2  -1  -13.90   11.00
 -13  -2   1   -8.80   17.80
 -13  -2   1   -2.60   18.50
  13   2  -2  470.15   56.69
  13   2  -2  458.65   50.59
 -13  -2   2  618.64   55.39
  13   2  -3  192.58   37.60
  13   2  -3  222.18   32.00
 -13  -2   3  257.77   31.80
 -13  -2   3  241.78   37.20
 -13  -2   3  279.87   36.90
  13   2  -4  181.28   39.10
 -13  -2   4  326.67   35.00
 -13  -2   4  272.97   36.90
 -13  -2   4  239.38   34.50
  13   2  -5   43.80   20.10
  13   2  -5   12.90   33.00
 -13  -2   5   15.70   12.20
 -13  -2   5   28.40   25.40
 -13  -2   5  -11.60   24.80
  13   2  -6   18.30   21.50
  13   2  -6   55.99   40.00
 -13  -2   6   28.90   23.20
 -13  -2   6   -2.80   13.40
 -13  -2   6   57.09   32.80
 -13  -2   6   34.00   25.00
  13   2  -7   14.60   24.40
  13   2  -7   10.70   42.90
 -13  -2   7    8.50   18.30
 -13  -2   7   34.40   40.80
 -13  -2   7    0.20   14.10
 -13  -2   7   27.40   19.10
  13   2  -8   95.09   33.00
  13   2  -8   50.19   52.89
  13   2  -9   56.79   37.90
  14   2   9   -6.00   21.00
  14   2   8  -29.70   19.80
  14   2   8   14.60   17.60
 -14  -2  -8    7.10   31.70
  14   2   7   -3.90   15.90
  14   2   7  -14.70   14.50
 -14  -2  -7   28.10   24.30
 -14  -2  -7   17.80   38.00
 -14  -2  -7   13.40   26.90
  14   2   6   12.10   14.90
  14   2   6    8.60   14.20
 -14  -2  -6   26.90   20.90
 -14  -2  -6   22.30   25.50
 -14  -2  -6   24.70   26.80
 -14  -2  -6   25.80   35.20
  14   2   5   -7.10   13.40
  14   2   5   -8.80   10.90
 -14  -2  -5  -20.30   18.10
 -14  -2  -5   29.40   23.00
 -14  -2  -5   -8.40   20.40
  14   2   4   12.50    9.40
  14   2   4    4.90   12.30
  14   2   4   18.10   13.20
  14   2   4   11.10    8.30
 -14  -2  -4   19.00   20.90
 -14  -2  -4   36.40   23.60
  14   2   3    0.30    8.40
  14   2   3    2.60   24.80
  14   2   3   -1.00   12.00
 -14  -2  -3   -2.30   19.70
 -14  -2  -3   -9.40   19.70
  14   2   2    9.20    5.90
  14   2   2   -5.40   13.80
  14   2   2   13.60   24.80
 -14  -2  -2    3.80   18.40
 -14  -2  -2    0.70   20.00
  14   2   1    7.10   13.70
  14   2   1   31.40   25.40
 -14  -2  -1    4.70   20.00
  14   2   0  344.47   55.69
  14   2   0  274.27   35.10
 -14  -2   0  333.87   42.60
 -14  -2   0  345.37   39.30
  14   2  -1    2.80   14.30
  14   2  -1    7.70   23.60
 -14  -2   1   14.00   18.60
 -14  -2   1   31.40   13.30
 -14  -2   1   29.40   20.50
  14   2  -2   18.50   23.60
  14   2  -2   -0.40   23.20
 -14  -2   2  -22.40   21.10
 -14  -2   2   40.20   21.50
 -14  -2   2    7.40   13.80
  14   2  -3   16.70   28.70
  14   2  -3  -26.80   16.50
 -14  -2   3   30.00   24.00
 -14  -2   3  -30.00   22.80
 -14  -2   3   84.49   21.70
  14   2  -4   33.60   30.40
  14   2  -4   13.40   18.20
 -14  -2   4    5.30   21.20
 -14  -2   4   24.00   25.20
 -14  -2   4   34.80   25.50
  14   2  -5  -14.50   20.30
  14   2  -5   17.40   33.30
 -14  -2   5  -26.30   25.00
 -14  -2   5   30.10   29.00
 -14  -2   5   -0.50   27.90
 -14  -2   5  -13.00   13.10
  14   2  -6    3.10   38.70
  14   2  -6   15.80   22.60
 -14  -2   6  -25.70   33.50
 -14  -2   6  -36.90   31.90
 -14  -2   6    4.30   14.60
 -14  -2   6   -1.20   28.50
  14   2  -7    3.50   27.70
  14   2  -7   23.00   48.90
 -14  -2   7   53.69   25.00
 -14  -2   7   77.59   44.70
 -14  -2   7   -4.10   15.50
 -14  -2   7   15.10   22.80
  14   2  -8  -90.69   53.89
  14   2  -8   70.79   34.30
  15   2   8  100.79   24.90
  15   2   8   89.89   22.20
  15   2   7   11.70   16.30
  15   2   7  -14.30   16.40
 -15  -2  -7   23.40   26.00
 -15  -2  -7  -28.10   25.80
  15   2   6    1.00   14.20
  15   2   6    0.90   15.00
 -15  -2  -6    7.20   21.30
 -15  -2  -6    1.00   23.20
 -15  -2  -6    0.50   25.20
  15   2   5   -5.70   11.70
  15   2   5  -14.20   14.70
 -15  -2  -5  -15.00   23.90
 -15  -2  -5   -8.50   22.40
 -15  -2  -5  -23.00   18.30
  15   2   4  278.67   31.30
  15   2   4  315.47   29.30
  15   2   4  234.48   34.20
  15   2   4  274.77   31.40
 -15  -2  -4  261.77   41.40
 -15  -2  -4  239.08   40.30
  15   2   3   99.49   14.80
  15   2   3  155.28   22.40
  15   2   3  133.39   31.60
 -15  -2  -3  127.19   26.30
  15   2   2  121.79   31.80
  15   2   2  103.89   19.60
 -15  -2  -2  121.59   26.00
  15   2   1   60.69   35.30
  15   2   1  127.69   21.80
 -15  -2  -1  111.59   24.50
  15   2   0    4.70   24.00
  15   2   0  -12.30   14.30
 -15  -2   0   -3.30   20.90
 -15  -2   0  -16.40   28.50
  15   2  -1   79.79   30.50
 -15  -2   1  148.89   19.40
 -15  -2   1   76.69   24.50
 -15  -2   1   86.09   28.70
  15   2  -2   87.09   20.70
  15   2  -2   16.70   24.30
 -15  -2   2   88.39   28.70
 -15  -2   2  143.19   20.20
 -15  -2   2  122.89   26.60
  15   2  -3   68.59   20.90
  15   2  -3  140.99   36.40
 -15  -2   3  140.09   24.60
 -15  -2   3  123.09   29.60
 -15  -2   3  127.29   31.70
  15   2  -4  282.87   49.10
  15   2  -4  239.78   38.50
 -15  -2   4  352.96   40.50
 -15  -2   4  300.67   41.40
 -15  -2   4  329.07   44.10
  15   2  -5   11.90   37.80
  15   2  -5   -8.70   22.90
 -15  -2   5   -9.20   28.30
 -15  -2   5  -45.60   29.40
 -15  -2   5    0.00   14.50
  15   2  -6  -10.40   43.40
  15   2  -6   -2.90   25.30
 -15  -2   6   26.10   36.90
 -15  -2   6   15.00   17.10
 -15  -2   6    0.60   31.20
 -15  -2   6   48.10   32.80
  15   2  -7   45.70   52.29
  15   2  -7  -12.30   31.20
 -15  -2   7   51.29   30.40
 -15  -2   7   -4.90   27.80
 -15  -2   7   -7.60   17.00
 -15  -2   7   71.19   50.69
  15   2  -8  118.49   39.50
  16   2   8  -54.69   22.10
  16   2   8   40.00   19.50
  16   2   7  -11.80   16.80
  16   2   7  -39.20   19.00
 -16  -2  -7  -41.90   28.80
 -16  -2  -7   37.60   30.80
  16   2   6   10.10   13.70
  16   2   6   13.50   15.70
 -16  -2  -6   28.30   21.80
 -16  -2  -6   30.90   28.50
 -16  -2  -6   36.70   28.90
  16   2   5   22.90   16.30
  16   2   5    7.50   12.30
 -16  -2  -5   33.40   27.10
 -16  -2  -5   22.90   26.60
 -16  -2  -5   -0.90   20.40
  16   2   4   37.90   14.40
  16   2   4   30.50   10.80
  16   2   4   51.49   19.40
  16   2   4   43.90   12.90
 -16  -2  -4   29.30   26.50
  16   2   3    0.20    8.90
  16   2   3   10.40   15.60
  16   2   3   -7.30   31.80
 -16  -2  -3  -15.20   22.10
 -16  -2  -3    7.20   26.30
  16   2   2  -20.10   16.20
 -16  -2  -2    7.60   22.90
 -16  -2  -2   21.20   25.60
  16   2   1   65.99   31.20
  16   2   1   95.39   21.20
 -16  -2  -1   88.29   29.20
 -16  -2  -1   86.19   25.60
  16   2   0  168.78   35.30
  16   2   0  146.49   38.40
 -16  -2   0   74.79   27.10
 -16  -2   0  183.58   31.20
  16   2  -1   64.99   31.00
  16   2  -1   65.59   20.30
 -16  -2   1   84.49   29.40
 -16  -2   1   90.79   17.90
  16   2  -2   10.80   17.50
 -16  -2   2   14.20   17.20
 -16  -2   2  -14.00   25.30
 -16  -2   2  -26.70   25.00
  16   2  -3   11.30   20.70
  16   2  -3    9.80   34.20
 -16  -2   3  -10.00   29.60
 -16  -2   3  -29.10   25.80
 -16  -2   3    9.70   21.70
  16   2  -4   30.10   40.70
  16   2  -4   20.20   23.20
 -16  -2   4   63.69   34.30
 -16  -2   4   42.40   26.50
 -16  -2   4  -35.40   29.80
  16   2  -5   35.30   42.90
  16   2  -5   28.70   24.50
 -16  -2   5  -48.30   32.90
 -16  -2   5   48.90   36.90
 -16  -2   5   39.40   17.00
 -16  -2   5   53.69   35.70
  16   2  -6   35.00   49.50
  16   2  -6   47.10   31.30
 -16  -2   6  -10.90   36.00
 -16  -2   6  -19.60   39.40
 -16  -2   6   46.60   19.80
 -16  -2   6   82.99   60.59
  16   2  -7   -1.70   32.00
 -16  -2   7    5.10   39.00
 -16  -2   7   74.19   52.79
  17   2   8   59.59   22.50
  17   2   7  -42.30   20.70
  17   2   7   -1.50   16.50
 -17  -2  -7   23.70   36.20
 -17  -2  -7   56.89   34.70
  17   2   6  -29.60   16.20
  17   2   6    3.30   15.10
 -17  -2  -6   38.40   29.90
 -17  -2  -6    2.40   31.20
 -17  -2  -6   50.49   25.60
  17   2   5   -4.70   12.40
  17   2   5   11.60   14.90
 -17  -2  -5   21.90   30.40
 -17  -2  -5   10.10   28.60
  17   2   4   76.99   16.70
  17   2   4   81.59   18.10
  17   2   4   50.29   12.70
  17   2   4   72.69   23.20
 -17  -2  -4  129.49   32.30
 -17  -2  -4   87.09   30.30
  17   2   3   -2.00   17.50
  17   2   3   -8.00   34.90
 -17  -2  -3   50.99   32.30
 -17  -2  -3  -19.10   27.60
  17   2   2  107.39   37.70
  17   2   2  156.68   26.00
 -17  -2  -2  100.09   31.20
 -17  -2  -2  118.79   31.80
  17   2   1  109.89   37.80
  17   2   1   80.89   37.20
 -17  -2  -1  120.79   32.40
 -17  -2  -1  128.89   29.80
  17   2   0  -18.70   18.90
  17   2   0    1.70   32.50
 -17  -2   0  -10.70   21.40
 -17  -2   0  -20.70   27.70
  17   2  -1   70.19   34.10
  17   2  -1  119.39   24.90
 -17  -2   1  181.28   23.50
 -17  -2   1  134.19   34.60
  17   2  -2  101.09   25.10
 -17  -2   2  122.39   25.90
 -17  -2   2  140.29   34.80
  17   2  -3   14.70   21.40
  17   2  -3   32.10   37.00
 -17  -2   3  -51.79   24.80
 -17  -2   3  -71.19   40.60
 -17  -2   3   20.30   30.70
  17   2  -4   59.29   27.30
  17   2  -4   69.09   44.80
 -17  -2   4   79.29   31.50
 -17  -2   4  115.09   39.80
  17   2  -5   15.00   47.30
  17   2  -5    4.10   27.60
 -17  -2   5   32.10   33.70
 -17  -2   5   34.10   19.10
 -17  -2   5   48.80   39.80
  17   2  -6   18.50   31.20
  17   2  -6   32.40   53.09
 -17  -2   6  -38.90   41.10
 -17  -2   6    4.60   21.80
 -17  -2   6   15.60   42.50
  18   2   7   -4.80   19.40
 -18  -2  -7   68.29   37.30
  18   2   6   79.79   20.50
 -18  -2  -6  110.19   37.50
 -18  -2  -6  162.78   41.60
  18   2   5  -19.10   13.50
  18   2   5   10.50   16.10
 -18  -2  -5   11.80   31.60
 -18  -2  -5   26.00   30.50
  18   2   4   71.69   25.40
  18   2   4   60.09   17.90
  18   2   4   18.40   14.30
 -18  -2  -4   37.00   31.70
 -18  -2  -4   45.40   33.30
  18   2   3    2.80   19.60
  18   2   3   15.10   39.90
 -18  -2  -3   -9.50   28.90
 -18  -2  -3   -4.30   30.50
  18   2   2   47.50   23.40
  18   2   2   30.20   38.50
 -18  -2  -2   21.50   32.40
 -18  -2  -2   44.60   28.80
  18   2   1  370.56   43.80
  18   2   1  265.17   50.59
 -18  -2  -1  368.56   49.50
 -18  -2  -1  308.67   45.10
  18   2   0  386.46   50.59
 -18  -2   0  470.55   59.99
 -18  -2   0  533.45   48.50
  18   2  -1  332.77   45.90
 -18  -2   1  382.86   43.10
 -18  -2   1  379.86   52.89
  18   2  -2   25.10   23.70
 -18  -2   2   14.40   21.00
 -18  -2   2   42.50   35.30
  18   2  -3   32.70   24.40
  18   2  -3   25.00   39.90
 -18  -2   3  -47.40   41.80
 -18  -2   3   28.30   26.50
 -18  -2   3   29.10   35.30
  18   2  -4   24.90   47.30
  18   2  -4   39.70   27.90
 -18  -2   4  -20.70   38.20
 -18  -2   4   94.09   32.30
 -18  -2   4  103.99   43.40
  18   2  -5   32.70   30.50
  18   2  -5   70.59   53.89
 -18  -2   5  -74.49   42.40
 -18  -2   5   19.60   20.70
 -18  -2   5  102.49   42.00
 -18  -2   5   70.69   46.10
  18   2  -6  126.19   37.60
 -18  -2   6  186.78   52.39
 -18  -2   6  167.88   54.89
 -18  -2   6  120.09   29.70
  19   2   7   -7.00   20.60
 -19  -2  -7  135.99   43.90
  19   2   6   14.40   17.10
 -19  -2  -6   49.90   39.20
 -19  -2  -6   29.50   41.40
  19   2   5  -18.80   15.70
 -19  -2  -5   -4.00   36.20
 -19  -2  -5   30.20   39.30
  19   2   4   26.30   19.50
  19   2   4    0.50   27.90
  19   2   4  -21.30   13.00
 -19  -2  -4   -1.40   32.40
 -19  -2  -4   17.80   38.30
  19   2   3   58.99   24.30
  19   2   3   62.19   45.50
 -19  -2  -3   14.00   35.00
 -19  -2  -3   66.39   35.90
  19   2   2   53.29   41.50
  19   2   2   27.30   25.00
 -19  -2  -2   74.39   37.30
 -19  -2  -2   11.00   33.20
  19   2   1   20.20   36.90
  19   2   1   18.50   23.20
 -19  -2  -1   25.70   35.90
 -19  -2  -1   15.60   32.70
  19   2   0    9.40   23.60
 -19  -2   0  -20.60   15.90
 -19  -2   0  -18.60   28.40
 -19  -2   0  -12.50   35.80
  19   2  -1   -8.10   40.40
  19   2  -1   14.80   23.60
 -19  -2   1    0.10   34.60
 -19  -2   1   24.30   19.70
  19   2  -2   46.90   26.90
 -19  -2   2   48.60   36.50
 -19  -2   2   14.20   35.20
 -19  -2   2   67.89   24.20
  19   2  -3   37.80   27.70
  19   2  -3   27.80   45.20
 -19  -2   3   70.69   32.00
 -19  -2   3   77.59   42.30
 -19  -2   3    1.20   37.50
  19   2  -4   36.70   29.90
  19   2  -4   33.10   49.70
 -19  -2   4  -52.79   42.50
 -19  -2   4    3.70   34.50
 -19  -2   4   54.39   45.40
  19   2  -5   15.50   33.70
 -19  -2   5    5.70   22.90
 -19  -2   5   75.59   52.29
 -19  -2   5  -39.10   40.90
 -19  -2   6   27.20   55.59
 -19  -2   6 -146.49   51.49
  20   2   7   -3.40   20.30
  20   2   6   42.80   20.40
 -20  -2  -6  107.99   47.30
 -20  -2  -6    7.10   42.80
  20   2   5   38.30   18.30
 -20  -2  -5  107.69   43.10
 -20  -2  -5  -15.30   42.00
  20   2   4   41.50   16.30
  20   2   4   75.79   24.30
  20   2   4   78.59   38.00
 -20  -2  -4   74.39   40.80
 -20  -2  -4   91.89   42.80
  20   2   3   20.60   32.40
  20   2   3  -21.40   50.09
 -20  -2  -3  120.69   44.70
 -20  -2  -3   -4.20   37.50
  20   2   2   14.80   27.40
  20   2   2  -27.60   42.00
 -20  -2  -2  -14.80   37.70
 -20  -2  -2  -27.50   35.10
  20   2   1   20.10   24.90
 -20  -2  -1  -19.20   33.20
 -20  -2  -1  -15.30   38.20
  20   2   0   91.19   28.30
  20   2   0   22.20   45.10
 -20  -2   0   71.99   24.80
 -20  -2   0   56.99   42.10
 -20  -2   0   48.90   35.90
  20   2  -1   -1.60   26.00
  20   2  -1  -23.40   44.80
 -20  -2   1  -26.60   42.50
 -20  -2   1   38.90   37.80
 -20  -2   1   12.50   22.10
  20   2  -2   -9.20   45.20
  20   2  -2   17.20   28.00
 -20  -2   2  -31.70   25.40
 -20  -2   2   83.59   43.00
 -20  -2   2    6.30   36.40
  20   2  -3   32.40   30.30
  20   2  -3  -16.50   51.19
 -20  -2   3   30.90   45.10
 -20  -2   3 -105.19   41.10
 -20  -2   3   44.60   32.00
  20   2  -4   46.30   34.00
 -20  -2   4  145.29   52.29
 -20  -2   4  -36.00   46.20
 -20  -2   4   86.79   39.90
 -20  -2   5   61.49   55.39
 -20  -2   5   99.59   45.70
 -20  -2   5   40.40   26.90
 -20  -2   6  -97.49   58.69
 -20  -2   6  182.28   66.09
  21   2   6  -24.60   19.70
  21   2   5    9.20   19.40
 -21  -2  -5   97.89   51.99
  21   2   4   22.30   26.40
  21   2   4   38.40   42.80
  21   2   4    0.10   17.60
 -21  -2  -4   18.00   49.70
 -21  -2  -4  -56.09   42.20
  21   2   3  -53.69   55.59
  21   2   3   27.00   29.30
 -21  -2  -3   49.50   47.90
 -21  -2  -3   -4.90   39.50
  21   2   2   16.30   29.30
 -21  -2  -2  -16.90   42.70
 -21  -2  -2  -15.30   37.40
  21   2   1   12.10   49.90
  21   2   1    1.20   30.50
 -21  -2  -1   -2.10   18.50
 -21  -2  -1  -14.50   36.40
 -21  -2  -1   44.90   41.70
  21   2   0    1.90   47.20
  21   2   0  -10.80   28.50
 -21  -2   0   41.70   44.50
 -21  -2   0   16.00   20.00
 -21  -2   0  -15.40   37.80
  21   2  -1  -15.10   51.59
  21   2  -1   22.60   28.60
 -21  -2   1   98.49   47.90
 -21  -2   1  -39.60   38.00
 -21  -2   1  -13.10   22.40
  21   2  -2   14.10   76.49
  21   2  -2   40.10   31.50
 -21  -2   2   23.10   30.40
 -21  -2   2  -45.70   38.20
 -21  -2   2   52.39   49.70
  21   2  -3   37.80   35.50
 -21  -2   3  -52.89   68.89
 -21  -2   3   28.40   35.10
 -21  -2   3  -41.50   53.49
 -21  -2   4   43.60   41.70
 -21  -2   4   84.49   59.39
 -21  -2   5   19.80   62.09
 -21  -2   6  110.29   73.39
  22   2   6  -10.10   22.10
  22   2   5  -32.00   19.70
  22   2   4   52.89   19.90
 -22  -2  -3  201.88   59.29
  22   2   2    5.20   59.39
  22   2   2  104.09   34.40
 -22  -2  -2   83.69   49.30
 -22  -2  -2   -9.90   20.40
  22   2   1   48.50   59.59
  22   2   1   92.79   34.20
 -22  -2  -1   25.80   26.60
 -22  -2  -1  124.99   49.90
  22   2   0   49.40   54.99
  22   2   0   53.99   33.80
 -22  -2   0  111.99   51.09
 -22  -2   0   91.79   25.10
  22   2  -1   97.59   35.60
 -22  -2   1   43.80   28.70
 -22  -2   1  115.49   56.49
  22   2  -2   74.59   35.20
 -22  -2   2   93.69   31.00
 -22  -2   2   76.69   52.09
 -22  -2   3  -33.00   35.50
 -22  -2   3   19.50   57.09
 -22  -2   4  145.99   66.89
 -22  -2   4  144.59   49.90
 -22  -2   5   25.80   70.49
  23   2   5   -2.40   20.60
  23   2   4   51.59   20.10
  23   2   3  144.09   40.90
  23   2   3   71.09   73.29
  23   2   2  -34.80   66.69
  23   2   2   58.89   37.40
 -23  -2  -2  -45.50   22.90
  23   2   1   50.69   67.09
  23   2   1   37.80   36.80
 -23  -2  -1  -42.20   23.60
  23   2   0    4.70   34.70
 -23  -2   0    4.10   26.10
  23   2  -1   17.40   37.60
 -23  -2   1  -19.80   30.10
 -23  -2   2  108.29   38.80
 -23  -2   3  132.09   44.60
  24   2   4    6.40   21.00
  24   2   2   36.40   78.99
  24   2   2   40.60   42.20
  24   2   1   85.29   41.00
 -24  -2  -1    2.20   25.40
  24   2   0   47.00   41.20
 -24  -2   0  -25.70   30.10
 -24  -2   1   12.30   33.00
 -24  -2   2   37.00   40.40
 -24  -2   3   79.79   53.99
  25   2   2  108.99   48.00
  25   2   1   55.59   45.80
 -25  -2   1   -5.00   37.30
 -25  -2   2  -25.60   43.80
  25  -3   2    4.50   44.20
 -24   3   3   45.90   43.90
 -24   3   2   43.60   35.90
 -24   3   1   48.00   31.40
  24  -3   0   41.20   46.50
  24  -3   1   23.30   40.80
  24  -3   2    9.50   40.40
  24  -3   3   -5.30   43.40
  24  -3   3   57.69   80.69
  24  -3   4   51.99   21.90
 -23   3   4   -5.70   47.70
 -23   3   3   40.50   37.30
 -23   3   2  -40.70   32.00
 -23   3   1   -7.80   26.90
  23  -3  -1   -0.20   35.90
 -23   3   0  -62.79   22.90
  23  -3   0   60.29   36.20
  23  -3   1   21.40   36.60
  23  -3   2   15.40   35.50
  23  -3   2   35.00   67.39
  23  -3   3   30.20   38.50
  23  -3   3  -15.00   67.99
  23  -3   4   14.30   19.00
  23  -3   5    8.80   21.80
 -22   3   5   93.39   65.79
 -22   3   5   43.80   37.80
 -22   3   4   77.79   57.19
 -22   3   4   -5.40   44.70
 -22   3   3   60.99   34.20
 -22   3   3   43.10   56.39
 -22   3   2   60.39   30.30
 -22   3   2   36.80   49.00
  22  -3  -2   24.30   33.70
 -22   3   1  -46.60   24.20
 -22   3   1    7.10   46.40
  22  -3  -1   19.80   32.70
 -22   3   0   81.29   46.10
 -22   3   0   77.19   21.50
  22  -3   0   71.29   58.99
  22  -3   0   88.09   32.70
 -22   3  -1   50.49   17.80
 -22   3  -1   50.39   47.20
  22  -3   1   12.70   33.50
  22  -3   1   61.79   57.19
 -22   3  -2   63.19   46.50
  22  -3   2   14.50   33.60
  22  -3   2   17.00   58.39
  22  -3   2  -11.50    9.50
 -22   3  -3  115.49   70.89
  22  -3   3   10.90   13.00
  22  -3   3  -28.50   62.79
  22  -3   3   58.99   33.80
  22  -3   4   30.50   19.10
  22  -3   4  -19.80   15.70
  22  -3   5  -15.80   19.50
  22  -3   5   -9.20   20.00
 -21   3   5   28.20   51.99
 -21   3   5 -106.29   89.69
 -21   3   5  131.19   59.89
 -21   3   5   67.19   34.10
 -21   3   4  279.87   45.70
 -21   3   4  148.79   88.19
 -21   3   4  224.28   58.39
 -21   3   3  -76.59   47.20
 -21   3   3   48.40   46.90
 -21   3   3   28.60   30.90
  21  -3  -3   64.19   32.20
 -21   3   2   49.80   24.90
 -21   3   2   71.99   42.50
 -21   3   2    0.00   40.00
  21  -3  -2   29.20   31.20
 -21   3   1   53.59   39.30
 -21   3   1   46.20   42.30
 -21   3   1  -10.10   24.20
  21  -3  -1   52.09   49.10
  21  -3  -1   26.20   30.20
 -21   3   0   15.80   36.80
 -21   3   0   22.20   39.20
 -21   3   0   -1.30   17.40
  21  -3   0   22.10   46.60
  21  -3   0   15.00   27.40
 -21   3  -1   44.70   36.60
 -21   3  -1   34.40   15.30
 -21   3  -1   -0.70   41.10
  21  -3   1   -5.50   51.59
  21  -3   1   23.80   29.10
  21  -3   1   11.60    5.70
 -21   3  -2   37.80   35.60
 -21   3  -2   67.89   43.20
 -21   3  -2   17.90   11.20
  21  -3   2   38.70   29.40
  21  -3   2    7.30   10.00
  21  -3   2   28.70   52.69
 -21   3  -3   69.49   42.70
 -21   3  -3   17.10   41.20
  21  -3   3    5.00   11.70
  21  -3   3   19.20   29.50
 -21   3  -4  180.08   51.39
  21  -3   4  252.77   37.10
  21  -3   4  101.09   60.39
  21  -3   4  238.18   27.00
  21  -3   4  134.19   22.90
 -21   3  -5  130.39   68.99
  21  -3   5   16.00   18.90
  21  -3   5   18.30   20.10
  21  -3   6   -7.10   23.30
  21  -3   6   -1.50   20.30
 -20   3   6   10.70   41.00
 -20   3   6   46.60   56.79
 -20   3   5   40.40   31.00
 -20   3   5  101.19   51.29
 -20   3   5  101.39   43.00
 -20   3   4   21.90   44.50
 -20   3   4  -18.80   45.20
 -20   3   4   15.50   35.00
  20  -3  -4   10.50   30.60
 -20   3   3   19.80   27.90
 -20   3   3   98.79   41.20
 -20   3   3  -34.70   42.10
  20  -3  -3    9.90   49.10
  20  -3  -3   57.79   31.40
 -20   3   2   76.09   25.90
 -20   3   2   12.10   38.00
 -20   3   2   55.69   38.70
  20  -3  -2   41.40   28.10
  20  -3  -2   52.89   44.30
 -20   3   1  -22.90   32.10
 -20   3   1    4.50   36.80
 -20   3   1   -5.10   17.60
  20  -3  -1   23.80   44.90
  20  -3  -1    1.50   25.10
 -20   3   0   76.99   37.10
 -20   3   0    3.00   15.70
 -20   3   0   -2.50   32.00
  20  -3   0    8.90   24.50
  20  -3   0  -25.90   39.70
 -20   3  -1    5.80   31.50
 -20   3  -1   30.30   12.80
 -20   3  -1  -19.80   36.90
  20  -3   1   -0.40   41.50
  20  -3   1    4.60   25.00
  20  -3   1   -8.30    7.00
 -20   3  -2   47.20   33.20
 -20   3  -2   68.99   39.50
 -20   3  -2   78.19   11.90
  20  -3   2   34.50   25.50
  20  -3   2   30.90   11.40
 -20   3  -3   36.40    7.10
 -20   3  -3  -18.70   34.60
 -20   3  -3   45.90   37.60
  20  -3   3   23.10   11.90
  20  -3   3   16.40   49.00
  20  -3   3   45.00   26.10
 -20   3  -4   18.10   38.80
 -20   3  -4    5.10   36.00
  20  -3   4   15.30   14.50
  20  -3   4   14.30   25.20
  20  -3   4  -11.20   13.50
  20  -3   4   20.70   49.90
 -20   3  -5  102.19   41.90
 -20   3  -5   30.20   38.50
  20  -3   5    5.00   15.30
  20  -3   5   -3.80   17.20
 -20   3  -6   76.59   46.00
  20  -3   6  -10.20   17.80
  20  -3   6  -18.90   21.30
  20  -3   7   -8.70   21.30
  20  -3   7  -36.90   26.50
 -19   3   6   19.10   35.00
 -19   3   6  124.29   49.40
 -19   3   6 -150.18   52.49
 -19   3   5   28.60   26.80
 -19   3   5   78.29   45.90
 -19   3   5 -134.09   47.40
 -19   3   5   15.00   41.20
  19  -3  -5   36.10   32.60
 -19   3   4  -16.60   44.00
 -19   3   4  131.09   43.40
 -19   3   4  117.19   36.20
  19  -3  -4   81.29   47.20
  19  -3  -4   94.69   33.30
 -19   3   3  173.08   44.10
 -19   3   3  214.58   34.40
 -19   3   3  199.38   44.90
  19  -3  -3  126.89   50.79
  19  -3  -3  161.38   22.40
  19  -3  -3  176.28   33.70
 -19   3   2   75.19   36.10
 -19   3   2  118.49   36.20
 -19   3   2  102.39   23.60
  19  -3  -2   90.49   27.90
 -19   3   1    0.50   32.40
 -19   3   1   22.10   18.80
  19  -3  -1    9.50   23.10
  19  -3  -1   19.20   40.50
 -19   3   0  -16.60   13.60
 -19   3   0   22.70   32.80
  19  -3   0    0.50   21.70
  19  -3   0   -2.40    4.50
 -19   3  -1   16.10   32.30
 -19   3  -1    8.80   29.80
 -19   3  -1   -1.70   11.70
  19  -3   1   28.30   22.00
 -19   3  -2  104.39   13.40
 -19   3  -2  100.19   38.00
 -19   3  -2   73.69   31.10
  19  -3   2   73.69   13.40
  19  -3   2  138.19   27.60
  19  -3   2   17.40   40.20
 -19   3  -3  135.49   34.70
 -19   3  -3  179.78   41.10
 -19   3  -3  175.68   17.40
  19  -3   3  130.89   45.20
  19  -3   3  143.99   19.10
 -19   3  -4  153.08   40.70
  19  -3   4  108.99   18.90
  19  -3   4   85.49   48.10
  19  -3   4   67.79   16.20
  19  -3   4   82.69   24.50
 -19   3  -5    9.80   38.80
 -19   3  -5   21.00   35.60
  19  -3   5   -2.50   25.80
  19  -3   5   -5.70   15.60
  19  -3   5   -5.40   14.50
 -19   3  -6   86.59   43.00
 -19   3  -6   67.29   37.10
  19  -3   6   -5.70   16.30
 -19   3  -7   77.69   46.40
  19  -3   7  -22.30   24.70
  19  -3   7    8.80   20.00
 -18   3   6   46.30   44.30
 -18   3   6   94.79   41.80
 -18   3   6   60.09   32.00
  18  -3  -6   49.30   34.40
 -18   3   5   67.79   35.80
 -18   3   5    9.00   24.20
 -18   3   5   46.00   39.00
  18  -3  -5   38.60   30.60
  18  -3  -5   25.40   47.40
 -18   3   4  121.09   31.70
 -18   3   4  128.09   39.50
  18  -3  -4   50.89   45.10
  18  -3  -4   95.29   30.00
 -18   3   3   14.10   30.90
 -18   3   3   16.80   21.80
  18  -3  -3    0.70    8.30
  18  -3  -3  -15.80   35.60
  18  -3  -3  -22.20   23.20
 -18   3   2    4.80   19.00
 -18   3   2   -7.20   27.30
  18  -3  -2    5.20   21.50
  18  -3  -2   -2.50    5.10
 -18   3   1   31.20   29.90
 -18   3   1   19.10   17.00
  18  -3  -1    8.90    3.90
  18  -3  -1   40.80   21.60
  18  -3  -1   15.40    3.80
 -18   3   0  176.38   21.30
 -18   3   0  168.68   34.80
  18  -3   0  150.28   17.00
  18  -3   0   31.90   38.00
  18  -3   0  186.68   28.20
 -18   3  -1   21.80   26.80
 -18   3  -1    5.80   11.20
 -18   3  -1   11.60   27.40
  18  -3   1   18.00    9.20
  18  -3   1   34.00   35.00
  18  -3   1   25.00   22.20
 -18   3  -2   28.50   26.40
 -18   3  -2    3.60   29.50
 -18   3  -2  -12.60    8.00
  18  -3   2   -7.60    9.60
  18  -3   2  -12.20   19.50
  18  -3   2   30.10   35.50
 -18   3  -3  -12.70   26.10
 -18   3  -3   -8.30    6.00
 -18   3  -3   -3.50   31.00
  18  -3   3    4.80   10.10
  18  -3   3    8.40   19.60
  18  -3   3   16.80   37.20
 -18   3  -4   86.19   35.10
 -18   3  -4   97.79   33.30
  18  -3   4   77.89   16.10
  18  -3   4   93.89   41.50
  18  -3   4  123.99   22.60
 -18   3  -5   40.10   31.20
 -18   3  -5   16.30   35.10
  18  -3   5  -10.10   14.40
  18  -3   5   -4.10   14.90
  18  -3   5    1.60   15.00
 -18   3  -6   49.90   36.10
 -18   3  -6   62.39   35.30
  18  -3   6  -15.70   18.50
  18  -3   6   35.50   17.60
 -18   3  -7   74.09   38.00
 -18   3  -7   98.59   39.80
  18  -3   7   12.40   18.80
  18  -3   7  -33.60   23.50
 -17   3   7   -4.40   34.70
  17  -3  -7   29.40   51.59
 -17   3   6   18.30   44.00
 -17   3   6 -100.69   40.40
 -17   3   6  -10.00   27.70
 -17   3   6  -11.20   40.10
  17  -3  -6   -9.40   46.10
  17  -3  -6    1.00   30.70
 -17   3   5   19.00   22.20
 -17   3   5   10.80   34.00
 -17   3   5   16.20   31.90
  17  -3  -5   -1.20   41.10
  17  -3  -5   22.40   27.60
 -17   3   4  187.18   37.40
 -17   3   4  193.98   32.00
  17  -3  -4  119.29   30.30
  17  -3  -4  118.89   18.00
 -17   3   3  160.88   34.00
 -17   3   3  133.59   28.20
  17  -3  -3  114.39   26.50
  17  -3  -3  111.39   38.00
  17  -3  -3  107.09   14.20
 -17   3   2  194.08   36.70
 -17   3   2  226.48   30.50
  17  -3  -2  204.38   32.60
 -17   3   1   -5.00   13.40
 -17   3   1   -7.60   26.30
  17  -3  -1   -0.20    4.60
  17  -3  -1    6.50   18.80
 -17   3   0   38.60   25.60
 -17   3   0  -13.70   10.60
  17  -3   0    5.20    5.40
  17  -3   0   33.10   18.90
  17  -3   0   -9.90   28.30
 -17   3  -1   -3.40    9.90
 -17   3  -1  -19.90   25.10
 -17   3  -1    3.60   24.30
  17  -3   1   17.30   31.00
  17  -3   1   11.70    7.10
  17  -3   1   -7.00   18.40
 -17   3  -2  161.58   18.90
 -17   3  -2  194.88   34.30
 -17   3  -2  181.18   32.20
  17  -3   2  125.89   17.60
  17  -3   2  201.38   28.80
  17  -3   2  154.28   37.00
 -17   3  -3  126.79   31.50
 -17   3  -3  146.09   33.70
 -17   3  -3  122.19   14.60
  17  -3   3  155.58   38.10
  17  -3   3  105.59   17.50
  17  -3   3  180.68   24.40
 -17   3  -4  171.98   35.80
 -17   3  -4  145.69   31.70
  17  -3   4  138.59   40.20
  17  -3   4  188.08   24.00
  17  -3   4  125.99   19.40
  17  -3   4  141.49   22.70
 -17   3  -5   31.20   27.70
 -17   3  -5    8.60   28.00
  17  -3   5   -4.00   12.50
  17  -3   5   -7.90   13.80
  17  -3   5   -0.20   14.30
 -17   3  -6   40.60   31.30
 -17   3  -6   27.80   29.60
  17  -3   6  -23.40   13.50
  17  -3   6  -10.40   17.20
 -17   3  -7   54.09   34.70
 -17   3  -7  -27.90   33.00
  17  -3   7  -37.00   21.50
  17  -3   7    0.80   18.90
  17  -3   8  -42.30   21.60
 -16   3   7  -14.20   31.90
  16  -3  -7   71.99   32.60
  16  -3  -7   41.10   54.89
 -16   3   6  233.18   36.60
 -16   3   6  141.19   31.10
 -16   3   6  129.19   41.20
 -16   3   6  268.37   46.40
  16  -3  -6  118.69   49.00
  16  -3  -6  144.49   33.40
 -16   3   5   51.29   31.90
 -16   3   5   76.19   29.60
 -16   3   5   12.70   35.40
  16  -3  -5   52.89   41.40
  16  -3  -5   66.09   26.50
  16  -3  -5   44.90   16.90
 -16   3   4  138.69   29.80
 -16   3   4  137.29   32.10
 -16   3   4   66.09   34.20
  16  -3  -4  108.69   26.40
  16  -3  -4  126.59   36.10
  16  -3  -4   82.49   15.60
 -16   3   3  -12.40   26.50
 -16   3   3    9.10   25.70
 -16   3   3  -13.20   19.30
  16  -3  -3  -16.20   30.60
  16  -3  -3   -1.40    8.80
  16  -3  -3    8.80   19.20
 -16   3   2  116.79   30.70
 -16   3   2  157.28   22.50
 -16   3   2  184.98   29.50
  16  -3  -2  103.49   23.30
  16  -3  -2  113.49   16.70
 -16   3   1    3.40   12.40
 -16   3   1   -2.50   22.60
 -16   3   1   20.70   21.80
  16  -3  -1   13.40   17.00
  16  -3  -1   19.30   27.00
 -16   3   0 1388.26  119.39
  16  -3   0 1201.48  117.49
  16  -3   0 1469.85  122.59
  16  -3   0 1187.58  125.69
 -16   3  -1   -3.20   22.40
 -16   3  -1   16.10   22.00
 -16   3  -1   11.20    8.60
  16  -3   1    1.60   16.60
  16  -3   1   11.40    6.60
  16  -3   1    2.20   26.30
 -16   3  -2  148.99   16.00
 -16   3  -2  141.39   28.30
 -16   3  -2  137.09   29.20
  16  -3   2  105.29   15.60
  16  -3   2  136.79   34.40
  16  -3   2  175.08   24.70
 -16   3  -3   -6.60    4.70
 -16   3  -3   -7.40   23.50
 -16   3  -3  -18.20   21.40
  16  -3   3  -26.00   29.00
  16  -3   3  -11.90    8.20
  16  -3   3    2.20   15.50
 -16   3  -4   88.99   28.60
 -16   3  -4  132.89   29.50
  16  -3   4  102.39   34.10
  16  -3   4  127.19   20.00
  16  -3   4  138.19   19.60
  16  -3   4   95.29   16.70
 -16   3  -5   69.69   27.10
 -16   3  -5  111.19   29.00
  16  -3   5   53.59   19.10
  16  -3   5   45.50   11.80
  16  -3   5   56.69   15.40
 -16   3  -6  159.68   32.70
 -16   3  -6  213.48   34.20
  16  -3   6  135.49   23.70
  16  -3   6  121.79   21.90
 -16   3  -7   64.59   29.80
 -16   3  -7   55.09   30.40
  16  -3   7    6.20   19.90
  16  -3   7   19.90   15.40
  16  -3   8  -12.00   25.90
  16  -3   8  -10.30   18.60
  15  -3  -8  120.69   39.80
 -15   3   7   21.20   44.70
 -15   3   7  -14.40   28.40
  15  -3  -7   47.40   47.70
  15  -3  -7   35.30   32.50
 -15   3   6   -0.90   35.10
 -15   3   6  -82.49   40.20
 -15   3   6   21.90   27.40
 -15   3   6   31.50   25.30
  15  -3  -6   10.90   40.70
  15  -3  -6   25.20   26.40
 -15   3   5  -28.10   30.50
 -15   3   5   18.20   18.00
 -15   3   5   39.30   26.70
 -15   3   5   25.20   25.80
  15  -3  -5   12.80   21.40
  15  -3  -5   11.80   15.80
  15  -3  -5   12.80   33.20
 -15   3   4   70.99   29.60
 -15   3   4  109.89   26.10
 -15   3   4   47.40   28.90
  15  -3  -4   11.10   29.90
  15  -3  -4   18.20   21.10
  15  -3  -4   30.80   12.60
 -15   3   3   30.10   30.40
 -15   3   3   46.90   19.40
 -15   3   3    2.70   25.00
  15  -3  -3   10.00   29.10
  15  -3  -3   35.00   19.10
  15  -3  -3   21.10    9.10
 -15   3   2   -7.10   23.40
 -15   3   2   -1.10   14.10
 -15   3   2   -1.80   22.80
  15  -3  -2   13.90   16.40
  15  -3  -2   41.50   24.30
  15  -3  -2    8.40    6.00
 -15   3   1    9.70   12.20
 -15   3   1   -5.20   21.10
 -15   3   1    1.40   19.90
  15  -3  -1   33.80   25.40
  15  -3  -1   19.30   16.50
 -15   3   0  -14.60   19.50
 -15   3   0   -7.40    8.70
 -15   3   0    3.10   17.60
  15  -3   0    2.10   15.50
  15  -3   0    1.10   22.80
 -15   3  -1   14.70   22.30
 -15   3  -1   43.70    8.70
 -15   3  -1   21.00   20.10
  15  -3   1   21.80   25.30
  15  -3   1    7.10   14.40
  15  -3   1   12.20    6.40
 -15   3  -2   -0.80   19.00
 -15   3  -2   -0.10    6.00
 -15   3  -2   10.60   23.80
  15  -3   2   -5.00   30.30
  15  -3   2    5.90   13.50
  15  -3   2    2.80    8.20
 -15   3  -3   28.00    5.50
 -15   3  -3   33.80   24.60
 -15   3  -3   29.60   20.80
  15  -3   3   19.60    9.00
  15  -3   3   13.50   28.30
  15  -3   3   24.90   14.80
 -15   3  -4   45.50   22.90
 -15   3  -4   48.80    7.40
 -15   3  -4   30.60   22.60
  15  -3   4   39.50   28.70
  15  -3   4   14.70   11.40
  15  -3   4   53.79   14.00
  15  -3   4   62.39   14.60
 -15   3  -5   29.90   23.00
 -15   3  -5   43.90   25.10
  15  -3   5   -2.10   15.80
  15  -3   5   32.20   13.10
 -15   3  -6    6.90   25.20
 -15   3  -6   11.20   24.20
 -15   3  -6    4.80    9.70
  15  -3   6    2.60   16.60
  15  -3   6   10.60   14.60
 -15   3  -7   61.79   26.80
 -15   3  -7   19.90   26.80
  15  -3   7  -11.10   18.20
  15  -3   7    2.20   16.30
 -15   3  -8   85.69   29.90
  15  -3   8  -33.00   23.40
  15  -3   8    9.80   18.00
 -14   3   8  -14.30   31.80
  14  -3  -8   59.49   31.70
  14  -3  -8   95.39   49.80
 -14   3   7   10.20   16.50
 -14   3   7   55.39   46.80
 -14   3   7   57.89   15.60
 -14   3   7  -33.90   44.90
  14  -3  -7   47.10   40.10
  14  -3  -7   64.89   26.90
 -14   3   6  229.38   42.30
 -14   3   6  254.57   35.60
 -14   3   6  173.48   34.30
 -14   3   6  206.48   30.60
  14  -3  -6  222.68   45.20
  14  -3  -6  163.88   33.40
 -14   3   5   19.10   22.90
 -14   3   5  -27.30   27.70
 -14   3   5    7.70   16.50
 -14   3   5   23.30   24.00
  14  -3  -5   -4.80   21.20
  14  -3  -5   11.60   30.80
  14  -3  -5   11.50   15.00
 -14   3   4  200.68   30.60
 -14   3   4  213.28   30.50
 -14   3   4  207.38   32.60
  14  -3  -4  175.58   27.40
  14  -3  -4  154.08   20.60
  14  -3  -4  173.58   36.20
 -14   3   3    2.30   20.80
 -14   3   3   14.80   23.40
 -14   3   3    9.20   15.30
  14  -3  -3   11.70   25.60
  14  -3  -3    9.10   16.80
  14  -3  -3   -1.50    8.00
 -14   3   2   66.39   16.90
 -14   3   2   62.89   21.80
 -14   3   2   81.19   22.90
  14  -3  -2   46.20    7.70
  14  -3  -2   40.00   25.10
 -14   3   1  143.49   25.90
 -14   3   1  141.89   18.80
 -14   3   1  111.49   25.40
  14  -3  -1  148.79   21.40
  14  -3  -1  104.59   27.10
 -14   3   0 1463.65  117.79
 -14   3   0 1354.26  113.39
 -14   3   0 1037.40  116.19
  14  -3   0 1035.70  117.69
  14  -3   0 1332.27  115.49
 -14   3  -1  112.49   23.20
 -14   3  -1  128.39   16.00
 -14   3  -1  158.68   25.50
  14  -3   1  120.79   27.70
  14  -3   1  110.99   15.70
  14  -3   1  139.69   20.80
 -14   3  -2   45.20   20.10
 -14   3  -2   98.09   10.80
 -14   3  -2   62.29   22.00
  14  -3   2   98.99   16.60
  14  -3   2   47.50   24.60
  14  -3   2   62.09   10.80
 -14   3  -3    6.90   18.50
 -14   3  -3   23.30   18.90
  14  -3   3   11.30   13.00
  14  -3   3    9.50    8.20
  14  -3   3    5.30   23.40
 -14   3  -4  193.08   29.00
 -14   3  -4  266.27   45.40
 -14   3  -4  191.68   22.80
  14  -3   4  190.88   23.50
  14  -3   4  200.48   24.00
  14  -3   4  199.88   33.00
  14  -3   4  171.28   24.90
 -14   3  -5   26.90   25.90
 -14   3  -5   -9.50   18.90
 -14   3  -5    3.20    9.00
  14  -3   5   -0.70   13.60
  14  -3   5   12.40   12.50
 -14   3  -6  242.38   33.80
 -14   3  -6  155.98   28.60
  14  -3   6  141.09   23.00
 -14   3  -7    5.40   23.70
 -14   3  -7   23.50   14.70
 -14   3  -7   44.50   23.70
  14  -3   7    8.80   15.10
  14  -3   7   29.20   17.70
 -14   3  -8   -8.30   26.10
  14  -3   8    9.30   19.90
  14  -3   8  -10.60   21.90
  14  -3   9   -3.90   26.30
  14  -3   9   -5.60   20.10
  13  -3  -9  105.39   38.40
 -13   3   8   73.69   31.10
  13  -3  -8  103.49   30.00
  13  -3  -8  125.89   49.90
 -13   3   7  -45.90   23.60
 -13   3   7  -28.10   38.60
  13  -3  -7   -6.70   25.80
  13  -3  -7    0.30   38.90
 -13   3   6   58.19   19.10
 -13   3   6   65.09   20.90
 -13   3   6   12.10   23.10
 -13   3   6   40.80   31.60
  13  -3  -6   60.89   22.70
  13  -3  -6   18.60   34.20
 -13   3   5    7.70   15.00
 -13   3   5   26.50   20.00
 -13   3   5  -11.00   23.40
 -13   3   5   -8.70   24.30
  13  -3  -5    7.80   18.10
  13  -3  -5   17.00   31.50
  13  -3  -5   17.30   14.50
 -13   3   4  179.18   33.40
 -13   3   4  247.78   32.30
 -13   3   4  252.97   29.70
  13  -3  -4  167.18   35.00
  13  -3  -4  158.38   21.10
  13  -3  -4  189.98   28.50
 -13   3   3   20.90   17.80
 -13   3   3   16.50   16.10
  13  -3  -3   15.80   23.70
  13  -3  -3    4.60   17.60
  13  -3  -3   16.20    7.90
 -13   3   2  215.18   23.90
 -13   3   2  197.88   41.30
 -13   3   2  197.48   29.80
  13  -3  -2  162.28   30.60
  13  -3  -2  184.18   25.30
  13  -3  -2  157.68   19.00
 -13   3   1  109.09   23.00
 -13   3   1  116.19   22.00
 -13   3   1  136.09   17.20
  13  -3  -1  127.69   19.40
  13  -3  -1  114.29   28.20
 -13   3   0   -3.20   14.10
 -13   3   0    7.60   15.50
 -13   3   0   -0.30    7.70
  13  -3   0   17.10   12.20
  13  -3   0   -8.60   19.20
 -13   3  -1   87.69   19.20
 -13   3  -1  134.59   22.00
 -13   3  -1   98.79   12.40
  13  -3   1   78.69   10.40
  13  -3   1   85.99   24.20
 -13   3  -2  174.28   27.40
 -13   3  -2  205.98   31.70
 -13   3  -2  210.38   20.50
  13  -3   2  206.48   23.20
  13  -3   2  201.48   32.40
  13  -3   2  249.88   25.40
 -13   3  -3   18.00   16.40
 -13   3  -3   21.50   18.40
  13  -3   3   19.80   21.50
  13  -3   3   29.20   10.60
  13  -3   3   27.30   11.50
  13  -3   3   25.00    8.60
 -13   3  -4  224.88   30.70
 -13   3  -4  177.28   27.00
  13  -3   4  191.48   23.50
  13  -3   4  180.08   29.60
  13  -3   4  178.38   24.40
  13  -3   4  202.78   22.40
 -13   3  -5   -8.70   18.90
 -13   3  -5    8.80   18.10
 -13   3  -5   18.60    9.70
  13  -3   5    3.50   14.00
  13  -3   5    5.30   11.10
 -13   3  -6   38.10   30.60
 -13   3  -6   47.90   12.50
  13  -3   6   34.60   16.80
  13  -3   6   30.20   14.70
 -13   3  -7   29.60   20.70
 -13   3  -7   13.20   15.20
 -13   3  -7  -26.50   22.00
  13  -3   7    0.00   15.90
  13  -3   7   20.60   16.30
 -13   3  -8  118.49   23.70
 -13   3  -8  103.89   36.60
  13  -3   8   53.19   19.90
  13  -3   8   35.90   23.80
  13  -3   9   44.30   26.30
  13  -3   9   22.40   20.30
  12  -3  -9   48.50   32.90
 -12   3   8   -4.60   25.70
  12  -3  -8  -22.70   40.70
  12  -3  -8   10.70   26.30
 -12   3   7   28.40   35.30
 -12   3   7    0.40   21.20
  12  -3  -7  -10.20   36.30
  12  -3  -7   -7.40   24.10
 -12   3   6  355.56   40.50
 -12   3   6  351.16   34.70
 -12   3   6  264.57   37.30
 -12   3   6  297.87   42.70
  12  -3  -6  245.28   39.20
  12  -3  -6  261.77   44.70
 -12   3   5   36.70   21.80
 -12   3   5   29.10   21.90
 -12   3   5   30.50   17.70
 -12   3   5   29.00   14.70
  12  -3  -5   27.40   27.50
  12  -3  -5   26.30   17.90
  12  -3  -5   14.60   14.40
 -12   3   4    8.80   17.10
 -12   3   4    0.80   20.10
 -12   3   4   -1.70   16.90
  12  -3  -4   22.20   15.10
  12  -3  -4   -3.80   23.40
  12  -3  -4   16.60   10.10
 -12   3   3   27.60   14.50
 -12   3   3   63.89   18.20
 -12   3   3   84.09   21.40
  12  -3  -3   29.40   30.40
  12  -3  -3   48.70    9.10
  12  -3  -3   37.60   15.80
 -12   3   2  250.87   31.70
 -12   3   2  263.67   31.60
 -12   3   2  286.07   28.80
  12  -3  -2  228.38   24.00
  12  -3  -2  222.38   29.00
  12  -3  -2  219.38   33.00
 -12   3   1   -9.30   14.30
 -12   3   1   10.80    9.30
 -12   3   1   14.70   16.40
  12  -3  -1    9.10   17.60
  12  -3  -1   -0.10   11.40
 -12   3   0  164.38   24.40
 -12   3   0  142.89   18.00
 -12   3   0  143.79   22.80
  12  -3   0  185.38   21.50
  12  -3   0  143.39   25.00
 -12   3  -1   -0.10   14.20
 -12   3  -1   -2.40   14.70
 -12   3  -1    3.60    5.60
  12  -3   1   -0.70    9.60
  12  -3   1    1.00   17.90
 -12   3  -2  263.77   30.90
 -12   3  -2  187.68   30.60
  12  -3   2  311.27   27.20
  12  -3   2  229.58   25.60
  12  -3   2  222.18   34.90
 -12   3  -3   53.29    8.00
 -12   3  -3   55.09   16.20
 -12   3  -3   59.19   17.70
  12  -3   3   42.10    9.30
  12  -3   3   66.19   11.60
  12  -3   3   66.49   12.20
  12  -3   3   52.29   20.40
 -12   3  -4   18.80   10.60
 -12   3  -4    7.60   14.90
 -12   3  -4    9.50   15.70
  12  -3   4   16.30   18.60
  12  -3   4   -0.90    8.60
  12  -3   4    8.30   11.10
  12  -3   4   11.70    8.50
 -12   3  -5   39.00   10.60
 -12   3  -5   36.40   18.10
 -12   3  -5   25.30   16.30
  12  -3   5   26.00   10.90
  12  -3   5   13.50   13.70
 -12   3  -6  291.67   31.20
 -12   3  -6  317.57   36.30
 -12   3  -6  249.97   34.70
  12  -3   6  242.38   31.20
  12  -3   6  244.78   35.20
 -12   3  -7   11.60   18.30
 -12   3  -7   -6.60   16.30
 -12   3  -7    2.60   17.30
  12  -3   7    5.90   16.10
  12  -3   7  -11.30   14.40
 -12   3  -8   -2.90   20.30
 -12   3  -8   29.20   23.00
  12  -3   8  -11.20   17.60
  12  -3   8   -6.70   16.30
  12  -3   9  -20.20   20.30
  12  -3   9   -6.60   25.70
  11  -3  -9   73.89   31.10
 -11   3   8  263.77   36.20
 -11   3   8  258.77   55.09
  11  -3  -8  246.68   36.60
  11  -3  -8  250.87   48.30
 -11   3   7   56.29   21.80
 -11   3   7   78.99   33.70
  11  -3  -7   76.79   22.30
  11  -3  -7   89.09   34.00
 -11   3   6   19.60   11.90
 -11   3   6    5.30   13.40
 -11   3   6   17.00   26.00
 -11   3   6    9.30   15.80
  11  -3  -6   -4.00   26.20
  11  -3  -6    2.20   18.50
 -11   3   5   71.79   16.70
 -11   3   5   62.19   15.50
 -11   3   5   74.89   20.20
 -11   3   5   42.60   22.20
  11  -3  -5   66.19   25.40
  11  -3  -5   47.30   14.70
  11  -3  -5   39.70   17.60
  11  -3  -5   66.69   20.60
 -11   3   4  786.82   74.59
 -11   3   4  776.02   74.49
 -11   3   4  835.92   71.39
 -11   3   4  874.21   72.99
  11  -3  -4  645.54   72.39
  11  -3  -4  646.34   75.79
  11  -3  -4  810.02   73.29
  11  -3  -4  707.23   70.79
 -11   3   3  275.77   29.10
 -11   3   3  229.08   27.90
 -11   3   3  208.08   31.80
  11  -3  -3  230.98   31.70
  11  -3  -3  185.28   27.90
  11  -3  -3  222.08   24.30
 -11   3   2  622.44   61.09
 -11   3   2  681.33   58.59
 -11   3   2  713.83   60.19
  11  -3  -2  562.14   59.29
  11  -3  -2  584.24   56.19
  11  -3  -2  544.65   62.39
 -11   3   1   53.29   15.10
 -11   3   1   51.79   10.40
 -11   3   1   36.10   14.60
  11  -3  -1   38.50   17.40
  11  -3  -1   41.50   12.20
 -11   3   0   18.80   12.90
 -11   3   0   -1.30    6.70
 -11   3   0   10.50   13.40
  11  -3   0  -10.40   15.40
  11  -3   0   -6.50    9.30
 -11   3  -1   60.79    8.40
 -11   3  -1   56.19   16.00
 -11   3  -1   65.59   15.50
  11  -3   1   52.29   17.70
  11  -3   1   81.29   13.10
 -11   3  -2  664.93   58.29
 -11   3  -2  552.24   57.29
  11  -3   2  610.64   54.79
  11  -3   2  530.15   59.19
 -11   3  -3  209.68   21.70
 -11   3  -3  232.58   28.90
 -11   3  -3  197.88   26.20
  11  -3   3  226.68   25.90
  11  -3   3  190.28   31.00
  11  -3   3  238.68   24.00
  11  -3   3  253.37   23.90
 -11   3  -4  781.22   67.79
 -11   3  -4  813.32   71.89
 -11   3  -4  685.13   70.09
  11  -3   4  685.33   71.39
  11  -3   4  742.33   67.79
  11  -3   4  729.83   69.49
  11  -3   4  763.12   69.09
 -11   3  -5   69.09   15.40
 -11   3  -5   62.89   11.80
 -11   3  -5   68.19   18.30
  11  -3   5   19.20   24.60
  11  -3   5   53.19   12.70
 -11   3  -6    2.60   13.90
 -11   3  -6  -16.00   12.30
 -11   3  -6    1.20   15.30
  11  -3   6    5.50   12.70
  11  -3   6   20.90   14.80
 -11   3  -7   65.69   18.90
 -11   3  -7  112.09   19.30
 -11   3  -7  107.39   18.70
  11  -3   7   57.39   18.60
 -11   3  -8  307.27   36.50
 -11   3  -8  305.47   36.20
 -11   3  -8  255.47   33.90
 -11   3  -8  209.98   38.90
  11  -3   8  248.18   33.80
  11  -3   8  225.58   32.80
  11  -3   9   25.00   23.80
  11  -3   9   31.10   21.40
  10  -3  -9   43.80   30.10
  10  -3  -9   58.29   61.49
 -10   3   8   15.40   26.60
 -10   3   8   28.70   39.90
  10  -3  -8   23.70   22.50
  10  -3  -8   -2.80   34.80
 -10   3   7    0.70   29.80
 -10   3   7    5.60   18.30
  10  -3  -7   18.80   28.10
  10  -3  -7    2.90   18.20
 -10   3   6   15.50   24.70
 -10   3   6    4.10   14.50
 -10   3   6    4.30    8.50
 -10   3   6    8.60    7.90
  10  -3  -6  -12.30   16.30
  10  -3  -6   -2.60   28.90
 -10   3   5    1.20   11.90
 -10   3   5    8.20   12.20
 -10   3   5   -4.70   15.10
 -10   3   5  -28.40   16.30
  10  -3  -5   -8.60   13.20
  10  -3  -5    9.00   17.50
  10  -3  -5   -9.80   12.80
  10  -3  -5  -13.60   20.90
 -10   3   4    9.20   14.40
 -10   3   4   29.60   16.80
 -10   3   4   22.60    9.90
 -10   3   4    6.40   12.50
  10  -3  -4    7.80   17.90
  10  -3  -4   10.50    9.70
  10  -3  -4   10.00   12.70
 -10   3   3  -13.00   11.90
 -10   3   3   27.90   14.60
 -10   3   3   -6.00   12.20
  10  -3  -3   -6.80   11.90
  10  -3  -3   -6.20   17.30
  10  -3  -3   -5.60   10.00
  10  -3  -3    1.30    6.50
 -10   3   2  195.88   26.20
 -10   3   2  197.48   22.50
 -10   3   2  184.68   23.30
  10  -3  -2  182.18   26.10
  10  -3  -2  170.58   23.10
 -10   3   1   -0.10   12.00
 -10   3   1   -5.70    7.50
 -10   3   1   -1.40   11.50
  10  -3  -1  -11.80   14.40
  10  -3  -1   -6.70    9.20
 -10   3   0  137.09   18.60
 -10   3   0  103.59   17.60
 -10   3   0  106.99   13.50
  10  -3   0  115.99   16.00
  10  -3   0   89.39   19.20
 -10   3  -1    2.50   11.20
 -10   3  -1   -0.30   11.40
 -10   3  -1   -0.10    4.00
  10  -3   1   -9.30   14.00
  10  -3   1   -9.10    7.90
 -10   3  -2  197.08   24.10
 -10   3  -2  157.48   24.20
  10  -3   2  172.28   25.30
  10  -3   2  180.38   20.70
  10  -3   2  234.58   21.30
 -10   3  -3   -0.90   10.80
 -10   3  -3   -0.60    5.20
 -10   3  -3   -4.80   12.00
  10  -3   3    6.60    8.30
  10  -3   3    0.80   14.40
  10  -3   3    4.20    7.00
 -10   3  -4   17.00   11.30
 -10   3  -4   10.30   12.80
 -10   3  -4   19.50    7.70
  10  -3   4   22.20    6.70
  10  -3   4   12.00   10.20
  10  -3   4   22.20    8.60
  10  -3   4    7.70   13.50
 -10   3  -5  -10.90   12.50
 -10   3  -5   -3.90   10.40
 -10   3  -5   -1.30   11.50
  10  -3   5    4.30    9.90
  10  -3   5   -0.20   12.20
 -10   3  -6   11.10   13.00
 -10   3  -6    9.20   12.40
 -10   3  -6    1.00   12.50
  10  -3   6   -3.40   11.50
  10  -3   6    9.20   13.70
 -10   3  -7    6.90   13.80
 -10   3  -7    4.30   14.30
 -10   3  -7    1.20   16.20
  10  -3   7   -0.40   13.50
  10  -3   7   12.70   18.90
 -10   3  -8   15.20   24.20
 -10   3  -8   46.10   16.60
 -10   3  -8   37.80   16.50
 -10   3  -8   39.20   25.30
  10  -3   8   24.30   17.30
  10  -3   8   -1.60   17.50
  10  -3   9    4.70   19.90
  10  -3   9    3.60   34.80
   9  -3  -9  156.78   47.90
   9  -3  -9   84.09   28.00
  -9   3   8  200.98   48.00
   9  -3  -8  131.69   26.40
   9  -3  -8  129.19   36.30
   9  -3  -8  128.89   57.29
  -9   3   7  165.08   34.90
  -9   3   7  118.69   21.40
   9  -3  -7   91.79   35.20
   9  -3  -7  105.39   31.90
  -9   3   6   23.10   14.70
  -9   3   6   25.80   22.40
   9  -3  -6   -8.00   21.90
   9  -3  -6   12.70   14.80
  -9   3   5  141.29   26.20
  -9   3   5  184.78   22.50
  -9   3   5  147.89   19.60
  -9   3   5  146.59   19.50
   9  -3  -5  133.69   26.40
   9  -3  -5  132.29   19.70
   9  -3  -5  139.39   21.30
   9  -3  -5  141.69   23.70
  -9   3   4  593.04   51.89
  -9   3   4  601.54   53.19
  -9   3   4  562.34   51.69
  -9   3   4  560.24   54.09
   9  -3  -4  565.34   53.49
   9  -3  -4  448.96   52.39
   9  -3  -4  452.25   55.29
   9  -3  -4  517.05   51.49
  -9   3   3  878.81   77.69
  -9   3   3  856.71   78.39
  -9   3   3  896.01   78.79
   9  -3  -3  727.83   77.69
   9  -3  -3  953.80   78.39
   9  -3  -3  755.92   79.49
   9  -3  -3  799.22   76.09
  -9   3   2 1590.94  156.78
  -9   3   2 1816.42  156.18
  -9   3   2 1890.91  156.78
   9  -3  -2 1568.44  156.48
   9  -3  -2 1951.40  156.08
   9  -3  -2 1553.64  157.18
  -9   3   1 1001.60   86.29
  -9   3   1 1034.20   88.09
  -9   3   1  828.52   87.39
   9  -3  -1  887.11   88.19
   9  -3  -1  986.80   87.39
  -9   3   0   -3.60    4.80
  -9   3   0  -10.50    9.90
  -9   3   0   -3.50    9.90
   9  -3   0    3.70    8.20
   9  -3   0   -9.10   12.20
  -9   3  -1 1060.89   92.49
  -9   3  -1  866.71   94.29
  -9   3  -1 1077.49   95.49
   9  -3   1 1115.89   94.09
  -9   3  -2 1644.94  157.38
  -9   3  -2 1888.71  158.38
   9  -3   2 1531.25  157.98
   9  -3   2 1964.70  156.78
   9  -3   2 1672.33  156.38
  -9   3  -3  876.91   79.09
  -9   3  -3  875.01   77.99
  -9   3  -3  833.02   76.19
   9  -3   3  932.51   76.89
   9  -3   3  701.03   78.99
   9  -3   3  849.41   76.99
   9  -3   3  829.72   77.49
  -9   3  -4  529.75   49.20
  -9   3  -4  536.25   48.10
  -9   3  -4  560.04   50.89
   9  -3   4  532.25   49.00
   9  -3   4  519.95   49.40
   9  -3   4  457.55   47.00
  -9   3  -5  138.39   22.20
  -9   3  -5  151.88   20.40
  -9   3  -5  159.18   20.90
   9  -3   5  177.68   21.80
   9  -3   5  145.39   19.80
  -9   3  -6   -1.80   12.60
  -9   3  -6   -2.40   10.00
  -9   3  -6   -2.90   11.20
   9  -3   6    3.40   14.30
   9  -3   6  -11.50   11.90
  -9   3  -7  141.49   18.30
  -9   3  -7  113.49   21.80
  -9   3  -7  117.19   25.90
   9  -3   7  109.29   19.80
   9  -3   7  105.49   22.90
  -9   3  -8  157.28   31.10
  -9   3  -8  171.38   21.70
  -9   3  -8  216.18   25.20
  -9   3  -8  113.09   31.90
   9  -3   8  104.29   25.10
   9  -3   8  147.89   24.70
   9  -3   9  125.99   23.30
   9  -3   9  102.29   28.50
   9  -3  10    5.50   26.90
   8  -3  -9   34.30   23.40
   8  -3  -9   37.60   37.80
  -8   3   8   -8.50   34.80
   8  -3  -8   47.80   32.80
   8  -3  -8   47.60   30.80
   8  -3  -8   37.20   23.50
  -8   3   7  184.38   22.80
  -8   3   7  172.58   34.10
   8  -3  -7  119.09   22.50
   8  -3  -7  122.29   29.80
  -8   3   6  120.49   18.20
  -8   3   6  134.99   26.60
   8  -3  -6  108.19   18.60
   8  -3  -6   78.89   24.00
  -8   3   5   86.49   11.70
  -8   3   5   71.19   22.10
  -8   3   5   59.69   13.00
  -8   3   5   65.29   10.40
   8  -3  -5   45.60   13.30
   8  -3  -5   62.09   18.80
   8  -3  -5   52.69   14.50
   8  -3  -5   59.79   18.20
  -8   3   4  213.08   26.20
  -8   3   4  250.77   25.80
  -8   3   4  217.08   23.20
  -8   3   4  220.88   24.30
   8  -3  -4  189.78   24.80
   8  -3  -4  206.68   26.90
   8  -3  -4  165.78   28.20
   8  -3  -4  180.58   24.40
  -8   3   3   19.40   10.10
  -8   3   3   22.20   10.50
  -8   3   3   28.70   12.40
   8  -3  -3   22.10    6.80
   8  -3  -3   23.60   14.00
   8  -3  -3    8.40   11.30
   8  -3  -3    8.20   10.50
  -8   3   2  171.98   21.40
  -8   3   2  172.18   20.30
  -8   3   2  193.08   22.20
   8  -3  -2  152.18   20.70
   8  -3  -2  154.28   24.00
   8  -3  -2  222.78   21.60
  -8   3   1  872.81   72.09
  -8   3   1  809.52   70.49
  -8   3   1  694.63   71.79
   8  -3  -1  702.33   72.39
   8  -3  -1  773.12   71.39
  -8   3   0 1162.88  121.89
  -8   3   0 1492.95  122.59
  -8   3   0 1384.06  120.59
   8  -3   0 1452.85  121.79
   8  -3   0 1220.08  122.39
  -8   3  -1  870.81   73.59
  -8   3  -1  740.93   75.49
  -8   3  -1  841.52   76.19
   8  -3   1  909.51   74.99
   8  -3   1  714.43   76.39
  -8   3  -2  202.78   22.10
  -8   3  -2  180.88   22.50
   8  -3   2  193.08   20.40
   8  -3   2  228.88   20.40
   8  -3   2  153.48   24.10
  -8   3  -3   11.60    5.40
  -8   3  -3    6.40    9.60
  -8   3  -3   17.20    8.20
   8  -3   3   20.30    6.30
   8  -3   3   21.60    7.90
   8  -3   3   17.70    7.60
   8  -3   3   20.30   11.70
  -8   3  -4  212.68   24.00
  -8   3  -4  202.58   22.40
  -8   3  -4  205.88   21.70
   8  -3   4  213.28   22.70
   8  -3   4  173.98   22.70
  -8   3  -5   63.99   13.30
  -8   3  -5   72.49   11.70
  -8   3  -5   68.59   13.50
   8  -3   5   68.29   14.10
   8  -3   5   54.19   12.00
  -8   3  -6  137.49   19.30
  -8   3  -6  112.89   17.60
  -8   3  -6  132.09   17.30
   8  -3   6  107.69   17.40
   8  -3   6  118.19   19.90
  -8   3  -7  202.68   26.60
  -8   3  -7  176.68   27.60
  -8   3  -7  226.58   24.30
  -8   3  -7  196.28   23.10
   8  -3   7  169.08   26.00
   8  -3   7  132.29   23.80
  -8   3  -8   41.30   23.50
  -8   3  -8   72.19   14.70
  -8   3  -8   42.20   24.20
  -8   3  -8   63.99   14.10
   8  -3   8   54.49   18.10
   8  -3   8   47.40   17.80
  -8   3  -9    6.90   28.50
   8  -3   9  -18.40   18.90
   8  -3   9    9.40   20.90
   8  -3  10   16.40   26.20
   7  -3  -9   32.30   21.80
   7  -3  -9   62.59   35.30
  -7   3   8   25.10   36.50
   7  -3  -8   10.70   29.60
   7  -3  -8   49.10   26.20
   7  -3  -8    3.70   16.70
  -7   3   7   84.59   18.60
  -7   3   7  122.99   29.00
   7  -3  -7   75.59   17.30
   7  -3  -7   84.59   24.10
  -7   3   6    2.00   12.60
  -7   3   6   -9.20   20.20
   7  -3  -6   16.70   18.00
   7  -3  -6   12.20   11.70
  -7   3   5    5.80    4.70
  -7   3   5    1.90   15.50
  -7   3   5   20.40   10.50
   7  -3  -5    6.70   10.30
   7  -3  -5    5.70   12.00
   7  -3  -5   -1.00   15.50
   7  -3  -5   11.10   15.80
  -7   3   4   49.99   10.10
  -7   3   4   56.89    9.60
  -7   3   4   83.79   11.80
  -7   3   4   48.20   14.10
   7  -3  -4   37.40   15.40
   7  -3  -4   41.80    9.90
   7  -3  -4   33.70   11.60
   7  -3  -4   51.99   14.30
  -7   3   3  133.99   17.40
  -7   3   3  171.78   19.80
  -7   3   3  154.08   19.00
  -7   3   3  133.79   17.20
   7  -3  -3  155.28   19.80
   7  -3  -3  139.79   17.10
   7  -3  -3  145.29   19.80
   7  -3  -3  120.99   18.10
  -7   3   2 1319.07  114.79
  -7   3   2 1168.58  115.09
  -7   3   2 1411.26  114.99
   7  -3  -2 1157.88  114.79
   7  -3  -2 1317.57  114.59
   7  -3  -2 1220.58  115.49
  -7   3   1  235.28   22.70
  -7   3   1  233.78   24.70
  -7   3   1  201.48   24.40
   7  -3  -1  265.47   23.10
   7  -3  -1  221.38   26.40
   7  -3  -1  217.48   23.70
  -7   3   0   -1.30    3.90
  -7   3   0   -7.10    7.50
  -7   3   0   -5.50    8.10
   7  -3   0    1.30    9.40
   7  -3   0   -0.80    5.80
  -7   3  -1  252.07   22.60
  -7   3  -1  235.58   26.30
  -7   3  -1  234.18   25.10
   7  -3   1  218.18   26.40
   7  -3   1  280.67   24.70
  -7   3  -2 1293.27  121.39
  -7   3  -2 1396.46  123.59
  -7   3  -2 1417.06  122.89
   7  -3   2 1306.37  122.39
   7  -3   2 1144.89  123.29
   7  -3   2 1444.56  122.09
   7  -3   2 1515.35  122.39
  -7   3  -3  140.29   16.80
  -7   3  -3  148.79   15.30
  -7   3  -3  136.19   18.20
   7  -3   3  147.09   15.20
   7  -3   3  157.98   16.40
   7  -3   3  121.79   19.10
   7  -3   3  158.98   18.70
  -7   3  -4   51.39   10.10
  -7   3  -4   72.09    9.90
  -7   3  -4   51.19   11.20
   7  -3   4   45.90   10.90
   7  -3   4   48.10    9.70
  -7   3  -5   -1.40   10.80
  -7   3  -5    1.60    8.60
  -7   3  -5    8.10    7.60
   7  -3   5   11.60    9.00
   7  -3   5    0.00   10.40
  -7   3  -6    0.60    9.50
  -7   3  -6   -0.50    8.40
  -7   3  -6    2.90   13.60
   7  -3   6   24.30   11.90
   7  -3   6    9.70   25.70
  -7   3  -7   99.49   21.50
  -7   3  -7   87.39   21.30
  -7   3  -7  124.89   17.10
  -7   3  -7  111.99   16.70
   7  -3   7   81.89   17.70
   7  -3   7   93.89   20.50
  -7   3  -8   19.80   21.60
  -7   3  -8   26.70   12.10
  -7   3  -8   28.80   11.50
  -7   3  -8  -22.90   21.80
   7  -3   8   12.20   17.80
   7  -3   8    8.20   15.80
  -7   3  -9   38.50   26.80
  -7   3  -9   63.19   27.40
  -7   3  -9   76.79   17.10
   7  -3   9   43.30   21.20
   7  -3   9   41.30   21.80
   7  -3  10   31.40   26.00
   6  -3  -9   55.39   34.60
   6  -3  -9   66.69   20.40
  -6   3   8   30.20   31.40
   6  -3  -8   49.50   16.20
   6  -3  -8    3.80   29.20
   6  -3  -8   37.30   24.10
  -6   3   7  114.79   31.60
  -6   3   7   95.69   18.70
   6  -3  -7  124.79   23.60
   6  -3  -7   88.39   26.00
   6  -3  -7  102.19   17.50
  -6   3   6  678.03   63.69
  -6   3   6  714.83   59.49
   6  -3  -6  541.05   58.19
   6  -3  -6  569.24   60.79
  -6   3   5   15.90   14.30
  -6   3   5   13.70    9.80
   6  -3  -5    7.80    9.30
   6  -3  -5    0.40   13.70
   6  -3  -5   -3.00   11.70
   6  -3  -5   26.60   15.70
  -6   3   4  130.39   18.70
  -6   3   4  152.88   15.10
  -6   3   4  124.09   16.00
  -6   3   4  115.19   13.50
   6  -3  -4  113.69   17.50
   6  -3  -4  117.59   18.40
   6  -3  -4  102.29   16.30
   6  -3  -4   91.09   14.20
  -6   3   3  127.19   15.40
  -6   3   3  161.58   17.70
  -6   3   3  118.19   16.90
  -6   3   3  117.29   16.40
   6  -3  -3  144.59   16.50
   6  -3  -3  131.89   17.80
   6  -3  -3  108.49   16.50
   6  -3  -3  159.58   18.00
  -6   3   2  717.73   60.09
  -6   3   2  630.64   60.39
  -6   3   2  651.33   60.09
   6  -3  -2  669.83   59.99
   6  -3  -2  635.24   60.89
   6  -3  -2  591.64   59.89
  -6   3   1  538.35   55.69
  -6   3   1  647.04   55.79
  -6   3   1  623.44   54.99
   6  -3  -1  592.94   55.59
   6  -3  -1  621.24   54.89
   6  -3  -1  582.94   56.29
  -6   3   0 4912.91  410.96
  -6   3   0 4600.84  409.76
  -6   3   0 4179.08  410.46
   6  -3   0 4538.35  410.96
   6  -3   0 4742.13  410.46
  -6   3  -1  635.64   57.39
  -6   3  -1  627.84   58.99
  -6   3  -1  649.93   59.59
   6  -3   1  585.94   59.59
   6  -3   1  705.63   58.59
  -6   3  -2  680.73   63.79
  -6   3  -2  746.23   65.79
  -6   3  -2  747.33   65.09
   6  -3   2  747.13   64.49
   6  -3   2  591.94   65.69
   6  -3   2  708.23   64.99
   6  -3   2  764.82   64.69
  -6   3  -3  142.29   14.20
  -6   3  -3  116.79   15.30
   6  -3   3  126.59   14.40
   6  -3   3  114.99   15.80
   6  -3   3  111.09   12.80
   6  -3   3  111.39   16.00
  -6   3  -4  123.29   16.00
  -6   3  -4  131.09   15.70
  -6   3  -4  128.29   14.20
   6  -3   4  129.09   15.10
   6  -3   4   96.19   14.40
  -6   3  -5   10.00   10.40
  -6   3  -5    0.90    7.60
  -6   3  -5   11.50    7.10
   6  -3   5    7.70    8.60
   6  -3   5   11.70   11.00
  -6   3  -6  702.93   64.79
  -6   3  -6  705.03   64.29
  -6   3  -6  733.73   66.69
   6  -3   6  658.13   66.99
   6  -3   6  688.43   66.49
  -6   3  -7  144.29   18.00
  -6   3  -7  114.39   21.70
  -6   3  -7  141.79   23.00
  -6   3  -7  113.89   17.30
   6  -3   7   86.69   18.60
   6  -3   7  105.09   21.10
  -6   3  -8    9.60   19.70
  -6   3  -8   36.60   11.20
  -6   3  -8  -16.30   22.90
  -6   3  -8    1.60   10.60
   6  -3   8    0.10   16.60
   6  -3   8   15.60   15.60
  -6   3  -9   52.19   14.00
  -6   3  -9   12.00   25.30
  -6   3  -9   -9.70   30.70
   6  -3   9   40.20   20.60
   6  -3  10  -19.60   23.60
   5  -3  -9   13.80   17.30
   5  -3  -9   78.69   28.40
  -5   3   8    8.60   30.20
   5  -3  -8   47.60   28.50
   5  -3  -8   10.70   13.20
   5  -3  -8   18.00   21.00
  -5   3   7    9.60   13.30
  -5   3   7   37.40   24.30
   5  -3  -7   -1.70   11.40
   5  -3  -7   18.20   22.00
   5  -3  -7   12.80   15.80
  -5   3   6   10.90   11.30
  -5   3   6   28.70   18.80
   5  -3  -6   13.40   14.50
   5  -3  -6   -1.30   17.80
   5  -3  -6   16.70   10.20
  -5   3   5   15.80    9.70
  -5   3   5   17.90   14.90
   5  -3  -5   32.10   15.80
   5  -3  -5    6.70   11.70
   5  -3  -5   18.60   12.30
   5  -3  -5   16.20    8.30
  -5   3   4  107.99   16.20
  -5   3   4  109.39   10.30
  -5   3   4   94.19   12.60
  -5   3   4   82.99    9.80
   5  -3  -4   81.99   12.40
   5  -3  -4  103.19   14.70
   5  -3  -4   92.29   16.80
   5  -3  -4   88.09   12.60
  -5   3   3  400.76   40.20
  -5   3   3  430.56   37.70
  -5   3   3  402.46   38.60
  -5   3   3  434.16   38.30
   5  -3  -3  410.36   38.60
   5  -3  -3  368.56   39.70
   5  -3  -3  362.66   39.10
  -5   3   2   52.09    8.30
  -5   3   2   36.60    9.30
  -5   3   2   50.29    9.50
   5  -3  -2   42.70    9.30
   5  -3  -2   34.60    9.30
   5  -3  -2   44.60    8.90
  -5   3   1  183.38   18.20
  -5   3   1  162.68   19.20
  -5   3   1  189.48   18.90
   5  -3  -1  178.68   20.10
   5  -3  -1  190.08   18.30
   5  -3  -1  180.38   18.80
  -5   3   0    5.50    3.20
  -5   3   0  -12.00    5.80
  -5   3   0   -0.10    5.90
   5  -3   0   -1.30    4.90
   5  -3   0   -2.70    7.00
   5  -3   0    3.50    3.50
  -5   3  -1  200.58   19.90
  -5   3  -1  180.08   19.10
   5  -3   1  159.48   19.80
   5  -3   1  200.18   18.20
  -5   3  -2   48.20    7.50
  -5   3  -2   47.20    6.10
  -5   3  -2   49.20    8.50
   5  -3   2   50.29    6.90
   5  -3   2   40.20    9.40
   5  -3   2   58.99    7.10
  -5   3  -3  446.86   36.00
  -5   3  -3  406.26   36.00
  -5   3  -3  401.96   36.70
   5  -3   3  379.16   37.10
   5  -3   3  429.96   36.40
   5  -3   3  331.47   35.30
   5  -3   3  334.87   36.30
  -5   3  -4  129.49   14.90
  -5   3  -4  105.59   12.10
  -5   3  -4   80.99   13.00
   5  -3   4   80.59   12.20
   5  -3   4  100.09   13.10
  -5   3  -5   25.60    7.80
  -5   3  -5   28.00    7.40
  -5   3  -5   26.10   11.30
   5  -3   5   32.10   11.60
   5  -3   5   19.30    8.70
  -5   3  -6   35.50   14.80
  -5   3  -6   22.90    9.20
  -5   3  -6   47.50   14.60
  -5   3  -6   36.60    9.00
   5  -3   6   23.70   11.50
   5  -3   6   42.10   14.10
  -5   3  -7    2.70    8.40
  -5   3  -7    2.50    9.20
  -5   3  -7  -26.50   17.60
  -5   3  -7    2.80   16.00
   5  -3   7   -7.40   14.70
   5  -3   7    2.70   12.10
  -5   3  -8   35.30   10.10
  -5   3  -8   23.80   11.60
  -5   3  -8  -25.30   23.10
  -5   3  -8    6.20   19.80
   5  -3   8   22.10   15.20
   5  -3   8    9.70   20.20
  -5   3  -9    6.70   28.90
  -5   3  -9   -8.00   23.80
   5  -3   9    3.90   18.40
  -5   3 -10  -92.39   29.10
   5  -3  10  -10.30   23.60
   4  -3  -9   40.00   27.20
   4  -3  -9    1.40   17.10
   4  -3  -8   15.90   18.70
   4  -3  -8  -48.50   24.60
   4  -3  -8   -2.40   11.90
  -4   3   7   74.19   27.80
  -4   3   7  102.49   16.50
   4  -3  -7   94.79   25.00
   4  -3  -7   86.09   14.50
   4  -3  -7   71.59   18.50
  -4   3   6 1096.69  100.79
  -4   3   6 1169.98   98.39
   4  -3  -6 1175.58   98.29
   4  -3  -6  986.80   98.19
   4  -3  -6 1117.79  100.69
   4  -3  -6  909.21   96.99
  -4   3   5   29.00    9.90
  -4   3   5   40.00   15.10
   4  -3  -5   26.40   10.70
   4  -3  -5   23.20   11.60
   4  -3  -5   41.30    8.70
   4  -3  -5   30.90   14.00
   4  -3  -5   37.10    9.10
  -4   3   4  541.55   51.19
  -4   3   4  585.64   49.50
   4  -3  -4  556.64   50.49
   4  -3  -4  476.15   49.00
   4  -3  -4  480.85   51.29
   4  -3  -4  531.25   49.60
  -4   3   3   17.40    4.80
  -4   3   3   23.00    6.90
  -4   3   3   18.30    9.20
   4  -3  -3   20.20   10.00
   4  -3  -3   25.90    7.80
   4  -3  -3   28.10    6.50
   4  -3  -3   30.60    7.20
  -4   3   2  796.82   71.89
  -4   3   2  770.62   71.29
  -4   3   2  823.42   71.09
   4  -3  -2  770.52   71.69
   4  -3  -2  711.13   71.29
   4  -3  -2  776.12   70.79
   4  -3  -2  844.02   71.59
  -4   3   1 2369.96  208.28
  -4   3   1 2096.39  208.48
  -4   3   1 2497.35  208.48
   4  -3  -1 2480.75  208.68
   4  -3  -1 2264.37  208.48
   4  -3  -1 2260.47  208.18
  -4   3   0 3552.24  330.47
  -4   3   0 3648.93  331.07
  -4   3   0 4007.20  331.27
   4  -3   0 3818.22  330.97
   4  -3   0 3515.85  330.47
   4  -3   0 3699.83  331.27
  -4   3  -1 2510.85  223.48
  -4   3  -1 2533.15  223.18
   4  -3   1 2636.04  223.08
   4  -3   1 2302.67  223.48
  -4   3  -2  836.42   74.09
  -4   3  -2  816.32   73.19
  -4   3  -2  888.81   73.69
   4  -3   2  809.92   73.49
   4  -3   2  725.43   73.99
  -4   3  -3   31.80    6.50
  -4   3  -3   35.50    6.00
  -4   3  -3   25.30    6.40
   4  -3   3   29.40    6.30
   4  -3   3   22.70    7.20
   4  -3   3   23.40    7.00
   4  -3   3   24.40    5.60
  -4   3  -4  578.84   52.89
  -4   3  -4  590.84   51.79
  -4   3  -4  595.54   52.09
   4  -3   4  519.65   52.59
   4  -3   4  531.75   52.59
   4  -3   4  559.14   53.19
  -4   3  -5   32.00    7.90
  -4   3  -5   25.80   11.50
  -4   3  -5   49.90    8.20
   4  -3   5   29.00    8.90
   4  -3   5   41.30   11.60
  -4   3  -6 1187.08  109.69
  -4   3  -6 1222.58  107.79
  -4   3  -6 1192.28  109.69
  -4   3  -6 1266.97  107.69
   4  -3   6 1099.59  109.59
   4  -3   6 1139.79  109.09
  -4   3  -7  122.79   24.50
  -4   3  -7  120.39   15.30
  -4   3  -7  131.79   15.60
  -4   3  -7   79.69   18.80
   4  -3   7   87.49   20.20
   4  -3   7   83.29   17.50
  -4   3  -8  -10.80   21.60
  -4   3  -8   29.30    9.30
  -4   3  -8   10.90   11.50
  -4   3  -8    6.90   18.60
   4  -3   8    6.40   16.20
  -4   3  -9   -5.50   22.50
  -4   3  -9   55.69   12.50
  -4   3  -9    8.80   14.80
   4  -3   9   31.60   18.30
  -4   3 -10   64.99   29.10
   4  -3  10   77.59   25.50
   3  -3  -9   22.30   14.80
   3  -3  -9   42.60   18.50
   3  -3  -9   29.20   26.00
   3  -3  -8  179.28   24.30
   3  -3  -8  207.38   27.70
   3  -3  -8  240.18   36.50
   3  -3  -8  193.18   25.20
  -3   3   7    1.20   22.20
   3  -3  -7    0.60   13.20
   3  -3  -7  -31.50   21.00
   3  -3  -7    1.50    8.90
  -3   3   6   -4.90    9.60
   3  -3  -6    5.20   17.00
   3  -3  -6    5.60   10.60
   3  -3  -6    7.30    7.10
   3  -3  -6    0.30   10.40
  -3   3   5   95.99   18.00
  -3   3   5   92.79   13.10
   3  -3  -5  104.69   17.90
   3  -3  -5   82.99   12.50
   3  -3  -5   86.89   14.80
   3  -3  -5  110.59   13.20
   3  -3  -5   84.89   13.20
  -3   3   4  361.76   33.60
  -3   3   4  340.67   35.40
   3  -3  -4  315.17   35.90
   3  -3  -4  357.06   33.00
   3  -3  -4  376.36   34.10
   3  -3  -4  348.27   34.60
   3  -3  -4  317.47   32.50
  -3   3   3  561.44   54.29
  -3   3   3  576.74   53.09
   3  -3  -3  588.54   53.19
   3  -3  -3  615.04   52.79
   3  -3  -3  597.14   52.99
   3  -3  -3  588.74   54.19
   3  -3  -3  507.85   52.49
  -3   3   2 3414.26  300.77
  -3   3   2 3664.13  299.97
  -3   3   2 3443.16  300.27
   3  -3  -2 3514.25  300.27
   3  -3  -2 3239.78  300.67
   3  -3  -2 3199.98  300.07
   3  -3  -2 3048.69  300.27
  -3   3   1 1876.01  167.78
  -3   3   1 2030.50  167.78
  -3   3   1 1703.23  167.78
   3  -3  -1 1997.30  167.88
   3  -3  -1 1784.72  167.68
   3  -3  -1 1848.32  167.78
  -3   3   0   -6.20    4.00
  -3   3   0  -10.50    3.90
   3  -3   0   -6.80    4.60
   3  -3   0   -2.20    3.20
   3  -3   0   -0.70    2.80
  -3   3  -1 2126.29  183.38
  -3   3  -1 1975.10  183.58
   3  -3   1 2104.69  182.98
   3  -3   1 1973.60  183.68
   3  -3   1 2075.49  183.38
  -3   3  -2 3508.35  301.07
  -3   3  -2 3463.85  301.27
  -3   3  -2 3375.76  301.47
   3  -3   2 3437.56  301.77
   3  -3   2 3500.95  301.17
   3  -3   2 3120.89  301.07
   3  -3   2 3646.54  302.27
   3  -3   2 2965.00  301.17
  -3   3  -3  613.34   53.89
  -3   3  -3  619.04   54.09
  -3   3  -3  577.34   53.89
   3  -3   3  577.54   54.69
   3  -3   3  601.14   54.09
   3  -3   3  558.74   54.09
  -3   3  -4  370.16   34.00
  -3   3  -4  359.56   34.30
  -3   3  -4  377.86   35.40
   3  -3   4  351.56   35.00
   3  -3   4  367.46   35.80
   3  -3   4  351.76   35.40
  -3   3  -5  104.09   14.60
  -3   3  -5  120.39   14.80
  -3   3  -5  135.59   17.00
  -3   3  -5  102.89   13.30
   3  -3   5   91.99   14.10
   3  -3   5  117.49   16.40
   3  -3   5  119.89   15.70
  -3   3  -6   -4.40    6.70
  -3   3  -6    5.40   11.90
  -3   3  -6   -3.50   15.10
  -3   3  -6    4.60    9.10
   3  -3   6    2.70    9.90
   3  -3   6   15.00   13.10
   3  -3   6   -4.50   14.30
  -3   3  -7    2.30   17.80
  -3   3  -7   11.00    7.80
  -3   3  -7   14.20   11.00
   3  -3   7    9.10   12.70
  -3   3  -8  243.78   24.60
  -3   3  -8  162.78   28.10
  -3   3  -8  253.27   27.50
  -3   3  -8  264.87   34.20
   3  -3   8  167.18   27.20
  -3   3  -9   -8.40   11.10
  -3   3  -9   -2.10   21.10
  -3   3  -9    1.80   15.70
   3  -3   9   -4.20   17.70
  -3   3 -10   35.70   28.50
   3  -3  10   59.79   23.20
   2  -3 -10  108.19   27.00
   2  -3  -9   14.00   34.60
   2  -3  -9   -9.20   11.80
   2  -3  -9   14.40   21.60
   2  -3  -9   32.60   19.50
   2  -3  -8   -2.30   26.10
   2  -3  -8   24.60    9.80
   2  -3  -8   17.90   15.60
   2  -3  -8   21.30   15.40
   2  -3  -7   82.39   14.80
   2  -3  -7   82.69   18.80
   2  -3  -7   63.29   21.50
   2  -3  -7   61.79   10.50
  -2   3   6  194.88   24.70
  -2   3   6  159.28   26.50
  -2   3   6  232.58   24.20
   2  -3  -6  172.48   26.80
   2  -3  -6  179.48   19.80
   2  -3  -6  212.38   25.70
   2  -3  -6  174.68   21.20
  -2   3   5   22.10    7.70
  -2   3   5   -7.70   13.20
  -2   3   5    6.30    7.60
   2  -3  -5    3.80    5.10
   2  -3  -5    0.20   14.20
   2  -3  -5   -4.80    6.90
   2  -3  -5   -6.40   10.50
   2  -3  -5    1.80    8.40
  -2   3   4  534.55   50.99
  -2   3   4  570.94   49.80
   2  -3  -4  511.25   51.09
   2  -3  -4  538.15   48.30
   2  -3  -4  546.35   49.99
   2  -3  -4  526.75   50.09
   2  -3  -4  485.55   48.10
  -2   3   3   29.10    6.60
  -2   3   3   20.90    8.40
   2  -3  -3   12.30    9.40
   2  -3  -3   28.50    5.20
   2  -3  -3   31.30    6.60
   2  -3  -3   24.50    6.80
   2  -3  -3   22.50    5.20
  -2   3   2 5373.06  490.85
  -2   3   2 5475.75  491.55
  -2   3   2 5523.15  491.05
   2  -3  -2 5678.33  491.05
   2  -3  -2 5292.37  490.95
   2  -3  -2 4956.30  490.95
   2  -3  -2 6383.76  492.05
   2  -3  -2 5374.26  491.45
  -2   3   1    0.40    3.80
  -2   3   1   -2.00    3.30
   2  -3  -1    7.10    3.40
   2  -3  -1    0.50    4.60
   2  -3  -1    0.70    3.80
  -2   3   0    8.50    3.60
  -2   3   0   13.50    3.60
   2  -3   0    6.60    3.80
   2  -3   0    9.20    3.00
  -2   3  -1   -3.60    3.80
  -2   3  -1    5.00    3.90
   2  -3   1    1.40    4.80
   2  -3   1   10.40    2.60
   2  -3   1    6.90    3.40
  -2   3  -2 5973.40  506.05
  -2   3  -2 5392.76  505.35
  -2   3  -2 6181.28  505.35
   2  -3   2 5682.33  505.25
   2  -3   2 5265.27  505.25
   2  -3   2 5516.35  505.35
  -2   3  -3   32.20    8.00
  -2   3  -3   31.90    7.20
  -2   3  -3   20.20    5.20
   2  -3   3   27.10    6.50
   2  -3   3   23.60    6.70
   2  -3   3   20.80    6.90
  -2   3  -4  511.35   53.29
  -2   3  -4  601.04   54.19
  -2   3  -4  623.94   52.89
   2  -3   4  582.64   53.59
   2  -3   4  596.64   54.39
   2  -3   4  565.94   54.09
  -2   3  -5    5.80    7.80
  -2   3  -5  -13.00   10.10
  -2   3  -5   -0.90    8.10
  -2   3  -5   -5.00    5.20
   2  -3   5   29.70   12.00
   2  -3   5    7.10    7.70
   2  -3   5    2.90    9.70
  -2   3  -6  219.18   26.50
  -2   3  -6  227.18   28.90
  -2   3  -6  216.88   21.60
  -2   3  -6  195.18   23.90
   2  -3   6  169.28   26.10
   2  -3   6  229.88   27.40
  -2   3  -7   75.79   14.30
  -2   3  -7   71.79   21.20
  -2   3  -7   68.09   15.20
  -2   3  -7   88.29   13.00
   2  -3   7   64.79   14.40
   2  -3   7   42.00   21.60
  -2   3  -8   -5.40    8.60
  -2   3  -8    4.20   13.60
  -2   3  -8  -38.80   23.50
  -2   3  -8    7.80   15.50
   2  -3   8    4.20   13.10
  -2   3  -9  -10.30   19.40
  -2   3  -9   -5.50   16.70
  -2   3  -9  -20.30   11.70
   2  -3   9   -6.50   17.60
   2  -3  10   85.59   26.90
   1  -3 -10  180.08   30.50
   1  -3  -9   61.19   21.50
   1  -3  -9   46.00   13.00
   1  -3  -9   75.99   21.40
   1  -3  -9   13.30   32.20
   1  -3  -8  182.08   21.50
   1  -3  -8  189.88   26.00
   1  -3  -8  236.08   35.10
   1  -3  -8  197.78   25.90
  -1   3   7   32.90   12.10
   1  -3  -7   30.00   10.70
   1  -3  -7   12.20   14.10
   1  -3  -7   23.50    7.30
   1  -3  -7   47.50   22.70
  -1   3   6   47.40   10.90
   1  -3  -6   43.50   17.90
   1  -3  -6   49.70    7.30
   1  -3  -6   24.20   12.20
   1  -3  -6   39.60    9.00
  -1   3   5  299.67   28.40
  -1   3   5  266.47   28.30
   1  -3  -5  263.27   30.80
   1  -3  -5  292.87   29.80
   1  -3  -5  252.17   31.70
   1  -3  -5  260.37   25.10
   1  -3  -5  258.97   24.90
  -1   3   4 1902.01  168.78
  -1   3   4 1878.21  167.58
   1  -3  -4 1721.73  166.38
   1  -3  -4 1964.20  167.88
   1  -3  -4 1932.11  166.38
   1  -3  -4 1866.61  167.88
   1  -3  -4 1786.82  168.58
  -1   3   3  450.85   42.30
  -1   3   3  448.16   41.50
   1  -3  -3  422.26   42.60
   1  -3  -3  471.55   41.60
   1  -3  -3  478.45   41.90
   1  -3  -3  407.26   40.00
   1  -3  -3  443.06   40.00
  -1   3   2 8341.57  751.42
   1  -3  -2 9469.85  752.32
   1  -3  -2 7797.72  751.62
   1  -3  -2 8046.30  751.32
   1  -3  -2 8588.64  751.52
   1  -3  -2 8340.87  751.82
  -1   3   1  857.01   75.09
  -1   3   1  759.22   74.79
  -1   3   1  851.31   74.79
   1  -3  -1  836.62   74.89
   1  -3  -1  862.21   75.09
   1  -3  -1  845.22   74.79
  -1   3   0    0.40    2.40
  -1   3   0   -2.90    2.70
   1  -3   0    0.90    2.30
   1  -3   0   -2.20    2.80
  -1   3  -1  850.71   72.49
  -1   3  -1  807.12   72.39
   1  -3   1  735.43   72.39
   1  -3   1  817.52   72.39
   1  -3   1  816.92   72.09
  -1   3  -2 7579.84  774.02
  -1   3  -2 9689.33  775.92
   1  -3   2 8180.78  774.02
   1  -3   2 8124.89  774.22
   1  -3   2 8714.93  774.22
   1  -3   2 9999.00  776.02
   1  -3   2 8553.24  773.82
  -1   3  -3  463.65   40.70
  -1   3  -3  462.75   41.50
   1  -3   3  463.95   41.10
   1  -3   3  397.96   41.40
   1  -3   3  430.76   41.70
  -1   3  -4 1908.21  169.98
  -1   3  -4 1975.40  170.68
  -1   3  -4 1987.30  169.68
   1  -3   4 1760.62  170.58
   1  -3   4 1952.10  170.18
   1  -3   4 1772.92  171.48
  -1   3  -5  277.97   29.90
  -1   3  -5  286.17   31.90
  -1   3  -5  286.57   27.80
   1  -3   5  301.67   31.90
   1  -3   5  306.67   30.70
  -1   3  -6   17.50   11.20
  -1   3  -6   38.50   11.10
  -1   3  -6   39.70    8.30
  -1   3  -6   45.10   15.10
   1  -3   6   32.70   11.00
   1  -3   6   50.99   15.20
  -1   3  -7   15.40   17.90
  -1   3  -7   26.80   13.10
  -1   3  -7   23.90    8.70
  -1   3  -7   22.10   12.70
   1  -3   7   30.60   13.20
   1  -3   7   20.90   21.40
  -1   3  -8  175.58   21.90
  -1   3  -8  204.98   32.40
  -1   3  -8  197.78   26.80
  -1   3  -8  173.68   24.30
   1  -3   8  176.68   33.70
   1  -3   8  156.08   25.10
  -1   3  -9   34.80   20.00
  -1   3  -9   26.90   18.20
  -1   3  -9   23.40   13.80
   1  -3   9   49.90   19.00
   1  -3  10  114.59   26.70
   0  -3 -10  -11.60   25.60
   0  -3  -9    4.00   19.20
   0  -3  -9   35.90   10.40
   0  -3  -9   -0.10   22.10
   0  -3  -9   18.30   30.90
   0   3   8    8.70   13.60
   0  -3  -8   11.50   27.30
   0  -3  -8   -7.30   17.90
   0  -3  -8   15.60    8.40
   0  -3  -8   -5.70   11.20
   0   3   7   17.40   11.90
   0  -3  -7    2.90    8.10
   0  -3  -7    1.10   13.90
   0  -3  -7   -3.90    5.10
   0  -3  -7  -14.60   19.80
   0   3   6   16.40   10.10
   0  -3  -6   -0.30   12.10
   0  -3  -6    3.80    3.90
   0  -3  -6   -1.20    4.60
   0  -3  -6   12.80   16.00
   0   3   5    8.20    7.20
   0  -3  -5   -8.90   13.40
   0  -3  -5    1.90    9.60
   0  -3  -5    1.20    9.50
   0   3   4    0.60    6.80
   0   3   4   13.10    7.60
   0   3   4    3.80    8.00
   0  -3  -4   -1.30    8.40
   0  -3  -4   -4.70   10.60
   0  -3  -4   10.50    7.90
   0   3   3   23.30    6.00
   0   3   3    7.90    6.00
   0   3   3    2.50    5.80
   0  -3  -3    3.30    6.50
   0  -3  -3   -1.50    8.70
   0  -3  -3   12.10    5.70
   0   3   2   -3.70    3.90
   0   3   2    0.40    4.60
   0  -3  -2   -1.90    1.70
   0  -3  -2    4.00    4.90
   0  -3  -2    9.00    3.90
   0  -3  -2    6.50    6.70
   0   3   1    1.70    2.30
   0   3   1    5.70    3.30
   0   3   1   -0.90    2.00
   0  -3  -1    0.80    2.50
   0  -3  -1    2.30    4.10
   0  -3  -1   -0.70    1.80
   0   3   0    6.70    2.70
   0   3   0    6.40    1.90
   0   3   0   12.00    2.70
   0  -3   0   10.00    2.70
   0  -3   0    4.10    2.70
   0   3  -1    2.20    2.70
   0   3  -1   -7.40    3.00
   0   3  -1    5.70    4.30
   0  -3   1    1.20    3.70
   0  -3   1   -5.60    2.90
   0   3  -2   -8.10    3.40
   0   3  -2   -7.40    5.00
   0  -3   2    0.60    4.10
   0  -3   2   -9.00    3.50
   0  -3   2    6.10    5.30
   0  -3   2   -2.00    3.80
   0   3  -3   -8.40    3.90
   0   3  -3    1.80    6.30
   0   3  -3    4.70    8.20
   0  -3   3    0.60    6.00
   0  -3   3   -1.70    5.10
   0  -3   3   -4.10    2.40
   0   3  -4    2.90    9.70
   0   3  -4    3.20    5.70
   0   3  -4    5.10    9.30
   0  -3   4   -5.90    8.10
   0   3  -5    5.20    7.10
   0   3  -5   -3.60   12.50
   0   3  -5   -4.10    5.70
   0   3  -5    4.80   12.10
   0  -3   5    3.30    8.10
   0  -3   5   -6.10   10.50
   0   3  -6   -6.80    9.40
   0   3  -6    3.70    6.90
   0   3  -6  -13.10   14.90
   0  -3   6   -1.10    9.50
   0  -3   6    4.10   14.00
   0   3  -7   -4.10   11.60
   0   3  -7   -5.60   18.30
   0   3  -7    1.00    8.40
   0  -3   7   15.90   24.30
   0  -3   7   10.30   11.30
   0   3  -8  -13.50   23.40
   0   3  -8   -9.10   16.20
   0   3  -8   -9.10   14.90
   0  -3   8   14.40   14.60
   0  -3   8   12.00   28.70
   0   3  -9  -17.70   17.00
   0   3  -9  -12.50   18.80
   0  -3   9  -13.50   16.80
   0  -3  10   17.10   23.30
  -1  -3 -10  138.99   32.90
  -1  -3  -9   68.99   25.50
  -1  -3  -9   69.99   33.40
  -1  -3  -9   80.39   11.70
   1   3   8  186.88   23.60
  -1  -3  -8  165.58   25.70
  -1  -3  -8  152.68   17.10
  -1  -3  -8  184.48   33.40
  -1  -3  -8  159.68   20.50
   1   3   7   26.00   12.00
  -1  -3  -7   52.19   22.10
  -1  -3  -7   26.70    6.50
  -1  -3  -7   16.60    4.50
  -1  -3  -7   31.20   15.90
   1   3   6   44.30   11.10
  -1  -3  -6   45.20   13.10
  -1  -3  -6    9.70   30.30
   1   3   5  267.37   28.80
   1   3   5  297.67   29.00
  -1  -3  -5  275.77   31.40
  -1  -3  -5  274.57   30.00
  -1  -3  -5  244.68   32.80
   1   3   4 1751.52  168.18
   1   3   4 1868.71  167.68
  -1  -3  -4 1979.50  168.38
  -1  -3  -4 1811.52  168.78
  -1  -3  -4 1923.61  168.18
   1   3   3  451.15   42.00
   1   3   3  453.85   41.60
   1   3   3  471.35   42.20
  -1  -3  -3  430.86   43.40
  -1  -3  -3  446.46   42.30
  -1  -3  -3  441.26   42.40
   1   3   2 8682.83  751.02
   1   3   2 8239.98  751.32
  -1  -3  -2 8463.35  751.42
  -1  -3  -2 8325.77  751.22
   1   3   1  787.62   73.39
   1   3   1  702.73   72.99
   1   3   1  889.21   72.89
   1   3   1  874.11   72.99
  -1  -3  -1  847.42   73.49
  -1  -3  -1  842.02   72.99
  -1  -3  -1  769.82   73.09
   1   3   0    5.30    1.90
   1   3   0    8.80    3.20
   1   3   0    2.30    3.10
  -1  -3   0    2.50    3.20
  -1  -3   0    0.80    1.90
  -1  -3   0    1.30    3.00
   1   3  -1  743.93   72.99
   1   3  -1  833.62   72.69
  -1  -3   1  844.32   72.59
   1   3  -2 8144.19  760.82
   1   3  -2 9501.05  762.52
  -1  -3   2 7581.04  760.32
  -1  -3   2 8659.63  760.12
  -1  -3   2 8772.82  760.22
   1   3  -3  477.75   40.70
   1   3  -3  438.06   42.40
   1   3  -3  422.16   40.50
   1   3  -3  526.25   41.80
  -1  -3   3  415.76   41.60
  -1  -3   3  447.26   40.20
  -1  -3   3  444.36   41.60
  -1  -3   3  393.26   40.40
   1   3  -4 2065.09  166.38
   1   3  -4 1718.03  166.28
   1   3  -4 1810.62  165.18
   1   3  -4 1888.61  165.08
  -1  -3   4 1857.41  166.38
  -1  -3   4 1722.73  166.98
   1   3  -5  296.07   28.10
   1   3  -5  262.37   29.10
   1   3  -5  277.47   32.40
   1   3  -5  313.37   31.60
  -1  -3   5  300.97   31.70
  -1  -3   5  295.17   30.30
   1   3  -6   48.70    9.60
   1   3  -6   51.09   16.80
   1   3  -6   44.40   10.70
   1   3  -6   35.00   16.40
  -1  -3   6   49.50   16.90
  -1  -3   6   48.30   11.50
   1   3  -7   24.20    9.50
   1   3  -7   35.80   20.70
   1   3  -7   37.00   11.90
   1   3  -7    9.00   19.60
  -1  -3   7   22.10   12.70
  -1  -3   7   44.20   23.30
   1   3  -8  193.38   23.30
   1   3  -8  181.18   23.80
  -1  -3   8  207.28   26.80
  -1  -3   8  238.28   38.00
   1   3  -9   -3.80   15.20
   1   3  -9   61.19   17.30
   1   3  -9   50.89   20.20
  -1  -3   9   35.30   19.80
  -1  -3   9  104.39   40.60
  -1  -3  10   82.79   27.30
  -2  -3 -10   53.59   31.30
  -2  -3  -9  -21.30   22.80
  -2  -3  -9   15.40   32.50
   2   3   8   22.80   13.20
  -2  -3  -8   -1.10   19.90
  -2  -3  -8   23.60   26.80
   2   3   7   57.49   13.60
  -2  -3  -7   72.29   23.30
  -2  -3  -7   64.69   17.20
   2   3   6  187.98   23.70
   2   3   6  226.08   26.20
  -2  -3  -6  190.98   35.60
  -2  -3  -6  185.08   23.80
   2   3   5    1.40    9.60
   2   3   5    7.80    7.20
  -2  -3  -5    5.10   10.30
  -2  -3  -5   -0.90   13.20
  -2  -3  -5   -2.00    9.80
   2   3   4  580.64   53.89
   2   3   4  584.24   53.49
  -2  -3  -4  577.44   54.29
  -2  -3  -4  606.64   54.59
  -2  -3  -4  527.45   54.89
   2   3   3   37.30    6.90
   2   3   3   29.70    7.20
  -2  -3  -3   21.90    6.70
  -2  -3  -3   24.90    9.10
  -2  -3  -3   28.80    8.00
   2   3   2 5524.25  502.05
   2   3   2 5390.06  501.95
   2   3   2 5741.03  501.75
  -2  -3  -2 5573.54  502.15
  -2  -3  -2 5479.25  502.05
  -2  -3  -2 5239.38  501.75
  -2  -3  -2 6451.05  501.95
   2   3   1   11.10    3.80
   2   3   1    8.50    2.90
   2   3   1    9.50    3.00
   2   3   1    6.80    2.70
  -2  -3  -1    5.20    4.20
  -2  -3  -1    8.00    3.10
  -2  -3  -1   14.80    3.60
   2   3   0    3.30    4.50
   2   3   0   20.40    4.20
   2   3   0    9.00    2.60
  -2  -3   0   11.00    2.70
  -2  -3   0   25.00    4.50
   2   3  -1   12.70    7.60
   2   3  -1   20.60    5.10
  -2  -3   1    6.90    7.10
  -2  -3   1   12.40    5.10
   2   3  -2 5144.79  498.25
   2   3  -2 5555.74  497.15
   2   3  -2 5621.74  497.55
  -2  -3   2 5886.21  497.45
  -2  -3   2 4932.01  497.95
  -2  -3   2 6279.77  497.95
  -2  -3   2 5629.74  497.55
   2   3  -3   38.20    6.80
   2   3  -3   29.20    4.70
   2   3  -3   25.40   10.30
  -2  -3   3   14.90    8.00
  -2  -3   3   26.60    6.20
  -2  -3   3   25.00    6.30
   2   3  -4  554.34   52.89
   2   3  -4  572.54   53.19
   2   3  -4  648.84   54.79
   2   3  -4  638.64   54.49
   2   3  -4  501.25   55.19
  -2  -3   4  561.34   54.59
  -2  -3   4  595.34   54.49
   2   3  -5    9.50   12.50
   2   3  -5    9.80    6.80
   2   3  -5   -4.60   13.10
   2   3  -5   13.50    7.10
   2   3  -5    5.50   10.00
  -2  -3   5   -0.90   11.50
  -2  -3   5   -0.80    7.70
   2   3  -6  206.98   22.70
   2   3  -6  205.78   24.00
   2   3  -6  192.78   30.60
  -2  -3   6  212.58   25.80
  -2  -3   6  203.28   28.00
   2   3  -7   76.69   13.80
   2   3  -7   79.09   23.20
   2   3  -7   76.89   13.50
  -2  -3   7   77.79   15.00
  -2  -3   7  104.29   25.00
   2   3  -8  -27.80   12.20
   2   3  -8   -0.10   12.70
  -2  -3   8    3.10   30.30
  -2  -3   8   21.30   14.60
   2   3  -9   20.60   15.90
   2   3  -9   12.10   20.20
  -2  -3   9    7.10   38.90
  -2  -3   9    0.50   17.60
  -2  -3  10   80.39   25.60
  -3  -3  -9   -7.60   24.50
  -3  -3  -9   41.90   33.50
   3   3   8  192.58   26.40
  -3  -3  -8  200.18   34.10
  -3  -3  -8  207.98   29.60
   3   3   7   -1.60   14.80
   3   3   7   22.60   12.80
  -3  -3  -7   16.00   20.60
  -3  -3  -7    7.90   16.70
   3   3   6   19.00   10.20
   3   3   6    9.90   12.30
  -3  -3  -6   -1.50   17.30
   3   3   5   93.09   12.80
   3   3   5   92.29   14.30
  -3  -3  -5   84.19   15.90
  -3  -3  -5   89.39   14.90
  -3  -3  -5   90.89   18.20
   3   3   4  370.06   36.30
   3   3   4  389.06   36.10
  -3  -3  -4  380.06   37.10
  -3  -3  -4  341.87   37.40
  -3  -3  -4  370.86   37.20
   3   3   3  587.94   54.29
   3   3   3  594.74   54.99
  -3  -3  -3  594.04   55.29
  -3  -3  -3  601.64   54.99
   3   3   2 3214.28  284.87
  -3  -3  -2 3458.25  284.97
  -3  -3  -2 2900.11  284.47
  -3  -3  -2 3458.65  285.27
  -3  -3  -2 2935.81  284.57
   3   3   1 1737.63  158.98
   3   3   1 1589.24  158.88
  -3  -3  -1 1775.62  159.08
  -3  -3  -1 1806.62  158.88
  -3  -3  -1 1987.60  159.18
   3   3   0    1.40    7.40
   3   3   0    4.90    4.40
  -3  -3   0    0.90    6.50
  -3  -3   0   13.90    5.10
   3   3  -1 1824.02  163.18
   3   3  -1 1796.02  163.98
  -3  -3   1 1769.42  163.98
  -3  -3   1 1891.61  163.18
   3   3  -2 3011.10  288.57
   3   3  -2 3168.88  287.77
  -3  -3   2 3101.79  288.37
  -3  -3   2 3366.86  287.57
  -3  -3   2 3443.26  287.67
   3   3  -3  510.55   55.49
   3   3  -3  564.14   52.89
   3   3  -3  619.14   54.09
  -3  -3   3  616.54   54.59
  -3  -3   3  617.24   54.29
  -3  -3   3  593.34   53.49
   3   3  -4  378.46   35.00
   3   3  -4  408.26   36.00
   3   3  -4  344.37   33.90
   3   3  -4  316.87   37.80
  -3  -3   4  345.97   33.70
  -3  -3   4  340.97   36.50
  -3  -3   4  393.96   33.80
  -3  -3   4  378.46   36.60
   3   3  -5   88.79   14.40
   3   3  -5  114.89   19.20
   3   3  -5  120.89   15.30
   3   3  -5   83.69   11.40
  -3  -3   5   91.79   17.20
  -3  -3   5   91.59   12.90
   3   3  -6    5.30   17.10
   3   3  -6   21.40    9.70
   3   3  -6   -0.50    7.90
  -3  -3   6   12.10    9.00
  -3  -3   6   16.60   16.50
   3   3  -7   -2.80   10.60
   3   3  -7   -5.90    9.50
   3   3  -7   -0.30   20.10
  -3  -3   7   15.70   22.10
  -3  -3   7   -8.00   10.50
   3   3  -8  221.28   35.50
   3   3  -8  224.58   27.90
   3   3  -8  156.98   26.80
  -3  -3   8  302.87   38.50
  -3  -3   8  199.58   26.30
   3   3  -9   32.00   18.60
  -3  -3   9  -23.10   16.40
  -3  -3   9  -15.50   38.20
  -3  -3  10   56.99   25.10
   4   3   9   12.80   17.00
  -4  -3  -9  -34.20   23.90
  -4  -3  -9   -4.30   32.90
   4   3   8  -10.90   14.30
  -4  -3  -8   -2.70   25.50
  -4  -3  -8   -0.90   19.40
   4   3   7   74.79   18.60
   4   3   7   84.29   15.50
  -4  -3  -7  104.89   20.80
  -4  -3  -7   95.49   25.60
   4   3   6 1130.59  101.99
   4   3   6 1101.69  102.19
  -4  -3  -6 1045.80  103.49
  -4  -3  -6 1154.88  103.89
   4   3   5   19.40   11.30
   4   3   5   34.00    9.10
  -4  -3  -5   43.00   12.80
  -4  -3  -5   37.70   13.90
   4   3   4  580.24   52.89
   4   3   4  557.24   52.09
  -4  -3  -4  542.85   53.89
  -4  -3  -4  539.15   49.99
  -4  -3  -4  578.24   49.99
  -4  -3  -4  549.35   52.99
  -4  -3  -4  563.84   53.29
   4   3   3   21.00    7.00
   4   3   3   39.40    7.00
  -4  -3  -3   22.50    4.20
  -4  -3  -3   20.70    4.30
  -4  -3  -3   29.60    8.70
  -4  -3  -3   21.80    6.90
   4   3   2  789.62   71.49
   4   3   2  832.72   71.09
  -4  -3  -2  806.52   71.49
  -4  -3  -2  808.72   71.89
  -4  -3  -2  715.63   71.19
   4   3   1 2019.00  192.88
   4   3   1 2078.19  193.18
  -4  -3  -1 2180.68  193.08
  -4  -3  -1 2200.88  193.68
  -4  -3  -1 2302.67  192.58
   4   3   0 3153.78  307.17
   4   3   0 3587.24  308.17
  -4  -3   0 3470.05  307.27
  -4  -3   0 3552.74  308.17
   4   3  -1 2130.69  193.58
   4   3  -1 2038.30  194.48
  -4  -3   1 2266.17  193.58
  -4  -3   1 2205.48  194.48
   4   3  -2  652.03   70.19
   4   3  -2  730.03   68.79
  -4  -3   2  812.42   68.89
  -4  -3   2  710.03   69.59
  -4  -3   2  806.92   68.29
  -4  -3   2  798.22   67.59
   4   3  -3   19.30   12.20
  -4  -3   3   28.20    4.00
  -4  -3   3   33.40    7.70
  -4  -3   3   29.40    6.30
  -4  -3   3   13.40    8.80
  -4  -3   3   22.10    8.80
   4   3  -4  579.94   52.79
   4   3  -4  485.75   55.39
   4   3  -4  602.54   53.29
  -4  -3   4  559.04   52.29
  -4  -3   4  575.24   53.19
  -4  -3   4  543.55   54.19
  -4  -3   4  593.44   51.79
   4   3  -5   41.70   17.00
   4   3  -5   33.10    7.00
   4   3  -5   52.69   10.30
   4   3  -5   36.70   11.20
  -4  -3   5   28.90    8.60
  -4  -3   5   37.60   13.20
   4   3  -6 1042.50   97.09
   4   3  -6  956.20  100.59
   4   3  -6 1123.39   96.29
  -4  -3   6 1111.29   97.99
  -4  -3   6 1044.30  100.19
   4   3  -7  104.09   26.70
   4   3  -7   97.99   13.10
   4   3  -7   83.89   15.80
  -4  -3   7   74.19   25.20
  -4  -3   7   79.99   15.50
   4   3  -8   13.00   26.50
   4   3  -8  -18.90   12.70
  -4  -3   8   58.79   31.50
  -4  -3   8  -17.90   13.50
   4   3  -9   11.60   35.00
   4   3  -9  -15.10   17.90
  -4  -3   9   52.59   42.10
  -4  -3   9   15.90   17.10
  -4  -3  10   48.00   24.80
   5   3   9    1.30   17.30
  -5  -3  -9   34.80   32.70
  -5  -3  -9  -37.80   26.70
   5   3   8  -16.20   13.60
   5   3   8   -4.60   14.60
  -5  -3  -8   15.60    6.00
  -5  -3  -8   19.70   27.30
  -5  -3  -8  -20.90   21.70
  -5  -3  -8   13.00    5.00
   5   3   7    9.20   11.80
   5   3   7   -0.30   16.70
  -5  -3  -7    4.40    3.70
  -5  -3  -7   15.10   20.90
  -5  -3  -7  -15.30   17.30
  -5  -3  -7    2.00    5.80
  -5  -3  -7    0.90    5.90
   5   3   6   29.10   10.60
   5   3   6   17.00   13.60
  -5  -3  -6   32.70    4.50
  -5  -3  -6   48.10   17.80
  -5  -3  -6   10.80   14.70
  -5  -3  -6   21.00    6.90
   5   3   5   22.10   11.20
   5   3   5   35.40    9.40
  -5  -3  -5   29.00   12.40
  -5  -3  -5   31.20   15.00
  -5  -3  -5   27.10    4.50
  -5  -3  -5   26.90    6.90
   5   3   4   95.79   12.60
   5   3   4   77.49   11.50
  -5  -3  -4   86.49   11.90
  -5  -3  -4   82.69    9.70
  -5  -3  -4  103.99   14.00
  -5  -3  -4  100.29   15.90
  -5  -3  -4   81.29   12.50
   5   3   3  419.86   38.60
   5   3   3  438.06   39.20
  -5  -3  -3  434.16   39.40
  -5  -3  -3  409.56   39.00
  -5  -3  -3  366.76   38.00
  -5  -3  -3  425.36   40.20
   5   3   2   46.00    6.60
   5   3   2   50.99    6.80
   5   3   2   35.30    5.40
   5   3   2   43.90    7.00
  -5  -3  -2   41.20    8.70
  -5  -3  -2   41.50    6.40
  -5  -3  -2   40.20    7.60
   5   3   1  152.38   17.80
   5   3   1  202.38   21.10
  -5  -3  -1  177.18   20.30
  -5  -3  -1  193.38   17.10
  -5  -3  -1  169.08   18.70
   5   3   0   -0.20    5.40
   5   3   0    1.60   10.00
  -5  -3   0   -0.20    7.90
  -5  -3   0   13.70    7.10
   5   3  -1  178.48   19.10
   5   3  -1  152.58   21.60
  -5  -3   1  189.58   16.90
  -5  -3   1  152.68   21.30
  -5  -3   1  207.18   19.60
   5   3  -2   56.39    8.90
   5   3  -2   40.20   12.80
  -5  -3   2   34.90    5.70
  -5  -3   2   59.29    9.00
  -5  -3   2   35.50   10.30
   5   3  -3  353.66   41.70
   5   3  -3  418.96   38.90
  -5  -3   3  406.56   36.80
  -5  -3   3  372.26   39.60
  -5  -3   3  422.16   39.30
  -5  -3   3  425.66   38.70
  -5  -3   3  415.36   38.20
   5   3  -4  101.99   14.90
   5   3  -4   85.29   12.40
   5   3  -4   92.59   18.40
  -5  -3   4   96.89   13.80
  -5  -3   4  109.19   11.00
  -5  -3   4   87.59   12.40
  -5  -3   4   89.59   13.20
  -5  -3   4   83.79   15.60
   5   3  -5   31.70   17.20
   5   3  -5   29.40   10.50
   5   3  -5   23.50   10.50
  -5  -3   5   15.10   14.30
  -5  -3   5   16.00    7.50
  -5  -3   5   24.80    6.40
   5   3  -6   13.70   20.40
   5   3  -6   24.20   11.90
  -5  -3   6   46.10   11.40
  -5  -3   6   28.50   18.30
   5   3  -7  -21.90   12.50
   5   3  -7    0.40   23.10
  -5  -3   7   -0.80   11.00
  -5  -3   7  -30.40   23.10
   5   3  -8  -12.40   15.20
   5   3  -8    8.20   29.60
  -5  -3   8   29.00   31.00
  -5  -3   8   24.90   13.90
   5   3  -9  -36.40   19.70
   5   3  -9  -18.90   37.00
  -5  -3   9   -2.70   42.80
  -5  -3   9  -25.70   17.90
  -5  -3  10  -46.10   21.40
   6   3   9    0.50   18.30
   6   3   9   41.50   21.20
  -6  -3  -9   15.20   34.70
  -6  -3  -9  -30.60   28.60
   6   3   8   20.40   17.10
   6   3   8   11.40   15.30
  -6  -3  -8    6.90    7.70
  -6  -3  -8  -14.60   22.00
  -6  -3  -8    9.80    6.50
  -6  -3  -8   22.20   26.80
   6   3   7  104.89   20.40
   6   3   7   89.29   16.60
  -6  -3  -7  108.39   25.00
  -6  -3  -7   99.29   12.10
  -6  -3  -7   79.79   22.60
  -6  -3  -7  101.29   14.00
   6   3   6  632.74   59.69
   6   3   6  629.74   61.19
  -6  -3  -6  615.84   62.99
  -6  -3  -6  609.34   56.19
  -6  -3  -6  688.53   62.59
  -6  -3  -6  583.54   57.09
   6   3   5    4.70    8.50
   6   3   5   -4.10   10.80
  -6  -3  -5   -1.50   14.20
  -6  -3  -5    3.20    7.10
  -6  -3  -5   -0.40    6.30
  -6  -3  -5   22.80   12.70
   6   3   4  104.69   14.40
   6   3   4  145.79   15.90
  -6  -3  -4  104.99   15.50
  -6  -3  -4   98.89   14.70
  -6  -3  -4  150.48   17.80
  -6  -3  -4   96.59   13.90
  -6  -3  -4   89.59   13.00
   6   3   3  134.19   15.30
   6   3   3  165.98   17.20
  -6  -3  -3  105.39   15.20
  -6  -3  -3  121.49   16.50
  -6  -3  -3  141.59   16.40
   6   3   2  770.62   63.99
   6   3   2  630.74   61.29
   6   3   2  723.53   60.99
  -6  -3  -2  605.94   61.89
  -6  -3  -2  607.84   62.59
  -6  -3  -2  723.53   61.39
   6   3   1  620.44   56.89
   6   3   1  555.24   54.99
  -6  -3  -1  558.24   56.19
  -6  -3  -1  585.04   55.49
  -6  -3  -1  668.43   54.19
   6   3   0 3816.32  383.36
   6   3   0 4204.08  384.46
  -6  -3   0 4275.17  384.46
  -6  -3   0 4642.24  382.56
  -6  -3   0 4509.35  383.76
   6   3  -1  540.35   56.29
   6   3  -1  537.25   54.29
  -6  -3   1  578.44   56.19
  -6  -3   1  626.94   54.89
  -6  -3   1  641.44   52.89
   6   3  -2  619.24   60.99
   6   3  -2  569.24   63.19
  -6  -3   2  642.84   62.39
  -6  -3   2  720.73   61.49
  -6  -3   2  717.83   59.69
   6   3  -3  135.59   22.00
   6   3  -3  138.49   17.70
  -6  -3   3  155.98   18.60
  -6  -3   3  129.59   18.80
  -6  -3   3  167.58   18.70
  -6  -3   3  156.28   16.40
  -6  -3   3  128.19   14.10
   6   3  -4  109.59   17.50
   6   3  -4  105.49   21.20
  -6  -3   4  130.59   17.40
  -6  -3   4  119.09   16.50
  -6  -3   4  128.09   18.60
  -6  -3   4  148.69   18.00
  -6  -3   4  124.79   13.50
   6   3  -5   -4.00   16.30
   6   3  -5   19.70   10.50
  -6  -3   5    3.10   13.90
  -6  -3   5   -5.00    8.30
  -6  -3   5    7.50    7.50
  -6  -3   5   16.10    7.70
   6   3  -6  626.24   60.49
   6   3  -6  565.24   65.79
  -6  -3   6  614.44   64.79
  -6  -3   6  689.43   60.79
   6   3  -7  109.29   30.00
   6   3  -7   99.69   19.30
  -6  -3   7  109.69   17.20
  -6  -3   7   93.49   27.10
   6   3  -8  -21.60   39.90
   6   3  -8   -0.80   17.10
  -6  -3   8  -22.70   33.20
  -6  -3   8   -0.30   13.20
   6   3  -9   -5.00   21.00
   6   3  -9  -30.40   39.00
  -6  -3   9    7.60   16.70
  -6  -3   9   50.89   46.60
  -6  -3  10   -7.40   20.60
   7   3   9   24.90   20.70
   7   3   9   12.30   20.00
  -7  -3  -9   73.29   35.50
   7   3   8  -15.90   15.40
   7   3   8   -6.20   15.70
  -7  -3  -8  -19.00   23.40
  -7  -3  -8   22.00    8.90
  -7  -3  -8   24.30   26.90
   7   3   7   83.09   19.20
   7   3   7   71.49   16.40
  -7  -3  -7   87.49   13.50
  -7  -3  -7   83.99   24.30
  -7  -3  -7   98.79   12.80
  -7  -3  -7   86.89   25.50
   7   3   6    2.40   14.10
   7   3   6   12.10   10.60
  -7  -3  -6   -0.70    9.00
  -7  -3  -6    2.80   17.90
  -7  -3  -6   13.80   16.40
  -7  -3  -6    0.20    7.50
   7   3   5   12.50    8.90
   7   3   5    0.20   10.90
  -7  -3  -5    4.70    7.50
  -7  -3  -5   11.40    8.80
  -7  -3  -5    3.10   13.20
  -7  -3  -5   13.80   15.10
   7   3   4   76.89   11.10
   7   3   4   62.89    9.70
  -7  -3  -4   49.70   11.40
  -7  -3  -4   48.20    9.70
  -7  -3  -4   43.40   10.20
  -7  -3  -4   63.59   12.90
   7   3   3  169.08   18.00
   7   3   3  164.58   16.40
  -7  -3  -3  125.99   18.70
  -7  -3  -3  146.59   17.40
  -7  -3  -3  116.79   17.20
   7   3   2 1393.96  118.09
   7   3   2 1202.58  116.59
   7   3   2 1337.07  116.29
  -7  -3  -2 1228.68  117.19
  -7  -3  -2 1396.66  116.39
  -7  -3  -2 1204.58  117.79
   7   3   1  215.58   24.80
   7   3   1  248.28   28.40
  -7  -3  -1  267.27   23.30
  -7  -3  -1  250.47   26.40
  -7  -3  -1  255.37   27.60
   7   3   0   -2.00    7.40
   7   3   0   10.90   11.60
  -7  -3   0    2.00    1.40
  -7  -3   0    3.10    9.40
  -7  -3   0   31.60   10.00
   7   3  -1  200.48   27.70
   7   3  -1  214.78   24.40
  -7  -3   1  259.17   21.80
  -7  -3   1  212.18   26.70
  -7  -3   1  274.57   25.70
   7   3  -2 1140.49  116.49
   7   3  -2 1141.59  114.79
  -7  -3   2 1235.58  116.29
  -7  -3   2 1398.66  113.59
  -7  -3   2 1393.56  115.49
   7   3  -3  146.79   19.50
   7   3  -3  144.59   23.00
  -7  -3   3  161.48   17.40
  -7  -3   3  135.99   20.70
  -7  -3   3  177.28   20.20
  -7  -3   3  146.79   15.60
  -7  -3   3  188.48   20.70
   7   3  -4   68.79   13.10
   7   3  -4   48.30   19.90
  -7  -3   4   53.69   14.70
  -7  -3   4   56.49    7.40
  -7  -3   4   53.79    9.80
  -7  -3   4   77.29   12.50
  -7  -3   4   39.10   13.80
   7   3  -5    4.10   19.80
   7   3  -5   12.30   12.10
  -7  -3   5   13.40   16.00
  -7  -3   5   15.90    7.90
  -7  -3   5   12.70    5.90
  -7  -3   5    0.30   10.50
  -7  -3   5   12.50    9.40
   7   3  -6    6.90   24.20
   7   3  -6   13.30   13.10
  -7  -3   6    9.20    9.40
  -7  -3   6   -5.10   21.00
   7   3  -7   60.79   30.30
   7   3  -7   81.19   19.50
  -7  -3   7  113.89   31.70
  -7  -3   7  110.09   16.50
   7   3  -8  -16.00   17.30
   7   3  -8   19.50   36.10
  -7  -3   8    8.80   14.50
  -7  -3   8   26.60   36.50
   7   3  -9  -32.40   42.40
   7   3  -9   -7.20   22.00
  -7  -3   9    6.50   17.20
  -7  -3   9    6.10   49.30
   8   3  10   29.10   21.10
   8   3   9   17.80   19.00
   8   3   9  -34.10   18.80
  -8  -3  -9    9.20   34.30
   8   3   8   34.80   17.10
   8   3   8   61.79   18.90
  -8  -3  -8   60.49   13.10
  -8  -3  -8   74.29   12.80
  -8  -3  -8   48.30   29.40
  -8  -3  -8   37.00   26.90
   8   3   7  144.39   24.00
   8   3   7  159.18   21.10
  -8  -3  -7  148.19   29.20
  -8  -3  -7  142.29   20.70
  -8  -3  -7  152.88   27.60
  -8  -3  -7  166.78   20.80
   8   3   6   96.19   18.90
   8   3   6  105.69   16.60
  -8  -3  -6  108.39   15.10
  -8  -3  -6  112.19   22.80
  -8  -3  -6  126.79   16.70
  -8  -3  -6   98.09   21.60
   8   3   5   56.79   12.90
   8   3   5   66.49   11.30
  -8  -3  -5   62.29   16.90
  -8  -3  -5   55.19   16.00
  -8  -3  -5   51.59   11.50
  -8  -3  -5   50.69   13.20
   8   3   4  198.28   22.10
   8   3   4  194.68   21.80
  -8  -3  -4  171.98   23.60
  -8  -3  -4  244.88   24.70
  -8  -3  -4  175.78   22.50
   8   3   3   22.00    7.60
   8   3   3   34.40    7.60
   8   3   3   19.40    4.90
   8   3   3   22.90    3.80
  -8  -3  -3   19.30   10.30
  -8  -3  -3   12.50    9.70
  -8  -3  -3   23.20    7.80
   8   3   2  209.28   20.70
   8   3   2  190.58   19.80
  -8  -3  -2  170.58   23.60
  -8  -3  -2  199.88   19.70
  -8  -3  -2  162.88   22.40
   8   3   1  757.42   72.89
   8   3   1  754.72   75.19
  -8  -3  -1  860.21   71.49
  -8  -3  -1  823.72   73.99
  -8  -3  -1  752.22   74.39
   8   3   0 1080.29  114.39
   8   3   0 1243.98  116.19
  -8  -3   0 1322.47  116.19
  -8  -3   0 1418.96  115.39
   8   3  -1  697.83   69.49
   8   3  -1  649.43   67.09
  -8  -3   1  844.62   68.59
  -8  -3   1  722.93   69.39
   8   3  -2  180.38   29.20
   8   3  -2  156.48   22.30
  -8  -3   2  215.78   19.70
  -8  -3   2  152.28   25.80
  -8  -3   2  254.77   23.40
  -8  -3   2  273.47   26.30
   8   3  -3   29.50   10.80
   8   3  -3   25.20   18.40
  -8  -3   3   40.20   12.50
  -8  -3   3    8.70   12.80
  -8  -3   3   30.50   12.10
  -8  -3   3   15.60    5.70
   8   3  -4  187.38   30.30
   8   3  -4  192.68   24.80
  -8  -3   4  269.47   26.70
  -8  -3   4  191.18   27.60
  -8  -3   4  206.28   27.70
  -8  -3   4  232.88   23.70
  -8  -3   4  214.48   21.60
   8   3  -5   70.09   14.80
   8   3  -5   53.19   22.40
  -8  -3   5   57.99   10.40
  -8  -3   5   62.89    9.00
  -8  -3   5   95.39   22.90
  -8  -3   5   67.19   15.80
  -8  -3   5   84.19   13.80
   8   3  -6  109.09   30.60
   8   3  -6  136.49   20.80
  -8  -3   6  132.99   28.40
  -8  -3   6  119.79   16.90
  -8  -3   6  107.59   16.00
  -8  -3   6  120.09   16.10
   8   3  -7  135.19   35.90
  -8  -3   7  200.28   33.70
  -8  -3   7  137.29   19.70
   8   3  -8   44.60   37.40
   8   3  -8   60.09   21.00
  -8  -3   8   30.00   38.60
  -8  -3   8   42.80   15.50
   8   3  -9  -30.50   43.50
   8   3  -9  -37.40   24.00
  -8  -3   9  -20.50   16.30
   9   3  10   55.39   23.20
   9   3   9   94.09   22.50
   9   3   9   71.19   23.30
  -9  -3  -9  184.68   39.30
   9   3   8  175.18   23.70
   9   3   8  108.79   23.10
  -9  -3  -8  195.58   22.80
  -9  -3  -8  136.99   21.00
  -9  -3  -8  126.09   32.70
  -9  -3  -8  161.68   34.60
   9   3   7   92.99   22.40
   9   3   7   87.89   18.10
  -9  -3  -7  113.79   26.60
  -9  -3  -7  122.59   18.00
  -9  -3  -7  107.29   26.20
  -9  -3  -7  125.89   18.60
   9   3   6  -11.00   13.40
   9   3   6   10.80   10.90
  -9  -3  -6    1.70   12.20
  -9  -3  -6  -18.00   17.80
  -9  -3  -6    0.10   11.70
  -9  -3  -6    1.30   17.70
   9   3   5  134.39   19.10
   9   3   5  172.28   20.90
  -9  -3  -5  152.58   22.90
  -9  -3  -5  146.69   19.40
  -9  -3  -5  141.09   20.80
  -9  -3  -5  130.59   22.50
   9   3   4  527.15   48.80
   9   3   4  512.45   49.10
  -9  -3  -4  498.45   50.69
  -9  -3  -4  561.34   49.99
  -9  -3  -4  480.85   49.70
   9   3   3  958.90   75.89
   9   3   3  781.52   76.49
   9   3   3  843.92   76.89
   9   3   3  845.12   76.69
  -9  -3  -3  878.41   77.19
  -9  -3  -3  801.02   78.09
  -9  -3  -3  756.62   78.89
   9   3   2 1793.62  155.08
   9   3   2 1861.01  156.98
   9   3   2 1647.04  154.38
  -9  -3  -2 1585.44  156.78
  -9  -3  -2 1612.54  155.98
  -9  -3  -2 1824.42  154.48
   9   3   1  927.31   89.59
   9   3   1  883.61   87.19
  -9  -3  -1  926.51   89.09
  -9  -3  -1  955.90   87.99
  -9  -3  -1 1044.80   85.49
   9   3   0   -5.40   13.50
   9   3   0   -4.60    8.20
  -9  -3   0    7.60   11.90
  -9  -3   0   13.90   11.70
   9   3  -1  796.82   80.99
   9   3  -1  827.12   83.49
  -9  -3   1  923.41   83.09
  -9  -3   1  978.60   82.19
   9   3  -2 1447.56  147.89
   9   3  -2 1414.56  145.39
  -9  -3   2 1752.72  146.19
  -9  -3   2 1702.43  143.59
  -9  -3   2 1697.33  147.49
   9   3  -3  736.53   77.19
   9   3  -3  738.53   81.09
  -9  -3   3  808.82   78.99
  -9  -3   3  973.20   78.19
  -9  -3   3  899.91   77.69
   9   3  -4  462.85   57.49
   9   3  -4  473.45   52.79
  -9  -3   4  586.54   53.69
  -9  -3   4  602.44   50.09
  -9  -3   4  547.85   50.89
  -9  -3   4  573.34   54.39
  -9  -3   4  509.75   54.29
   9   3  -5  140.59   22.00
   9   3  -5  157.78   32.30
  -9  -3   5  179.08   23.50
  -9  -3   5  155.98   25.90
  -9  -3   5  167.28   23.70
  -9  -3   5  146.29   20.40
  -9  -3   5  150.18   18.40
   9   3  -6   20.10   16.60
  -9  -3   6  105.09   25.90
  -9  -3   6    5.40   10.50
  -9  -3   6   -3.90    8.20
  -9  -3   6   -4.80   12.50
   9   3  -7   77.79   21.70
   9   3  -7   72.09   33.80
  -9  -3   7  164.88   35.10
  -9  -3   7   87.59   15.10
   9   3  -8  135.49   44.30
   9   3  -8  130.99   26.00
  -9  -3   8  103.39   20.20
  -9  -3   8  163.48   45.00
   9   3  -9  115.99   29.20
   9   3  -9   64.09   49.99
  10   3   9   22.40   19.90
 -10  -3  -9    0.20   36.10
  10   3   8    7.00   16.70
  10   3   8    5.30   16.50
 -10  -3  -8   28.80   15.80
 -10  -3  -8  -19.50   28.20
 -10  -3  -8   23.90   16.10
 -10  -3  -8   19.10   28.70
  10   3   7   -6.10   13.10
 -10  -3  -7    9.10   24.20
 -10  -3  -7   -3.10   14.00
 -10  -3  -7    7.20   15.20
 -10  -3  -7    3.80   23.30
  10   3   6   11.00   11.80
  10   3   6   -0.70   13.70
 -10  -3  -6   15.20   19.90
 -10  -3  -6    2.40   13.80
 -10  -3  -6   -9.40   18.30
 -10  -3  -6    5.00   13.90
  10   3   5   16.10   13.50
  10   3   5    6.40    9.50
 -10  -3  -5    1.80   16.20
 -10  -3  -5  -15.00   12.70
 -10  -3  -5    2.50   13.20
 -10  -3  -5    1.80   16.20
  10   3   4   30.80    7.90
  10   3   4    9.70   10.10
 -10  -3  -4   11.70   13.20
 -10  -3  -4    9.50   13.00
 -10  -3  -4   23.20    9.80
  10   3   3    9.30    7.10
  10   3   3    0.80    9.20
  10   3   3    0.20    5.60
  10   3   3   -5.60    7.60
 -10  -3  -3    8.60   12.40
 -10  -3  -3   12.80    7.60
 -10  -3  -3   10.60   13.80
  10   3   2  181.98   21.30
  10   3   2  192.78   19.30
  10   3   2  185.08   28.90
 -10  -3  -2  193.58   19.80
 -10  -3  -2  176.98   23.90
 -10  -3  -2  167.68   26.10
  10   3   1    0.30    8.50
  10   3   1    5.60   17.20
 -10  -3  -1   19.00   13.10
 -10  -3  -1   -5.20   12.80
  10   3   0  105.69   22.40
  10   3   0  110.59   17.20
 -10  -3   0  121.39   21.20
 -10  -3   0  134.79   19.80
  10   3  -1    0.50    9.80
  10   3  -1   -6.70   16.00
 -10  -3   1   21.30   13.60
 -10  -3   1  -17.40   14.10
  10   3  -2  149.39   21.50
  10   3  -2  177.58   28.20
 -10  -3   2  242.38   27.20
 -10  -3   2  179.18   25.70
  10   3  -3   14.30   18.50
  10   3  -3    2.40   11.50
 -10  -3   3   -4.80   15.50
 -10  -3   3    7.90    5.10
 -10  -3   3   16.10   12.60
 -10  -3   3   35.10   15.70
  10   3  -4    8.50   11.60
  10   3  -4   21.10   23.60
 -10  -3   4   39.00   16.00
 -10  -3   4   17.90   16.10
 -10  -3   4   -3.10   17.20
 -10  -3   4   22.40    7.30
 -10  -3   4   18.90    7.20
  10   3  -5    3.80   14.50
 -10  -3   5    2.50   18.90
 -10  -3   5  -11.30   16.90
 -10  -3   5   -2.30   15.40
 -10  -3   5    7.80    7.60
 -10  -3   5   -3.10    7.40
  10   3  -6    4.80   14.90
  10   3  -6    2.60   28.90
 -10  -3   6    2.20    8.40
 -10  -3   6   -8.70   15.50
 -10  -3   6  -10.10   25.20
 -10  -3   6    1.60   13.30
 -10  -3   6   -0.20    9.00
  10   3  -7   12.30   18.70
  10   3  -7  -21.20   35.10
 -10  -3   7   -1.40   32.10
 -10  -3   7    2.70   12.00
  10   3  -8   12.30   23.60
  10   3  -8   40.80   43.30
 -10  -3   8   90.49   43.80
  10   3  -9    5.90   51.79
  10   3  -9   10.30   29.80
  11   3   9   13.50   22.40
 -11  -3  -9   -6.50   47.90
  11   3   8  243.68   30.60
  11   3   8  193.18   30.80
 -11  -3  -8  269.47   35.00
 -11  -3  -8  287.37   40.70
  11   3   7   73.99   17.30
  11   3   7    7.20   16.80
 -11  -3  -7   47.20   26.60
 -11  -3  -7  103.19   18.50
 -11  -3  -7   68.29   26.30
 -11  -3  -7   80.29   18.90
  11   3   6    2.40   11.60
  11   3   6   12.10   14.70
 -11  -3  -6  -23.60   19.60
 -11  -3  -6   13.20   20.90
 -11  -3  -6   13.80   16.70
 -11  -3  -6    4.70   16.00
  11   3   5   55.69   11.50
  11   3   5   51.29   13.60
 -11  -3  -5   69.09   18.40
 -11  -3  -5   38.10   15.80
 -11  -3  -5   59.79   16.70
 -11  -3  -5   -4.00   13.80
  11   3   4  755.62   68.89
  11   3   4  769.22   68.99
 -11  -3  -4  633.04   70.89
 -11  -3  -4  842.92   69.79
 -11  -3  -4  699.73   71.79
  11   3   3  222.98   25.50
  11   3   3  228.48   25.00
  11   3   3  277.47   24.40
  11   3   3  202.98   27.10
 -11  -3  -3  261.37   26.10
 -11  -3  -3  211.88   30.10
 -11  -3  -3  210.28   30.50
  11   3   2  600.24   61.99
  11   3   2  683.33   57.89
  11   3   2  605.74   55.89
 -11  -3  -2  576.04   61.09
 -11  -3  -2  573.54   59.79
  11   3   1   70.59   19.80
  11   3   1   54.29   13.30
 -11  -3  -1   57.49   17.50
 -11  -3  -1   81.39   16.40
  11   3   0    4.20   10.10
  11   3   0   -1.60   17.30
 -11  -3   0  -17.30   14.10
 -11  -3   0   16.70   13.70
  11   3  -1   54.39   19.40
  11   3  -1   49.70   12.50
 -11  -3   1   72.49   19.30
 -11  -3   1   80.29   17.30
  11   3  -2  582.94   61.79
  11   3  -2  525.65   57.39
 -11  -3   2  654.73   59.29
 -11  -3   2  634.44   59.99
  11   3  -3  218.08   34.70
  11   3  -3  193.98   27.30
 -11  -3   3  290.27   32.60
 -11  -3   3  249.28   29.50
 -11  -3   3  226.68   33.50
  11   3  -4  641.74   75.79
 -11  -3   4  831.32   77.39
 -11  -3   4  830.22   77.29
 -11  -3   4  804.12   78.39
 -11  -3   4  878.21   73.19
  11   3  -5   39.20   21.50
  11   3  -5   87.39   29.20
 -11  -3   5   64.79   20.00
 -11  -3   5   55.79   22.90
 -11  -3   5   74.89   22.30
 -11  -3   5   60.19   10.60
  11   3  -6   18.30   33.90
  11   3  -6   14.40   18.60
 -11  -3   6   16.10   17.10
 -11  -3   6    6.20   28.00
 -11  -3   6   15.30    9.40
 -11  -3   6   32.10   19.70
  11   3  -7   11.40   38.60
  11   3  -7   77.39   23.60
 -11  -3   7   97.99   14.00
 -11  -3   7   88.19   13.30
 -11  -3   7  141.39   37.60
  11   3  -8  247.78   38.20
  11   3  -8  320.57   58.59
 -11  -3   8  280.07   54.49
  11   3  -9   60.69   60.69
  11   3  -9   -5.10   32.20
  12   3   9   -8.60   19.70
  12   3   8  -37.80   17.10
  12   3   8   16.30   15.90
 -12  -3  -8  -18.30   29.80
 -12  -3  -8   20.30   19.60
  12   3   7   16.10   14.90
  12   3   7   -3.70   15.10
 -12  -3  -7   -5.50   25.40
 -12  -3  -7  -25.00   26.20
 -12  -3  -7    8.40   18.20
 -12  -3  -7   19.40   18.60
  12   3   6  247.68   31.80
  12   3   6  224.28   30.80
 -12  -3  -6  254.57   36.10
 -12  -3  -6  261.37   35.20
 -12  -3  -6  289.97   35.20
 -12  -3  -6  347.27   40.20
  12   3   5   25.30   13.80
  12   3   5   26.40   10.80
 -12  -3  -5   46.80   17.00
 -12  -3  -5   36.60   17.90
 -12  -3  -5   24.90   18.70
  12   3   4   23.30    8.80
  12   3   4   15.60   11.30
 -12  -3  -4    0.10   15.60
 -12  -3  -4    1.00   17.10
  12   3   3   89.09   12.20
  12   3   3   46.10    9.90
 -12  -3  -3   46.80   17.10
 -12  -3  -3   43.50   19.30
  12   3   2  246.98   27.40
  12   3   2  236.68   33.10
 -12  -3  -2  216.18   33.20
 -12  -3  -2  247.98   32.10
  12   3   1   -8.90   10.30
  12   3   1   16.40   20.20
 -12  -3  -1   -6.40   16.00
 -12  -3  -1   12.30   15.60
  12   3   0  111.49   26.90
  12   3   0  159.38   21.30
 -12  -3   0  191.38   27.40
 -12  -3   0  141.09   25.50
  12   3  -1   -5.20   19.50
  12   3  -1   -2.30   11.80
 -12  -3   1  -28.00   17.10
 -12  -3   1   16.30   15.90
  12   3  -2  192.78   28.10
  12   3  -2  237.78   34.90
 -12  -3   2  264.87   33.30
 -12  -3   2  263.27   33.10
  12   3  -3   49.80   27.20
  12   3  -3   57.09   15.80
 -12  -3   3   37.10   19.80
 -12  -3   3   76.39   21.30
 -12  -3   3   74.59   17.60
  12   3  -4    2.40   25.20
 -12  -3   4    6.90   19.10
 -12  -3   4    6.30   19.30
 -12  -3   4   29.00   20.90
  12   3  -5   13.90   29.80
  12   3  -5   32.70   18.20
 -12  -3   5   22.20   25.80
 -12  -3   5   40.40   24.50
 -12  -3   5   27.90   21.70
 -12  -3   5   35.80   10.30
  12   3  -6  220.78   36.00
  12   3  -6  231.08   49.90
 -12  -3   6  308.47   31.50
 -12  -3   6  324.67   41.80
 -12  -3   6  291.27   44.00
 -12  -3   6  333.27   38.70
  12   3  -7  -25.00   42.00
  12   3  -7   -4.20   23.50
 -12  -3   7   22.00   37.50
 -12  -3   7   23.40   17.20
 -12  -3   7   31.90   15.60
  12   3  -8  -32.10   27.40
  12   3  -8   75.39   50.99
  12   3  -9   94.49   35.50
  12   3  -9  -45.70   60.39
  13   3   9   14.10   20.70
  13   3   8   59.79   19.60
  13   3   8    0.70   19.70
 -13  -3  -8   86.39   32.10
 -13  -3  -8   86.59   25.80
  13   3   7   -1.80   14.00
  13   3   7  -44.00   14.50
 -13  -3  -7   31.10   19.00
 -13  -3  -7    9.70   25.80
 -13  -3  -7   15.60   29.50
 -13  -3  -7    4.40   21.00
  13   3   6   17.00   18.90
  13   3   6   19.20   13.70
 -13  -3  -6   41.90   21.20
 -13  -3  -6   47.80   19.70
 -13  -3  -6   41.90   22.40
 -13  -3  -6   41.50   25.50
  13   3   5   23.00   13.10
  13   3   5    8.10   10.60
 -13  -3  -5    4.00   19.10
 -13  -3  -5    8.50   19.00
  13   3   4  196.88   21.70
  13   3   4  196.98   24.10
  13   3   4  188.78   19.30
  13   3   4  183.28   23.80
 -13  -3  -4  182.08   28.20
 -13  -3  -4  223.08   31.50
  13   3   3   42.50   11.80
 -13  -3  -3   23.40   18.00
 -13  -3  -3   -9.40   17.40
  13   3   2  244.68   34.70
  13   3   2  212.08   27.00
 -13  -3  -2  209.28   31.00
 -13  -3  -2  231.28   31.00
  13   3   1  103.29   18.90
  13   3   1   85.89   26.30
 -13  -3  -1  112.09   23.40
 -13  -3  -1  125.79   23.20
  13   3   0   23.40   13.50
  13   3   0    6.20   21.10
 -13  -3   0   34.40   17.30
 -13  -3   0   -1.90   18.20
  13   3  -1   79.29   17.30
  13   3  -1   80.19   27.20
 -13  -3   1   87.59   22.70
 -13  -3   1  113.99   25.10
  13   3  -2  158.68   31.70
  13   3  -2  150.68   24.10
 -13  -3   2  239.28   32.50
 -13  -3   2  217.48   30.60
  13   3  -3   20.70   26.80
[truncated: 5,134,893 more chars]
