# Supplementary material for: Syntheses, spectroscopy, and crystal structures of 3-(4-bromo­phen­yl)-1,5-di­phenyl­formazan and the 3-(4-bromo­phen­yl)-1,5-di­phenyl­verdazyl radical and the crystal structure of the by-product 5-anilino-3-(4-bromo­phen­yl)-1-phenyl-1H-1,2,4-triazole
Source: Acta Crystallogr E Crystallogr Commun. 2018 Feb 7;74(Pt 3):292–7. doi: 10.1107/S2056989018001913 (PMC5947789; doi:10.1107/S2056989018001913)
Supplement: Supplementary file 2 [file e-74-00292-1sup2.hkl]

data_1                                                                          
_shelx_title ' mo_4984af P 1 21/c 1 R = 0.06 New: Pbca'                         
_shelx_refln_list_code          4                                               
_shelx_F_calc_maximum      327.43                                               
_exptl_crystal_F_000      1536.00                                               
_reflns_d_resolution_high  0.7570                                               
                                                                                
loop_                                                                           
 _space_group_symop_operation_xyz                                               
 'x, y, z'                                                                      
 '-x+1/2, -y, z+1/2'                                                            
 'x+1/2, -y+1/2, -z'                                                            
 '-x, y+1/2, -z+1/2'                                                            
 '-x, -y, -z'                                                                   
 'x-1/2, y, -z-1/2'                                                             
 '-x-1/2, y-1/2, z'                                                             
 'x, -y-1/2, z-1/2'                                                             
                                                                                
_cell_length_a     7.7930                                                       
_cell_length_b    19.0947                                                       
_cell_length_c    22.1843                                                       
_cell_angle_alpha  90.000                                                       
_cell_angle_beta   90.000                                                       
_cell_angle_gamma  90.000                                                       
                                                                                
_shelx_F_squared_multiplier     1.000                                           
                                                                                
loop_                                                                           
 _refln_index_h                                                                 
 _refln_index_k                                                                 
 _refln_index_l                                                                 
 _refln_F_squared_calc                                                          
 _refln_F_squared_meas                                                          
 _refln_F_squared_sigma                                                         
 _refln_observed_status                                                         
   2   0   0       2478.46       1692.23        71.35 o                         
   4   0   0       3457.07       3024.50       115.51 o                         
   6   0   0      23303.70      21812.14       883.93 o                         
   8   0   0        412.72        269.23        81.09 o                         
  10   0   0        549.37        351.12       211.08 o                         
   2   1   0      74282.61      78278.32      1862.63 o                         
   4   1   0       5309.58       4872.38       130.62 o                         
   6   1   0       1290.54       1533.59        65.75 o                         
   8   1   0        523.64        335.79        56.14 o                         
  10   1   0        286.36        267.83       181.96 o                         
   2   2   0       4463.25       4091.16       101.37 o                         
   4   2   0       8531.66       8514.02       227.41 o                         
   6   2   0       9870.29      10358.56       276.09 o                         
   8   2   0        275.17        274.11        51.85 o                         
  10   2   0       3074.60       2277.48       220.36 o                         
   2   3   0       4270.22       2941.89        77.75 o                         
   4   3   0      10014.18       9602.42       234.46 o                         
   6   3   0        183.48        434.22        44.29 o                         
   8   3   0       7619.88       7586.37       231.91 o                         
  10   3   0        256.44       -201.55       201.55 o                         
   0   4   0      36183.75      33921.50      1516.23 o                         
   2   4   0      49364.08      48842.59      1203.77 o                         
   4   4   0       3598.61       4021.15       109.83 o                         
   6   4   0       1115.43        969.42        49.82 o                         
   8   4   0       1775.23       1820.03        88.99 o                         
  10   4   0        358.31        -46.64       220.78 o                         
   2   5   0      55195.29      52785.88      1210.43 o                         
   4   5   0      35378.77      33389.43       770.43 o                         
   6   5   0          2.29         55.39        41.11 o                         
   8   5   0       4417.12       4545.37       175.81 o                         
  10   5   0        244.08       -238.02       378.02 o                         
   0   6   0      29223.40      26177.99      1173.23 o                         
   2   6   0       1103.37        805.64        37.44 o                         
   4   6   0       9297.15      10167.28       240.51 o                         
   6   6   0        552.84        607.57        47.68 o                         
   8   6   0        143.09        226.54        56.55 o                         
   2   7   0      10678.93       9748.97       268.27 o                         
   4   7   0       5396.38       5201.30       130.40 o                         
   6   7   0        347.86        426.15        46.48 o                         
   8   7   0       2059.91       2214.94       111.34 o                         
   0   8   0      35750.22      32358.74      1450.42 o                         
   2   8   0       2887.64       2669.29       103.12 o                         
   4   8   0       2545.83       2157.51        76.09 o                         
   6   8   0       5851.49       5534.16       180.10 o                         
   8   8   0        617.71        816.92        79.18 o                         
   2   9   0      21367.41      19511.50       609.05 o                         
   4   9   0         46.08         80.24        36.25 o                         
   6   9   0         13.60         52.29        41.49 o                         
   8   9   0         20.06        -48.41        93.40 o                         
   0  10   0      55021.14      44062.54      1760.59 o                         
   2  10   0       6390.26       5263.33       156.48 o                         
   4  10   0       9937.18       9897.44       278.56 o                         
   6  10   0       7605.50       7877.86       269.66 o                         
   8  10   0        331.06        564.56        92.20 o                         
   2  11   0         71.81         15.87        31.55 o                         
   4  11   0       5109.49       5474.63       151.28 o                         
   6  11   0        131.76        207.08        59.10 o                         
   8  11   0         65.99         48.40        87.27 o                         
   0  12   0       4702.06       4688.56       218.78 o                         
   2  12   0       2076.62       1933.29        80.57 o                         
   4  12   0       3863.27       3698.34       132.86 o                         
   6  12   0       8812.01       8611.55       328.16 o                         
   8  12   0        238.08        361.26        96.47 o                         
   2  13   0       4580.62       4411.87       200.76 o                         
   4  13   0       5731.33       5030.30       225.16 o                         
   6  13   0        180.51        178.02        69.66 o                         
   8  13   0       1415.37       1154.99       142.07 o                         
   0  14   0       1516.71       1305.18       118.47 o                         
   2  14   0          3.44        -47.95        52.53 o                         
   4  14   0         10.64         51.53        51.48 o                         
   6  14   0       2662.24       2823.54       163.80 o                         
   8  14   0         85.17         72.85       226.01 o                         
   2  15   0      14451.14      12414.48       523.81 o                         
   4  15   0       5687.07       5707.69       197.67 o                         
   6  15   0         39.65        161.89        81.60 o                         
   8  15   0       1565.51       1229.87       194.64 o                         
   0  16   0       3899.23       3503.99       289.88 o                         
   2  16   0       2399.98       2692.33       150.77 o                         
   4  16   0        284.71        187.60        71.47 o                         
   6  16   0        104.42        229.51        97.67 o                         
   2  17   0       7027.76       7026.48       464.10 o                         
   4  17   0       1630.98       1567.53       102.28 o                         
   6  17   0         17.56         -8.66       125.10 o                         
   0  18   0       3949.23       4551.55       325.95 o                         
   2  18   0       4263.46       3933.24       198.47 o                         
   4  18   0        659.16        799.49        92.51 o                         
   6  18   0        970.26       1117.00       137.68 o                         
   2  19   0       1657.87       1951.10       151.75 o                         
   4  19   0        129.04        188.96       108.11 o                         
   6  19   0         11.40        274.90       393.02 o                         
   0  20   0       1911.13       2319.08       202.51 o                         
   2  20   0       2158.56       2616.63       157.19 o                         
   4  20   0        703.34        439.90       141.14 o                         
   6  20   0       1415.19       1042.14       497.67 o                         
   2  21   0        211.11         53.65       127.39 o                         
   4  21   0          1.74        273.69       182.84 o                         
   0  22   0        635.41        463.42       221.83 o                         
   2  22   0         75.47        -67.71       139.92 o                         
   4  22   0        379.25        488.06       335.60 o                         
   2  23   0        591.07        987.49       456.35 o                         
   4  23   0         72.48        115.45       222.72 o                         
   0  24   0          2.21        177.50       407.82 o                         
   2  24   0         48.79        -89.19       325.53 o                         
   1   1   1        790.40       1045.72        18.24 o                         
   2   1   1       8893.26       7574.55       136.83 o                         
   3   1   1         68.65         92.90        10.80 o                         
   4   1   1      13755.19      12401.96       216.37 o                         
   5   1   1         31.48         50.29        18.14 o                         
   6   1   1          1.68         11.77        22.30 o                         
   7   1   1        220.81        221.51        29.53 o                         
   8   1   1       5280.84       5070.97       119.02 o                         
   9   1   1       1328.80       1035.97        55.17 o                         
  10   1   1        763.49        677.04       124.04 o                         
   0   2   1       8080.28       6656.12       244.46 o                         
   1   2   1       4115.52       4199.84        74.46 o                         
   2   2   1        603.47        273.93        10.66 o                         
   3   2   1          3.46          2.37        12.88 o                         
   4   2   1       3912.70       4075.19        79.89 o                         
   5   2   1       1133.14       1043.84        31.03 o                         
   6   2   1       3072.71       2964.54        72.74 o                         
   7   2   1        387.47        424.84        35.16 o                         
   8   2   1       1104.59       1094.00        49.35 o                         
   9   2   1         43.48        -59.70        59.70 o                         
  10   2   1        135.06         21.11       118.88 o                         
   1   3   1      29039.76      29732.37       577.97 o                         
   2   3   1       2411.15       1793.76        34.85 o                         
   3   3   1        323.51        502.78        15.98 o                         
   4   3   1       8024.75       8473.86       150.38 o                         
   5   3   1       1380.63       1314.76        35.64 o                         
   6   3   1          0.89          8.99        23.12 o                         
   7   3   1        355.59        401.48        32.64 o                         
   8   3   1       1368.12       1449.01        53.31 o                         
   9   3   1        233.76         23.44        48.72 o                         
  10   3   1         15.23       -136.76       136.76 o                         
   0   4   1      60873.38      52599.64      1557.50 o                         
   1   4   1       6900.98       6109.33       121.62 o                         
   2   4   1       2279.95       2450.71        45.87 o                         
   3   4   1       2828.47       3481.34        61.58 o                         
   4   4   1       1684.48       1198.34        28.72 o                         
   5   4   1         73.44         77.00        16.69 o                         
   6   4   1      10913.10      10468.48       198.48 o                         
   7   4   1       2547.80       2575.42        66.44 o                         
   8   4   1        488.70        622.62        41.58 o                         
   9   4   1          4.23        -47.86        47.86 o                         
  10   4   1        175.24       -133.08       133.08 o                         
   1   5   1         11.96         17.48        10.86 o                         
   2   5   1         57.79         63.28        11.80 o                         
   3   5   1       1413.13       1818.64        39.11 o                         
   4   5   1         18.49         51.85        15.17 o                         
   5   5   1        328.99        344.71        22.18 o                         
   6   5   1         35.35         50.55        24.38 o                         
   7   5   1        457.93        484.66        34.09 o                         
   8   5   1        111.00         66.70        36.56 o                         
   9   5   1        312.74        188.14        67.36 o                         
  10   5   1         32.31       -169.43       169.43 o                         
   0   6   1      25501.92      22031.71       657.95 o                         
   1   6   1        224.79        321.44        17.09 o                         
   2   6   1       4677.10       3288.50        61.94 o                         
   3   6   1       3353.87       3508.53        69.75 o                         
   4   6   1       3936.32       4040.81        76.20 o                         
   5   6   1        633.11        555.25        26.18 o                         
   6   6   1      14619.94      14234.25       271.79 o                         
   7   6   1        465.38        475.28        37.19 o                         
   8   6   1        291.04        420.43        51.26 o                         
   9   6   1         11.74         37.76        80.04 o                         
   1   7   1          5.41        -12.81        12.81 o                         
   2   7   1       2740.87       2768.19        62.64 o                         
   3   7   1       4414.69       5266.94        94.75 o                         
   4   7   1       8362.84       7278.01       133.79 o                         
   5   7   1         51.94         40.34        21.20 o                         
   6   7   1         89.01         68.93        30.54 o                         
   7   7   1         27.40         58.20        35.28 o                         
   8   7   1       2929.69       2680.71        88.59 o                         
   9   7   1        530.10        447.18        86.72 o                         
   0   8   1       8272.81       6184.67       196.57 o                         
   1   8   1        124.78         50.30        14.53 o                         
   2   8   1       1157.96       1345.55        40.95 o                         
   3   8   1        431.93        634.66        25.30 o                         
   4   8   1       1732.51       1663.67        43.31 o                         
   5   8   1        449.71        521.66        28.64 o                         
   6   8   1       2395.54       2644.11        72.69 o                         
   7   8   1        215.48        234.82        41.21 o                         
   8   8   1        223.55        316.60        52.38 o                         
   9   8   1         12.45         19.06        90.06 o                         
   1   9   1        385.45        388.36        26.53 o                         
   2   9   1      20577.31      17923.32       371.43 o                         
   3   9   1          6.97          6.54        20.97 o                         
   4   9   1       5013.36       4916.32       100.97 o                         
   5   9   1          1.08        -26.30        28.17 o                         
   6   9   1          5.38         21.40        33.68 o                         
   7   9   1         65.70        161.33        48.94 o                         
   8   9   1       2987.92       3023.63        99.24 o                         
   9   9   1          1.82        -95.24        95.24 o                         
   0  10   1        730.41        587.66        61.20 o                         
   1  10   1         53.63         63.80        23.54 o                         
   2  10   1        222.21        253.99        28.42 o                         
   3  10   1        395.47        406.92        26.81 o                         
   4  10   1       1475.79       1442.80        44.53 o                         
   5  10   1        830.85        828.20        39.15 o                         
   6  10   1        345.05        334.67        38.06 o                         
   7  10   1         22.34         11.37        48.47 o                         
   8  10   1        218.31        273.07        59.15 o                         
   9  10   1         10.82        194.91       150.40 o                         
   1  11   1        190.61        226.94        26.32 o                         
   2  11   1       7768.62       7496.23       154.83 o                         
   3  11   1          8.14         -9.84        25.29 o                         
   4  11   1       4834.02       4389.86        95.30 o                         
   5  11   1        133.22         62.48        35.95 o                         
   6  11   1          2.24          8.08        40.16 o                         
   7  11   1        103.27         86.92        50.66 o                         
   8  11   1       1889.03       1935.01        84.71 o                         
   9  11   1         52.16        -10.95       122.11 o                         
   0  12   1       7880.88       7748.23       251.17 o                         
   1  12   1        279.01        208.21        23.27 o                         
   2  12   1         33.36          3.78        27.23 o                         
   3  12   1          5.37        -27.96        27.96 o                         
   4  12   1       1305.61       1275.90        45.15 o                         
   5  12   1        610.46        652.94        42.43 o                         
   6  12   1       1216.93       1144.05        55.07 o                         
   7  12   1        478.87        565.53        50.80 o                         
   8  12   1          7.34         52.80        71.13 o                         
   9  12   1         70.05         -5.55       119.52 o                         
   1  13   1        104.22         92.85        22.58 o                         
   2  13   1       2574.21       2275.40        69.45 o                         
   3  13   1        449.43        456.61        40.58 o                         
   4  13   1       2416.55       2453.03        68.40 o                         
   5  13   1         10.21        -19.41        40.20 o                         
   6  13   1        227.66        205.91        50.53 o                         
   7  13   1        144.26        240.70        49.74 o                         
   8  13   1         55.25        125.37        92.87 o                         
   0  14   1      12271.68      10751.86       342.83 o                         
   1  14   1        240.58        312.56        26.08 o                         
   2  14   1       1892.04       1831.02        65.22 o                         
   3  14   1         16.49        -18.00        41.55 o                         
   4  14   1       1075.58       1129.45        49.93 o                         
   5  14   1        812.37        726.74        51.80 o                         
   6  14   1       2795.75       2861.21        96.74 o                         
   7  14   1         18.82        145.19        57.63 o                         
   8  14   1        691.96        646.99       103.95 o                         
   1  15   1       1199.38       1122.69        59.62 o                         
   2  15   1        586.16        605.42        46.23 o                         
   3  15   1         37.68         -2.20        42.54 o                         
   4  15   1        133.51        100.78        42.86 o                         
   5  15   1        635.34        446.64        52.27 o                         
   6  15   1         14.02         49.80        56.15 o                         
   7  15   1         17.00        113.70        65.17 o                         
   8  15   1         14.97        -39.38       112.37 o                         
   0  16   1        103.42         64.85        74.91 o                         
   1  16   1         36.55        -40.68        40.68 o                         
   2  16   1       1560.40       1655.98        73.82 o                         
   3  16   1         30.89         81.67        51.49 o                         
   4  16   1       1243.48       1052.01        57.62 o                         
   5  16   1        215.41        267.39        58.16 o                         
   6  16   1       1141.18       1249.89        77.72 o                         
   7  16   1        467.04        452.04        95.85 o                         
   1  17   1       1366.16       1227.79        66.05 o                         
   2  17   1         53.34         15.96        63.68 o                         
   3  17   1        113.46         23.47        56.99 o                         
   4  17   1        332.28        478.54        58.42 o                         
   5  17   1        160.63        110.76        57.82 o                         
   6  17   1        312.60        334.45        97.04 o                         
   7  17   1         22.07        155.34       142.65 o                         
   0  18   1       4513.78       4755.08       230.39 o                         
   1  18   1        310.24        287.96        47.49 o                         
   2  18   1        487.27        429.11        63.51 o                         
   3  18   1         73.04         91.07        60.95 o                         
   4  18   1         16.05        -18.80        58.86 o                         
   5  18   1          0.94         48.23        71.25 o                         
   6  18   1        409.17        666.26        96.40 o                         
   7  18   1         60.51         58.22       213.79 o                         
   1  19   1         58.31         87.91        69.66 o                         
   2  19   1       3720.05       4002.08       133.95 o                         
   3  19   1        436.58        229.77        68.44 o                         
   4  19   1       1320.77       1267.52        74.69 o                         
   5  19   1          6.08         14.53        99.70 o                         
   6  19   1         44.21         77.81       167.50 o                         
   0  20   1         99.56        127.45       105.43 o                         
   1  20   1        409.43        379.83        78.64 o                         
   2  20   1        897.68        899.95        88.24 o                         
   3  20   1        276.24        344.27        97.48 o                         
   4  20   1        460.66        445.59        96.53 o                         
   5  20   1         10.27        -39.63       140.09 o                         
   6  20   1         43.50        399.99       162.59 o                         
   1  21   1         59.44         22.51        94.69 o                         
   2  21   1       1390.11       1378.96        99.41 o                         
   3  21   1         61.52        235.63        84.23 o                         
   4  21   1         95.22        207.84       122.39 o                         
   5  21   1         15.72        408.69       257.18 o                         
   0  22   1        195.34        353.74       140.01 o                         
   1  22   1        177.88        471.06       104.07 o                         
   2  22   1         47.46        136.49       101.53 o                         
   3  22   1         56.34        550.47       154.68 o                         
   4  22   1        170.07        217.54       199.15 o                         
   5  22   1         91.58        345.66       496.73 o                         
   1  23   1        241.36        342.30       133.02 o                         
   2  23   1        606.93        756.71       172.89 o                         
   3  23   1          0.76         83.98       221.89 o                         
   4  23   1        176.57        507.13       342.63 o                         
   0  24   1       1216.23       1665.79       266.77 o                         
   1  24   1        158.67        297.42       267.52 o                         
   2  24   1        112.38        301.88       238.46 o                         
   3  24   1        137.60        312.69       279.80 o                         
   1  25   1        142.97        526.47       294.15 o                         
   1   0   2      11594.38      10952.40       309.09 o                         
   2   0   2        141.32        605.58        23.41 o                         
   3   0   2        454.34        362.26        21.77 o                         
   4   0   2       4309.50       4424.72       121.67 o                         
   5   0   2        970.29        822.93        35.34 o                         
   6   0   2      12087.62      10986.12       320.10 o                         
   7   0   2        153.16        172.09        49.13 o                         
   8   0   2       1042.06       1065.82        69.88 o                         
   9   0   2       1507.38       1288.51        90.56 o                         
  10   0   2         71.29         51.78       199.57 o                         
   1   1   2        614.45        617.43        14.86 o                         
   2   1   2       6525.20       7603.88       127.36 o                         
   3   1   2         16.10         32.76        13.39 o                         
   4   1   2        589.95        354.67        19.60 o                         
   5   1   2        303.83        304.05        21.13 o                         
   6   1   2         19.43         42.86        27.82 o                         
   7   1   2        192.20        218.07        31.28 o                         
   8   1   2        118.59        109.45        43.93 o                         
   9   1   2        111.87        101.67        63.76 o                         
  10   1   2       1032.66        879.90       144.64 o                         
   0   2   2        418.40        248.45        25.47 o                         
   1   2   2       8027.80       8290.59       154.74 o                         
   2   2   2        119.85        299.55        11.42 o                         
   3   2   2         98.81        100.10        12.06 o                         
   4   2   2       4343.78       3951.87        73.79 o                         
   5   2   2       1663.48       1579.55        40.12 o                         
   6   2   2       9845.56       9846.82       191.96 o                         
   7   2   2        812.50        798.37        36.01 o                         
   8   2   2        220.48        158.22        34.41 o                         
   9   2   2        550.27        317.19        79.65 o                         
  10   2   2        201.34        263.53       136.67 o                         
   1   3   2      13783.33      14231.05       277.35 o                         
   2   3   2      51054.53      46719.59       770.80 o                         
   3   3   2       5290.07       5374.82        92.80 o                         
   4   3   2       5714.45       5515.98       100.94 o                         
   5   3   2       2890.68       3117.57        65.72 o                         
   6   3   2        417.65        441.33        30.34 o                         
   7   3   2       2603.83       2564.50        70.22 o                         
   8   3   2       4615.95       4705.60       136.87 o                         
   9   3   2         12.12        -56.28        56.28 o                         
  10   3   2       1236.82        809.27       161.22 o                         
   0   4   2         47.09         26.38        16.58 o                         
   1   4   2       2516.59       3120.38        65.72 o                         
   2   4   2       1688.93       2177.37        44.24 o                         
   3   4   2          6.58         47.61        14.87 o                         
   4   4   2        493.58        598.05        23.11 o                         
   5   4   2        274.89        304.44        23.55 o                         
   6   4   2        237.31        207.06        28.94 o                         
   7   4   2         42.37         18.35        25.06 o                         
   8   4   2        532.37        675.68        47.55 o                         
   9   4   2         50.91        -60.36        60.36 o                         
  10   4   2         15.76       -151.85       167.52 o                         
   1   5   2       7123.55       7331.81       146.39 o                         
   2   5   2      42067.26      40317.01       689.76 o                         
   3   5   2        548.92        440.90        18.70 o                         
   4   5   2       6263.09       5506.25        99.03 o                         
   5   5   2        734.58        786.55        31.09 o                         
   6   5   2          3.81         23.37        24.41 o                         
   7   5   2        875.98        860.73        40.84 o                         
   8   5   2       5486.78       5459.77       135.37 o                         
   9   5   2         58.94        103.35        90.99 o                         
  10   5   2       2493.20       1699.30       239.27 o                         
   0   6   2        345.64        539.84        37.28 o                         
   1   6   2       3040.02       3222.98        70.00 o                         
   2   6   2       2065.18       2208.53        47.99 o                         
   3   6   2       4685.04       4851.30        87.23 o                         
   4   6   2        104.27        160.54        18.48 o                         
   5   6   2         97.42        105.11        23.37 o                         
   6   6   2       1267.70       1120.39        43.46 o                         
   7   6   2        474.10        469.61        43.23 o                         
   8   6   2         55.95         19.87        38.98 o                         
   9   6   2         35.91         -3.75        68.34 o                         
   1   7   2        278.35        417.92        23.71 o                         
   2   7   2      12975.87      12376.23       233.76 o                         
   3   7   2       3404.07       3155.57        62.29 o                         
   4   7   2      13036.83      12460.39       218.29 o                         
   5   7   2       1781.98       1649.86        44.72 o                         
   6   7   2        542.03        581.67        38.30 o                         
   7   7   2        130.94        179.01        37.46 o                         
   8   7   2       2444.31       2651.81        82.81 o                         
   9   7   2          8.11        -76.37        76.37 o                         
   0   8   2       6114.63       5488.43       201.17 o                         
   1   8   2       9478.91       8379.36       189.00 o                         
   2   8   2       5945.23       5738.97       122.63 o                         
   3   8   2         46.64         19.51        16.11 o                         
   4   8   2       1884.90       1852.71        47.85 o                         
   5   8   2        690.26        748.13        31.05 o                         
   6   8   2       6930.94       6408.02       139.85 o                         
   7   8   2        314.36        322.80        44.84 o                         
   8   8   2          9.58         -8.18        46.60 o                         
   9   8   2          5.60         -2.92        99.06 o                         
   1   9   2       1341.62       1619.51        52.64 o                         
   2   9   2         72.70         46.20        21.48 o                         
   3   9   2        860.26        914.85        29.43 o                         
   4   9   2        982.81       1137.22        35.58 o                         
   5   9   2         14.94         46.36        27.20 o                         
   6   9   2        258.32        244.35        35.22 o                         
   7   9   2         49.04         31.35        44.89 o                         
   8   9   2        500.84        624.66        56.93 o                         
   9   9   2        248.66        204.99       132.19 o                         
   0  10   2      13633.39      10948.86       364.48 o                         
   1  10   2       3962.09       3862.01        96.59 o                         
   2  10   2       1973.17       2158.29        59.86 o                         
   3  10   2        571.94        862.00        34.34 o                         
   4  10   2       1209.23       1042.38        37.11 o                         
   5  10   2       1850.21       1837.78        53.37 o                         
   6  10   2       3910.57       4028.96        99.32 o                         
   7  10   2        707.46        714.22        61.76 o                         
   8  10   2        764.52        962.69        70.32 o                         
   9  10   2          0.05       -124.26       124.26 o                         
   1  11   2         68.86         80.09        31.25 o                         
   2  11   2       1174.25        939.99        37.97 o                         
   3  11   2        569.90        589.83        33.58 o                         
   4  11   2         78.47        140.83        29.04 o                         
   5  11   2        350.58        415.53        40.63 o                         
   6  11   2        220.66        141.90        40.48 o                         
   7  11   2         24.27         53.70        53.45 o                         
   8  11   2        146.28        186.26        65.84 o                         
   9  11   2         97.46         86.60       121.74 o                         
   0  12   2      17861.17      17731.05       541.37 o                         
   1  12   2        896.46        704.35        43.11 o                         
   2  12   2       2675.62       2346.59        67.38 o                         
   3  12   2        337.96        477.00        38.44 o                         
   4  12   2       1769.56       1861.92        59.02 o                         
   5  12   2        881.46        983.50        47.37 o                         
   6  12   2       1099.93       1165.16        56.31 o                         
   7  12   2         51.05        118.20        50.63 o                         
   8  12   2        485.22        416.36        82.05 o                         
   9  12   2         73.71        -41.92       140.10 o                         
   1  13   2         22.60        -23.36        34.15 o                         
   2  13   2       7366.64       7027.99       167.96 o                         
   3  13   2       3017.72       2914.54        84.25 o                         
   4  13   2       2682.28       2603.31        72.59 o                         
   5  13   2        256.42        209.85        43.08 o                         
   6  13   2        322.90        296.83        50.46 o                         
   7  13   2          7.44         56.98        49.20 o                         
   8  13   2       1442.06       1323.04       110.20 o                         
   0  14   2       4884.54       3950.59       163.66 o                         
   1  14   2        221.31        168.77        44.02 o                         
   2  14   2         57.28         31.83        39.06 o                         
   3  14   2          8.96         16.82        39.43 o                         
   4  14   2        148.08        172.78        36.65 o                         
   5  14   2          1.45        -42.95        45.63 o                         
   6  14   2        114.39        140.50        55.58 o                         
   7  14   2         47.35        172.41        56.75 o                         
   8  14   2          3.83        121.54       159.67 o                         
   1  15   2       1504.57       1383.12        64.18 o                         
   2  15   2       1653.23       1292.23        71.88 o                         
   3  15   2       1670.20       1465.84        61.64 o                         
   4  15   2       3356.10       3580.59       102.30 o                         
   5  15   2          2.68        -47.71        47.71 o                         
   6  15   2         74.16        109.03        58.97 o                         
   7  15   2         36.35        129.39        75.41 o                         
   8  15   2       1537.55       1561.26       164.98 o                         
   0  16   2       2051.17       2163.96       136.66 o                         
   1  16   2       1291.23        970.72        51.29 o                         
   2  16   2          3.63        -23.91        37.33 o                         
   3  16   2         85.36         41.22        44.68 o                         
   4  16   2        551.64        435.31        46.12 o                         
   5  16   2        304.34        275.44        54.24 o                         
   6  16   2        327.98        345.94        62.18 o                         
   7  16   2         15.58         28.31        91.07 o                         
   1  17   2       1679.18       1616.97        77.70 o                         
   2  17   2       1358.17       1556.16        76.32 o                         
   3  17   2         21.53         31.26        60.48 o                         
   4  17   2        982.49       1006.66        55.76 o                         
   5  17   2        282.98        238.42        56.79 o                         
   6  17   2         27.27        120.42        70.73 o                         
   7  17   2         72.90        145.46       130.14 o                         
   0  18   2       4845.55       5775.65       264.14 o                         
   1  18   2       4345.77       4241.57       134.98 o                         
   2  18   2        493.57        375.35        61.23 o                         
   3  18   2        104.27        103.78        65.31 o                         
   4  18   2        536.95        557.63        63.55 o                         
   5  18   2        281.05        256.47        80.41 o                         
   6  18   2       1522.16       1491.34       102.73 o                         
   7  18   2         37.87         59.64       149.74 o                         
   1  19   2        249.32        249.57        52.18 o                         
   2  19   2        440.00        449.54        65.09 o                         
   3  19   2        698.68        646.99        68.87 o                         
   4  19   2        135.73         81.47        59.15 o                         
   5  19   2         11.04         84.06        80.92 o                         
   6  19   2         28.99        128.39       166.15 o                         
   0  20   2        807.45        861.56       119.25 o                         
   1  20   2         28.80         60.05        79.27 o                         
   2  20   2         70.84         84.45        65.68 o                         
   3  20   2         18.58         82.34        86.72 o                         
   4  20   2        723.28        748.36        92.51 o                         
   5  20   2        347.00        418.94       138.85 o                         
   6  20   2        818.78        764.82       283.10 o                         
   1  21   2          2.63         35.00        82.98 o                         
   2  21   2         93.48        155.62        77.92 o                         
   3  21   2        145.06        132.19       101.93 o                         
   4  21   2        328.35        272.29       125.82 o                         
   5  21   2          0.74        132.41       219.66 o                         
   0  22   2        820.77        876.40       149.68 o                         
   1  22   2        675.23        757.98       108.45 o                         
   2  22   2        513.97        720.70       102.48 o                         
   3  22   2         11.81        397.52       197.55 o                         
   4  22   2       1238.16       1036.16       223.34 o                         
   1  23   2        109.58         44.35       123.03 o                         
   2  23   2        644.79        328.43       244.77 o                         
   3  23   2       1371.03       1716.04       312.02 o                         
   4  23   2        915.00       1137.54       230.11 o                         
   0  24   2         49.63         21.87       260.88 o                         
   1  24   2        135.01        363.00       205.76 o                         
   2  24   2          7.04        364.49       237.82 o                         
   3  24   2         58.81        218.81       311.22 o                         
   1  25   2        118.00        269.10       304.20 o                         
   1   1   3       9646.87      10186.82       198.81 o                         
   2   1   3     107210.34     106508.06      2013.91 o                         
   3   1   3       6086.56       5559.16       101.03 o                         
   4   1   3      23130.16      23237.62       425.89 o                         
   5   1   3       3430.96       3493.51        76.65 o                         
   6   1   3        458.24        525.35        32.07 o                         
   7   1   3        354.04        319.78        28.14 o                         
   8   1   3       2389.66       2279.20        71.41 o                         
   9   1   3        712.13        641.79        69.89 o                         
  10   1   3       1963.78       1679.54       218.09 o                         
   0   2   3        102.41        156.75        23.98 o                         
   1   2   3         59.30         87.74        12.42 o                         
   2   2   3      67487.63      69709.70      1169.69 o                         
   3   2   3        228.79        337.88        16.91 o                         
   4   2   3       7017.49       7040.48       130.95 o                         
   5   2   3         35.54         41.78        20.03 o                         
   6   2   3       2589.84       2497.31        66.29 o                         
   7   2   3        880.43        913.11        46.20 o                         
   8   2   3         64.25         65.49        44.10 o                         
   9   2   3         36.19         10.89        60.06 o                         
  10   2   3       1360.04       1053.75       170.55 o                         
   1   3   3      23043.79      23387.50       466.29 o                         
   2   3   3      42279.31      41156.43       732.17 o                         
   3   3   3       7237.10       7296.05       139.78 o                         
   4   3   3       4588.66       4483.63        85.62 o                         
   5   3   3       1378.53       1241.94        36.30 o                         
   6   3   3          6.55         66.78        28.89 o                         
   7   3   3         52.62         41.47        37.98 o                         
   8   3   3       2567.01       2650.58        95.71 o                         
   9   3   3          9.18         94.71        75.61 o                         
  10   3   3        914.28        641.73       181.57 o                         
   0   4   3      54286.07      44744.40      1260.44 o                         
   1   4   3      30302.95      28326.13       579.74 o                         
   2   4   3      10747.48       9770.66       184.28 o                         
   3   4   3        422.66        326.35        15.51 o                         
   4   4   3       6848.51       6899.74       126.67 o                         
   5   4   3        493.15        449.74        27.01 o                         
   6   4   3      13376.84      13794.11       276.66 o                         
   7   4   3       1130.43       1198.31        50.40 o                         
   8   4   3         20.60         24.59        56.67 o                         
   9   4   3        268.40        203.22        74.53 o                         
  10   4   3        977.53        786.99       188.37 o                         
   1   5   3       1940.89       2260.31        52.96 o                         
   2   5   3        906.58        570.10        19.41 o                         
   3   5   3       4484.42       5017.54        91.26 o                         
   4   5   3       1164.16       1173.17        29.98 o                         
   5   5   3        309.18        303.37        23.47 o                         
   6   5   3        267.43        347.59        30.39 o                         
   7   5   3          1.53         12.18        27.15 o                         
   8   5   3        119.56        146.95        40.59 o                         
   9   5   3        117.64        -11.21        83.82 o                         
  10   5   3         32.03       -241.99       241.99 o                         
   0   6   3      58372.96      55292.20      1556.60 o                         
   1   6   3       7218.41       7556.92       151.99 o                         
   2   6   3       8832.04       8441.20       157.72 o                         
   3   6   3       1445.54       1665.69        39.61 o                         
   4   6   3       1666.37       1492.60        37.53 o                         
   5   6   3        176.88         84.94        24.47 o                         
   6   6   3       8735.92       8029.35       176.64 o                         
   7   6   3       1312.54       1332.14        52.45 o                         
   8   6   3         56.40        132.54        44.21 o                         
   9   6   3        456.94        279.77        96.50 o                         
   1   7   3       3032.66       2992.36        67.46 o                         
   2   7   3      15951.08      16225.66       298.18 o                         
   3   7   3       2058.27       1851.47        42.98 o                         
   4   7   3        928.26        710.13        26.97 o                         
   5   7   3        126.59         96.53        23.29 o                         
   6   7   3         50.69         71.76        34.39 o                         
   7   7   3       1301.79       1178.48        52.60 o                         
   8   7   3        211.24        131.08        48.16 o                         
   9   7   3        538.88        431.70        87.68 o                         
   0   8   3      19897.56      16387.45       509.35 o                         
   1   8   3       9766.78       9732.49       206.08 o                         
   2   8   3       2176.54       2432.74        73.76 o                         
   3   8   3        136.32        255.58        18.75 o                         
   4   8   3       2663.53       2580.19        60.29 o                         
   5   8   3        662.20        807.58        32.60 o                         
   6   8   3       1189.22       1449.80        51.34 o                         
   7   8   3       1997.15       2066.65        72.19 o                         
   8   8   3        622.18        668.81        54.18 o                         
   9   8   3         28.86        -51.88        92.91 o                         
   1   9   3      11779.43      11867.11       256.54 o                         
   2   9   3      23425.96      21254.33       407.43 o                         
   3   9   3      10587.95      10492.63       189.44 o                         
   4   9   3       6542.29       6623.92       124.99 o                         
   5   9   3       1820.04       1879.56        52.76 o                         
   6   9   3         33.64         62.54        41.45 o                         
   7   9   3       1427.54       1406.39        63.76 o                         
   8   9   3       1689.11       1904.44        79.54 o                         
   9   9   3       1438.31       1388.18       136.33 o                         
   0  10   3       1187.41       1425.55        73.71 o                         
   1  10   3          7.10        -19.29        27.62 o                         
   2  10   3       1792.83       2340.88        65.18 o                         
   3  10   3         27.57         43.20        21.67 o                         
   4  10   3        155.16        212.11        25.73 o                         
   5  10   3          6.92        -15.74        30.44 o                         
   6  10   3         23.28         36.48        32.61 o                         
   7  10   3          0.09         40.01        50.26 o                         
   8  10   3        220.16        266.32        60.25 o                         
   9  10   3          0.49        207.51       127.32 o                         
   1  11   3        824.61        746.77        41.42 o                         
   2  11   3       8751.85       7576.90       167.95 o                         
   3  11   3       3121.01       2870.42        68.14 o                         
   4  11   3      10256.40       9496.37       178.91 o                         
   5  11   3        824.75        700.80        40.57 o                         
   6  11   3         65.92         98.91        40.05 o                         
   7  11   3        994.76       1024.03        69.44 o                         
   8  11   3       3279.80       3209.68       113.47 o                         
   9  11   3        440.17        328.42       133.52 o                         
   0  12   3       2067.19       1947.27        95.49 o                         
   1  12   3         19.53         14.58        35.31 o                         
   2  12   3       3379.53       3051.22        85.92 o                         
   3  12   3        776.76        708.83        36.74 o                         
   4  12   3         78.45        128.37        36.02 o                         
   5  12   3        406.22        364.59        40.75 o                         
   6  12   3       3609.54       3533.46        97.23 o                         
   7  12   3         15.39         57.79        54.11 o                         
   8  12   3          1.22        -15.29        78.44 o                         
   1  13   3       1304.41       1297.81        55.73 o                         
   2  13   3       2715.39       2515.04        75.64 o                         
   3  13   3        248.25        277.35        41.58 o                         
   4  13   3       2163.06       2481.88        70.06 o                         
   5  13   3        135.89        130.72        42.48 o                         
   6  13   3        573.66        491.36        52.16 o                         
   7  13   3         66.11          9.82        58.01 o                         
   8  13   3        821.94        923.41       102.65 o                         
   0  14   3      16412.38      15297.82       615.60 o                         
   1  14   3       1437.57       1627.01        64.88 o                         
   2  14   3        729.86        885.96        49.82 o                         
   3  14   3        106.06         97.30        41.12 o                         
   4  14   3       2703.09       2451.49        70.86 o                         
   5  14   3         98.20         96.74        44.82 o                         
   6  14   3       2254.23       2314.65        84.39 o                         
   7  14   3        160.37        255.04        77.06 o                         
   8  14   3          3.28        207.42       147.88 o                         
   1  15   3        241.69        177.12        43.71 o                         
   2  15   3         53.20         63.07        36.43 o                         
   3  15   3        309.28        320.50        40.40 o                         
   4  15   3        587.40        576.96        41.67 o                         
   5  15   3        133.39        194.30        54.32 o                         
   6  15   3        121.00        109.41        53.66 o                         
   7  15   3         18.96        112.55        75.26 o                         
   8  15   3         63.47        281.38       249.21 o                         
   0  16   3      17478.09      14384.13      1054.85 o                         
   1  16   3        134.44        118.81        44.37 o                         
   2  16   3       1839.47       1770.49        72.05 o                         
   3  16   3         31.94        -37.85        37.85 o                         
   4  16   3       1400.84       1457.91        74.72 o                         
   5  16   3        729.84        691.65        61.59 o                         
   6  16   3       2074.77       2066.44        90.61 o                         
   7  16   3        221.70        444.83        92.19 o                         
   1  17   3         17.79        -10.32        38.13 o                         
   2  17   3       2393.60       2249.00        90.63 o                         
   3  17   3       1847.77       1722.76        86.18 o                         
   4  17   3       1742.27       1875.94        79.67 o                         
   5  17   3          9.34        123.49        63.53 o                         
   6  17   3         24.34        -34.18        73.13 o                         
   7  17   3          2.73        -35.95       110.04 o                         
   0  18   3       1834.37       1781.36       276.05 o                         
   1  18   3        206.44        192.91        29.52 o                         
   2  18   3          4.51        -28.17        42.06 o                         
   3  18   3         17.08          3.51        45.89 o                         
   4  18   3       1122.74       1203.87        81.15 o                         
   5  18   3        177.58        152.43        68.38 o                         
   6  18   3        482.73        521.08        93.73 o                         
   7  18   3        120.05        215.18       224.32 o                         
   1  19   3        124.46        144.84        75.05 o                         
   2  19   3       1201.67       1224.22        76.56 o                         
   3  19   3       2327.54       2177.61        91.80 o                         
   4  19   3       1036.01       1095.94        81.81 o                         
   5  19   3        159.71        138.87        89.46 o                         
   6  19   3        215.92        285.28       231.41 o                         
   0  20   3         76.51         50.50       104.23 o                         
   1  20   3         14.79         13.19        57.86 o                         
   2  20   3        547.46        622.96        74.05 o                         
   3  20   3        467.13        485.14       102.83 o                         
   4  20   3        116.73         38.45        75.48 o                         
   5  20   3         15.10        229.08       130.47 o                         
   6  20   3         79.60         18.80       215.16 o                         
   1  21   3        427.79        303.73        61.72 o                         
   2  21   3        228.31        269.94        77.77 o                         
   3  21   3        269.70        372.60       100.46 o                         
   4  21   3       2446.71       2614.49       169.32 o                         
   5  21   3        537.28        528.22       236.42 o                         
   0  22   3        857.45        958.17       152.48 o                         
   1  22   3        183.22        282.55       116.40 o                         
   2  22   3         23.40        278.65       101.49 o                         
   3  22   3        222.17        505.60       121.58 o                         
   4  22   3          2.65        191.52       182.38 o                         
   1  23   3        110.77          3.46       148.03 o                         
   2  23   3         66.79         58.37       168.92 o                         
   3  23   3          4.07        355.38       231.10 o                         
   4  23   3         46.40        -60.35       154.31 o                         
   0  24   3        383.17        608.45       281.30 o                         
   1  24   3        316.36        356.17       189.47 o                         
   2  24   3        124.58         14.31       236.08 o                         
   0   0   4        251.05        264.03        41.43 o                         
   1   0   4      37481.66      38976.14      1097.36 o                         
   2   0   4       4048.03       3201.17        95.05 o                         
   3   0   4       1819.20       2128.84        61.19 o                         
   4   0   4       3579.57       3439.39       103.14 o                         
   5   0   4       9971.17      10083.31       278.93 o                         
   6   0   4       5364.55       5041.41       167.44 o                         
   7   0   4       8227.95       7580.11       247.33 o                         
   8   0   4         62.16         30.77        65.49 o                         
   9   0   4         59.78         36.83        75.60 o                         
  10   0   4       1373.38       1121.22       240.91 o                         
   1   1   4      31579.40      35787.57       663.73 o                         
   2   1   4       2931.30       3517.48        74.06 o                         
   3   1   4        375.67        290.72        15.77 o                         
   4   1   4        325.17        665.11        24.98 o                         
   5   1   4       1586.05       1649.22        45.40 o                         
   6   1   4        551.18        611.60        36.54 o                         
   7   1   4        610.01        578.98        34.86 o                         
   8   1   4        420.50        414.82        41.67 o                         
   9   1   4          6.25        -56.42        56.42 o                         
  10   1   4         33.86        -86.03       156.05 o                         
   0   2   4      20539.49      18303.69       515.45 o                         
   1   2   4        192.87        101.23        10.24 o                         
   2   2   4      70723.51      75593.25      1432.68 o                         
   3   2   4        548.08        752.72        22.53 o                         
   4   2   4        538.77        360.42        20.57 o                         
   5   2   4       9234.08       9566.03       189.08 o                         
   6   2   4       3151.67       3218.71        83.74 o                         
   7   2   4       4082.89       4332.68       113.01 o                         
   8   2   4       1105.55        958.35        72.61 o                         
   9   2   4         33.12        -32.41        60.50 o                         
  10   2   4        218.26         11.26       170.06 o                         
   1   3   4       1555.57       1358.79        38.05 o                         
   2   3   4        348.92        770.03        23.28 o                         
   3   3   4       1330.55        943.45        25.36 o                         
   4   3   4      16009.54      17012.16       307.38 o                         
   5   3   4       1966.93       2069.34        54.06 o                         
   6   3   4        599.62        632.83        35.08 o                         
   7   3   4       3213.20       3248.05        92.11 o                         
   8   3   4         70.85         81.78        50.79 o                         
   9   3   4       1793.45       1928.99        91.83 o                         
  10   3   4        842.31        575.83       381.12 o                         
   0   4   4      10430.70      11387.29       325.46 o                         
   1   4   4      14046.13      15048.63       309.91 o                         
   2   4   4        185.71        153.18        13.03 o                         
   3   4   4          0.97         10.77        14.22 o                         
   4   4   4       1172.39       1172.17        32.47 o                         
   5   4   4       2564.43       2653.11        63.16 o                         
   6   4   4          9.16         28.76        30.08 o                         
   7   4   4        566.97        615.54        45.69 o                         
   8   4   4        352.06        339.33        58.76 o                         
   9   4   4        278.04        362.48        95.56 o                         
  10   4   4        111.38       -196.64       196.64 o                         
   1   5   4       4802.55       4309.05        94.70 o                         
   2   5   4       7797.64       7808.61       156.42 o                         
   3   5   4      28961.41      28543.53       499.45 o                         
   4   5   4       1870.30       1682.29        41.88 o                         
   5   5   4        165.82        159.73        27.04 o                         
   6   5   4        392.31        340.80        33.99 o                         
   7   5   4        311.43        400.43        33.18 o                         
   8   5   4        110.16        161.51        35.87 o                         
   9   5   4       2774.36       2307.13       131.60 o                         
   0   6   4        337.35        370.77        29.42 o                         
   1   6   4       3004.44       2950.39        71.51 o                         
   2   6   4        782.02        947.48        31.52 o                         
   3   6   4         87.30        132.14        15.89 o                         
   4   6   4       5372.47       5622.82       108.29 o                         
   5   6   4        555.59        486.06        31.89 o                         
   6   6   4        109.34        119.37        33.34 o                         
   7   6   4         11.76         64.04        35.52 o                         
   8   6   4        321.17        357.29        49.82 o                         
   9   6   4        122.32         55.06       112.94 o                         
   1   7   4        524.84        484.13        24.94 o                         
   2   7   4       1864.96       1548.21        43.55 o                         
   3   7   4        963.10        746.42        24.60 o                         
   4   7   4       4501.31       4152.66        80.57 o                         
   5   7   4       1200.94       1244.44        39.60 o                         
   6   7   4          9.19         29.02        32.45 o                         
   7   7   4       1434.80       1476.08        59.60 o                         
   8   7   4       1026.60       1142.69        57.76 o                         
   9   7   4       1278.75       1241.21       112.56 o                         
   0   8   4      15524.86      13456.06       386.68 o                         
   1   8   4        581.13        877.26        32.94 o                         
   2   8   4         33.15         12.61        21.87 o                         
   3   8   4          0.69          0.72        16.45 o                         
   4   8   4       2218.55       2513.85        56.45 o                         
   5   8   4       1875.67       1743.43        50.81 o                         
   6   8   4       4904.53       4727.08       110.94 o                         
   7   8   4        850.57        905.15        51.31 o                         
   8   8   4        333.57        359.87        53.01 o                         
   9   8   4          3.80       -108.43       108.43 o                         
   1   9   4       2388.62       2472.67        67.14 o                         
   2   9   4          9.20        -10.13        23.42 o                         
   3   9   4        967.32        853.78        30.05 o                         
   4   9   4       1683.56       2045.04        50.19 o                         
   5   9   4       1224.92       1297.87        42.10 o                         
   6   9   4        331.04        249.04        39.70 o                         
   7   9   4        294.56        323.10        50.20 o                         
   8   9   4         45.14         69.85        75.87 o                         
   9   9   4        102.70       -104.05       104.05 o                         
   0  10   4       7919.74       6947.47       265.81 o                         
   1  10   4       6122.12       5194.84       119.50 o                         
   2  10   4       2019.12       2174.12        63.96 o                         
   3  10   4          1.14        -18.93        22.67 o                         
   4  10   4       3651.46       3350.56        76.42 o                         
   5  10   4       4315.58       4200.04        94.40 o                         
   6  10   4       5770.00       5933.72       129.49 o                         
   7  10   4       1506.25       1563.24        68.54 o                         
   8  10   4         37.95        108.54        67.78 o                         
   9  10   4         17.26        201.23       120.93 o                         
   1  11   4       1116.28       1003.94        47.25 o                         
   2  11   4       1446.99       1442.76        52.26 o                         
   3  11   4       3090.62       3123.68        74.82 o                         
   4  11   4        192.43        262.33        27.77 o                         
   5  11   4          0.70        -32.11        32.11 o                         
   6  11   4        204.32        203.66        41.69 o                         
   7  11   4         43.64         97.59        51.02 o                         
   8  11   4        267.63        199.95        79.77 o                         
   9  11   4        375.66        172.79       124.24 o                         
   0  12   4        386.86        243.60        54.62 o                         
   1  12   4        922.56        963.42        49.50 o                         
   2  12   4       1537.78       1272.87        50.63 o                         
   3  12   4         29.45         71.21        33.52 o                         
   4  12   4        191.73        277.95        30.96 o                         
   5  12   4        455.79        447.93        40.65 o                         
   6  12   4        714.79        781.11        49.13 o                         
   7  12   4       1263.47       1314.00        82.78 o                         
   8  12   4        646.13        699.35        91.10 o                         
   1  13   4        955.90       1049.49        58.30 o                         
   2  13   4       1550.88       1833.46        71.74 o                         
   3  13   4       1295.75       1332.18        63.35 o                         
   4  13   4       1147.56       1046.04        46.70 o                         
   5  13   4        131.32         95.35        46.54 o                         
   6  13   4        431.34        399.54        54.66 o                         
   7  13   4        518.12        562.91        72.33 o                         
   8  13   4         42.55         87.55        97.51 o                         
   0  14   4        103.49        168.82        64.46 o                         
   1  14   4       2500.37       2293.08        82.03 o                         
   2  14   4        555.33        463.16        42.41 o                         
   3  14   4         17.23         -5.99        42.20 o                         
   4  14   4        185.00         71.22        41.11 o                         
   5  14   4         99.05        118.28        49.43 o                         
   6  14   4        306.97        309.40        63.15 o                         
   7  14   4        246.30        358.58        68.61 o                         
   8  14   4        126.97        228.56       109.08 o                         
   1  15   4       3691.15       3161.49        99.59 o                         
   2  15   4       3230.48       2957.76        93.69 o                         
   3  15   4       3356.19       3456.73       110.34 o                         
   4  15   4        409.47        477.50        49.18 o                         
   5  15   4        830.49        805.81        60.94 o                         
   6  15   4        124.90        141.69        62.75 o                         
   7  15   4        796.50        821.71        92.25 o                         
   8  15   4        533.06        871.19       330.07 o                         
   0  16   4       5750.49       5033.25       224.47 o                         
   1  16   4         10.81        -12.17        48.39 o                         
   2  16   4          2.72        -13.23        40.62 o                         
   3  16   4        137.86         14.65        54.66 o                         
   4  16   4          2.00        -39.88        51.17 o                         
   5  16   4        203.61        188.77        58.56 o                         
   6  16   4        205.85        173.15        75.74 o                         
   7  16   4        122.40        220.17        89.27 o                         
   1  17   4        350.67        345.31        55.93 o                         
   2  17   4        501.05        494.62        63.50 o                         
   3  17   4       1229.68       1123.41        76.91 o                         
   4  17   4       1079.40       1065.90        70.54 o                         
   5  17   4        279.70        202.12        65.84 o                         
   6  17   4          6.91        196.31        78.95 o                         
   7  17   4         63.74        180.01       155.82 o                         
   0  18   4       3783.97       3809.46       190.79 o                         
   1  18   4         37.36         41.37        56.26 o                         
   2  18   4         72.45        124.32        49.77 o                         
   3  18   4        125.36        142.02        63.84 o                         
   4  18   4        102.28        200.06        70.58 o                         
   5  18   4        284.83        380.37        83.11 o                         
   6  18   4        493.98        590.13       115.55 o                         
   7  18   4        225.93        353.73       211.81 o                         
   1  19   4         15.73         14.39        40.11 o                         
   2  19   4        364.82        304.51        59.57 o                         
   3  19   4        634.62        505.24        79.23 o                         
   4  19   4        613.74        628.67        75.89 o                         
   5  19   4        196.93        275.81       111.71 o                         
   6  19   4        126.70        616.52       207.77 o                         
   0  20   4       1661.46       1496.08       117.12 o                         
   1  20   4        340.02        407.21        66.97 o                         
   2  20   4       1165.05       1102.78        92.86 o                         
   3  20   4         36.17        108.00        88.16 o                         
   4  20   4         33.13         92.90        92.11 o                         
   5  20   4        335.90        276.70       170.66 o                         
   6  20   4        209.26        160.03       258.97 o                         
   1  21   4         10.21         54.50        88.76 o                         
   2  21   4         27.28        221.11        79.57 o                         
   3  21   4          4.65         20.53       125.84 o                         
   4  21   4         21.82        190.14        99.16 o                         
   5  21   4        160.08         30.17       280.01 o                         
   0  22   4        714.83       1054.66       159.92 o                         
   1  22   4        313.52        430.56       118.89 o                         
   2  22   4        159.67        376.90       147.97 o                         
   3  22   4         32.75         85.17       137.57 o                         
   4  22   4        105.53         68.54       184.92 o                         
   1  23   4         61.49         51.46       146.90 o                         
   2  23   4        340.80        510.45       238.98 o                         
   3  23   4          8.18        622.34       252.73 o                         
   0  24   4          2.42         24.93       337.11 o                         
   1  24   4         48.75        210.38       226.55 o                         
   2  24   4         20.29       -244.22       244.22 o                         
   1   1   5       1851.73       1945.24        42.37 o                         
   2   1   5        751.37        657.96        22.66 o                         
   3   1   5      28720.29      27576.61       483.52 o                         
   4   1   5       3599.50       3348.97        70.10 o                         
   5   1   5         33.58         78.00        17.45 o                         
   6   1   5        674.75        675.84        33.75 o                         
   7   1   5       1062.60       1112.28        45.52 o                         
   8   1   5       2199.39       2024.01        68.82 o                         
   9   1   5       2023.72       2127.94       103.03 o                         
  10   1   5         29.37        191.73       169.87 o                         
   0   2   5      27583.27      29218.68       823.05 o                         
   1   2   5      20801.14      21179.53       403.17 o                         
   2   2   5        337.17        470.65        18.71 o                         
   3   2   5          1.76         14.64        16.69 o                         
   4   2   5       3201.37       3037.05        62.91 o                         
   5   2   5       9537.25       9557.62       209.83 o                         
   6   2   5       1520.92       1425.98        52.29 o                         
   7   2   5        525.51        506.60        45.38 o                         
   8   2   5         74.64        106.05        40.60 o                         
   9   2   5         20.55         22.89        89.76 o                         
  10   2   5        176.84         58.57       207.61 o                         
   1   3   5       6965.50       7367.47       146.25 o                         
   2   3   5        542.98        317.13        14.95 o                         
   3   3   5        492.81        380.79        17.97 o                         
   4   3   5        180.88        137.45        16.60 o                         
   5   3   5        718.93        870.08        33.40 o                         
   6   3   5        736.54        861.22        41.09 o                         
   7   3   5       1775.21       1701.52        62.82 o                         
   8   3   5         22.83         16.23        51.21 o                         
   9   3   5        915.82        688.97        94.78 o                         
  10   3   5       1497.43       1018.94       263.85 o                         
   0   4   5      33614.21      29215.41       825.01 o                         
   1   4   5      22348.06      22654.53       464.60 o                         
   2   4   5         20.62         38.15        14.74 o                         
   3   4   5       1032.90        847.98        25.51 o                         
   4   4   5      15796.63      17083.06       321.93 o                         
   5   4   5      16011.56      15603.35       310.34 o                         
   6   4   5       2079.32       2254.22        73.65 o                         
   7   4   5       3354.20       3349.95       102.87 o                         
   8   4   5       1795.23       1765.60        90.08 o                         
   9   4   5        275.80        196.71       100.59 o                         
  10   4   5        293.21       -216.69       217.27 o                         
   1   5   5        373.01        335.60        18.13 o                         
   2   5   5        134.76        238.53        19.41 o                         
   3   5   5        294.98        437.64        22.10 o                         
   4   5   5       2729.66       3133.06        64.24 o                         
   5   5   5        240.85        157.47        25.49 o                         
   6   5   5        370.30        458.52        35.43 o                         
   7   5   5         54.05         10.06        36.58 o                         
   8   5   5        653.91        760.20        59.03 o                         
   9   5   5          1.76        -15.55        99.48 o                         
   0   6   5       6562.34       7780.17       240.21 o                         
   1   6   5      14770.34      12842.95       266.80 o                         
   2   6   5       1123.66       1186.58        35.40 o                         
   3   6   5          3.99         29.23        19.60 o                         
   4   6   5       7189.56       7235.09       143.11 o                         
   5   6   5      10806.47      10821.71       219.31 o                         
   6   6   5        824.01        700.14        45.79 o                         
   7   6   5       3386.98       3486.32       102.61 o                         
   8   6   5       1904.91       1880.02        74.33 o                         
   9   6   5        220.23        224.71       140.02 o                         
   1   7   5         22.13         22.49        25.01 o                         
   2   7   5         69.72         81.27        20.40 o                         
   3   7   5       7969.89       7936.54       147.96 o                         
   4   7   5       3194.14       2972.14        66.52 o                         
   5   7   5        303.24        271.74        32.95 o                         
   6   7   5        327.14        268.71        38.10 o                         
   7   7   5        309.06        246.51        47.40 o                         
   8   7   5        676.45        578.69        65.99 o                         
   9   7   5        544.61        484.10       118.88 o                         
   0   8   5        440.82        174.47        34.27 o                         
   1   8   5       8370.23       8108.10       181.06 o                         
   2   8   5       4109.09       4230.44        93.43 o                         
   3   8   5        521.02        494.84        24.01 o                         
   4   8   5        489.14        573.59        28.15 o                         
   5   8   5        198.10        231.55        32.68 o                         
   6   8   5       2292.45       2681.30        82.00 o                         
   7   8   5        932.84       1014.12        61.25 o                         
   8   8   5        365.24        379.02        59.49 o                         
   9   8   5          0.32        -99.08        99.08 o                         
   1   9   5       6384.66       5616.03       124.24 o                         
   2   9   5       1296.90        925.86        38.01 o                         
   3   9   5      11173.97      10737.19       202.93 o                         
   4   9   5       4583.42       4957.79        99.29 o                         
   5   9   5        783.91        946.36        44.31 o                         
   6   9   5          9.10        -25.11        42.14 o                         
   7   9   5         28.00         75.87        55.98 o                         
   8   9   5       1530.88       1444.33        75.91 o                         
   9   9   5        487.62        337.12       103.63 o                         
   0  10   5         45.79        115.30        24.67 o                         
   1  10   5       2854.38       2846.12        79.24 o                         
   2  10   5        203.32        135.61        27.01 o                         
   3  10   5          9.55         24.01        26.18 o                         
   4  10   5         63.08         46.99        26.64 o                         
   5  10   5        166.96        177.68        40.43 o                         
   6  10   5        530.75        501.19        46.87 o                         
   7  10   5          0.24        -11.22        48.02 o                         
   8  10   5        119.52        142.34        71.19 o                         
   9  10   5         14.10       -115.66       115.66 o                         
   1  11   5       7432.16       7417.80       165.25 o                         
   2  11   5       3874.88       3878.97       105.80 o                         
   3  11   5       1671.63       1664.51        48.40 o                         
   4  11   5       2312.26       2136.34        57.98 o                         
   5  11   5       2820.10       2794.65        82.10 o                         
   6  11   5        115.38        130.10        44.47 o                         
   7  11   5       2464.80       2385.70       114.94 o                         
   8  11   5        531.93        532.09       125.55 o                         
   9  11   5        213.42         54.34       169.99 o                         
   0  12   5        110.47         47.22        52.51 o                         
   1  12   5       4097.14       4353.50       113.98 o                         
   2  12   5         10.50        -38.60        38.60 o                         
   3  12   5        487.56        501.30        38.08 o                         
   4  12   5        490.50        466.87        37.62 o                         
   5  12   5       2140.08       1928.93        67.29 o                         
   6  12   5       1224.06       1116.78        61.74 o                         
   7  12   5       2029.12       1705.76        92.54 o                         
   8  12   5          4.93         68.38        90.56 o                         
   1  13   5        677.54        626.95        49.89 o                         
   2  13   5       4823.30       4549.92       126.52 o                         
   3  13   5       4116.32       3710.10       100.83 o                         
   4  13   5         60.90         16.28        37.35 o                         
   5  13   5        458.80        391.31        45.58 o                         
   6  13   5          6.56        -17.70        61.30 o                         
   7  13   5         78.02        183.95        70.28 o                         
   8  13   5         15.18        106.91       113.04 o                         
   0  14   5       1003.95       1098.10        84.49 o                         
   1  14   5      10378.12       8996.85       233.61 o                         
   2  14   5        143.23        166.58        59.16 o                         
   3  14   5        146.47        188.89        44.04 o                         
   4  14   5        531.11        470.92        44.63 o                         
   5  14   5       4851.59       4873.46       155.07 o                         
   6  14   5       1830.12       1893.90       104.38 o                         
   7  14   5       1236.05       1328.56        93.64 o                         
   8  14   5        112.34        358.15       169.16 o                         
   1  15   5       1568.17       1563.81        75.41 o                         
   2  15   5       1444.22       1490.94        75.76 o                         
   3  15   5         97.33         84.30        47.63 o                         
   4  15   5        165.09        150.89        47.68 o                         
   5  15   5         46.09         66.77        55.60 o                         
   6  15   5        131.63        160.80        81.26 o                         
   7  15   5        231.39        342.34        99.59 o                         
   8  15   5        412.65        392.17       282.41 o                         
   0  16   5        924.24        695.77        94.85 o                         
   1  16   5       2889.96       2807.81       105.36 o                         
   2  16   5       2234.20       2110.70        81.10 o                         
   3  16   5         97.17         60.38        51.95 o                         
   4  16   5        677.93        733.45        58.39 o                         
   5  16   5       1799.66       1755.91        85.15 o                         
   6  16   5       1002.00        884.02        83.52 o                         
   7  16   5        293.31        445.54       148.22 o                         
   1  17   5         23.09         23.44        53.54 o                         
   2  17   5       1473.23       1360.01        88.57 o                         
   3  17   5       1140.39       1237.34        74.66 o                         
   4  17   5        251.12        200.29        62.15 o                         
   5  17   5          6.32         49.49        66.47 o                         
   6  17   5         34.81         19.32        87.05 o                         
   7  17   5        574.36        577.52       132.29 o                         
   0  18   5       1516.89       1131.80       140.07 o                         
   1  18   5       1113.23       1006.31        74.36 o                         
   2  18   5        297.86        248.61        60.51 o                         
   3  18   5         90.68        127.14        67.01 o                         
   4  18   5          4.23         16.70        69.58 o                         
   5  18   5         25.67         94.25        80.11 o                         
   6  18   5         48.85        242.41       139.02 o                         
   1  19   5       1463.92       1428.98       110.40 o                         
   2  19   5        363.05        539.12        67.03 o                         
   3  19   5       3100.75       3287.44       152.02 o                         
   4  19   5         16.04         72.54        78.27 o                         
   5  19   5         21.61        137.43       105.43 o                         
   6  19   5        274.15        407.55       157.69 o                         
   0  20   5         39.24        359.59       120.73 o                         
   1  20   5        870.73        894.29        90.10 o                         
   2  20   5         37.46        104.95        81.33 o                         
   3  20   5        173.37        167.18        89.61 o                         
   4  20   5        407.54        430.69        81.74 o                         
   5  20   5        443.18        410.82       254.27 o                         
   6  20   5         63.78        135.38       280.09 o                         
   1  21   5        130.49         24.66        71.07 o                         
   2  21   5        762.86        899.66       129.93 o                         
   3  21   5        339.86        406.67       105.55 o                         
   4  21   5        252.78        468.88       104.18 o                         
   5  21   5         31.86        203.15       308.09 o                         
   0  22   5        252.65        232.53       206.77 o                         
   1  22   5        235.92        350.95       107.16 o                         
   2  22   5          0.78        113.86       144.51 o                         
   3  22   5        227.12        460.83       134.00 o                         
   4  22   5         49.11        240.26       150.46 o                         
   1  23   5         31.74        154.91       180.89 o                         
   2  23   5         32.94        127.13       217.31 o                         
   3  23   5        521.81        736.97       177.03 o                         
   0  24   5         21.85        -62.77      1246.49 o                         
   1  24   5       1122.34       1346.90       247.92 o                         
   2  24   5         56.32        263.87       279.26 o                         
   0   0   6       8414.91       9560.29       432.34 o                         
   1   0   6      35134.59      37100.39       995.72 o                         
   2   0   6        984.69        908.65        37.09 o                         
   3   0   6         64.04        116.97        24.53 o                         
   4   0   6       4006.90       4578.65       123.91 o                         
   5   0   6       6590.19       5663.52       174.21 o                         
   6   0   6       2769.24       2616.03        98.49 o                         
   7   0   6       3162.24       2881.77       121.55 o                         
   8   0   6        124.81         93.11        57.02 o                         
   9   0   6        913.85        890.32       173.71 o                         
  10   0   6         31.34       -288.06       291.79 o                         
   1   1   6       2246.37       2871.88        59.00 o                         
   2   1   6         65.70         35.92        14.20 o                         
   3   1   6       1504.36       1632.59        41.16 o                         
   4   1   6       1770.97       1626.82        39.44 o                         
   5   1   6        126.57         58.86        21.03 o                         
   6   1   6        144.34        150.92        25.80 o                         
   7   1   6         86.21        145.15        30.97 o                         
   8   1   6        198.16        153.03        38.93 o                         
   9   1   6        695.17        537.56        75.08 o                         
  10   1   6          1.67        128.85       199.40 o                         
   0   2   6      11139.30       9778.17       279.39 o                         
   1   2   6      27875.80      25378.22       494.89 o                         
   2   2   6       2157.27       2327.60        50.65 o                         
   3   2   6       1256.64       1572.29        40.79 o                         
   4   2   6       6814.16       7353.92       140.33 o                         
   5   2   6       3669.24       3779.63        89.35 o                         
   6   2   6       2399.31       2766.68        73.89 o                         
   7   2   6       1426.26       1617.57        54.82 o                         
   8   2   6        332.85        319.90        54.38 o                         
   9   2   6        331.54        287.49        80.23 o                         
  10   2   6        134.20       -169.66       204.56 o                         
   1   3   6       2227.74       1895.93        45.02 o                         
   2   3   6       8231.65       7604.10       151.56 o                         
   3   3   6      16719.58      16339.77       321.05 o                         
   4   3   6      12913.95      14261.34       253.60 o                         
   5   3   6       1911.19       1937.34        51.66 o                         
   6   3   6        754.49        810.88        36.56 o                         
   7   3   6        184.00        263.15        33.91 o                         
   8   3   6       2161.08       2279.15        85.70 o                         
   9   3   6       1252.09       1531.21       102.47 o                         
  10   3   6         22.88       -208.67       208.67 o                         
   0   4   6       1289.74       1412.67        58.22 o                         
   1   4   6       5359.41       5706.18       118.65 o                         
   2   4   6        866.80        785.86        26.77 o                         
   3   4   6          0.02         17.91        19.31 o                         
   4   4   6       3017.02       3472.36        76.45 o                         
   5   4   6        193.61        188.48        25.14 o                         
   6   4   6        789.37        843.63        41.42 o                         
   7   4   6        220.05        198.62        31.63 o                         
   8   4   6        203.21        179.91        62.67 o                         
   9   4   6          0.01        -79.67        79.67 o                         
   1   5   6       4476.90       4383.84        97.56 o                         
   2   5   6      10539.93      10274.53       199.28 o                         
   3   5   6      30346.32      29599.31       577.56 o                         
   4   5   6      11534.38      11859.95       226.21 o                         
   5   5   6       4827.73       4675.77       110.57 o                         
   6   5   6        779.08        787.47        41.96 o                         
   7   5   6        152.69        132.55        42.62 o                         
   8   5   6       2230.11       2062.18        78.25 o                         
   9   5   6       2195.94       2212.35       189.72 o                         
   0   6   6       3744.58       3698.44       122.16 o                         
   1   6   6       5595.08       5687.97       120.47 o                         
   2   6   6          0.72         27.45        22.88 o                         
   3   6   6       1540.98       1749.38        49.14 o                         
   4   6   6         35.89         56.11        23.11 o                         
   5   6   6        450.70        431.48        35.98 o                         
   6   6   6        638.93        792.14        45.04 o                         
   7   6   6       1434.82       1258.15        64.32 o                         
   8   6   6         57.25         47.50        56.69 o                         
   9   6   6         27.62         92.33       132.29 o                         
   1   7   6       7492.41       7813.17       163.00 o                         
   2   7   6       6910.65       6879.52       138.56 o                         
   3   7   6      18005.42      18042.79       348.55 o                         
   4   7   6       4769.86       4857.47        98.01 o                         
   5   7   6       1041.98       1214.90        47.90 o                         
   6   7   6       1120.16       1158.22        51.07 o                         
   7   7   6       2018.26       1968.17        76.59 o                         
   8   7   6        729.40        735.53        57.85 o                         
   9   7   6       1196.05       1215.83       135.34 o                         
   0   8   6      10910.41      11543.08       352.63 o                         
   1   8   6      20432.53      20645.90       426.38 o                         
   2   8   6       1348.56       1468.84        43.94 o                         
   3   8   6         71.73         75.92        19.02 o                         
   4   8   6       1228.80       1149.97        39.54 o                         
   5   8   6      12852.10      12498.05       253.61 o                         
   6   8   6         60.24         22.93        42.12 o                         
   7   8   6       1696.35       1751.63        79.61 o                         
   8   8   6         10.95          8.71        55.92 o                         
   9   8   6         77.64        140.68       165.84 o                         
   1   9   6       2483.60       2277.73        68.07 o                         
   2   9   6       1501.71       1450.75        48.55 o                         
   3   9   6        917.82        963.63        34.27 o                         
   4   9   6        463.46        467.32        32.31 o                         
   5   9   6        250.99        235.91        37.19 o                         
   6   9   6         37.75        168.49        44.77 o                         
   7   9   6         94.00         46.68        47.88 o                         
   8   9   6         30.04         49.91        68.51 o                         
   9   9   6        551.15        560.33       103.34 o                         
   0  10   6      14505.01      13882.51       402.47 o                         
   1  10   6      18651.06      16244.89       359.31 o                         
   2  10   6       1620.96       1700.72        54.70 o                         
   3  10   6        138.04        146.70        26.50 o                         
   4  10   6        237.56        187.90        25.88 o                         
   5  10   6       4409.31       4641.03       116.06 o                         
   6  10   6       1310.83       1445.95        65.62 o                         
   7  10   6       2077.86       2379.25        84.80 o                         
   8  10   6          8.10        -14.72        75.59 o                         
   9  10   6         29.24        -96.64       175.74 o                         
   1  11   6        122.87         83.41        34.91 o                         
   2  11   6       1130.07       1159.70        46.91 o                         
   3  11   6         37.66         11.86        28.55 o                         
   4  11   6        665.33        726.70        36.55 o                         
   5  11   6          2.77        -30.29        43.55 o                         
   6  11   6         44.54         64.16        44.85 o                         
   7  11   6         28.99        126.01        57.98 o                         
   8  11   6        591.53        534.65        88.81 o                         
   9  11   6         82.49       -110.38       110.38 o                         
   0  12   6        382.56        337.53        58.63 o                         
   1  12   6      10051.83      10337.83       238.92 o                         
   2  12   6       2469.04       2294.12        78.74 o                         
   3  12   6         37.71          2.03        30.65 o                         
   4  12   6        901.48        939.93        42.33 o                         
   5  12   6       2569.93       2433.34        80.87 o                         
   6  12   6        674.49        730.98        55.74 o                         
   7  12   6       2198.86       2147.15        86.80 o                         
   8  12   6         73.77        138.99        82.05 o                         
   1  13   6       1073.71       1265.34        59.47 o                         
   2  13   6       2817.29       2997.24        95.75 o                         
   3  13   6       6024.46       5925.73       132.67 o                         
   4  13   6        269.97        220.04        37.36 o                         
   5  13   6        596.52        549.12        42.49 o                         
   6  13   6        200.00        226.28        55.90 o                         
   7  13   6         53.50         62.80        64.17 o                         
   8  13   6        903.19        921.28       111.28 o                         
   0  14   6         16.64        -35.46        67.98 o                         
   1  14   6        321.65        401.66        52.44 o                         
   2  14   6       5368.61       5688.69       225.85 o                         
   3  14   6         63.32         55.66        42.60 o                         
   4  14   6        363.59        319.25        41.65 o                         
   5  14   6        173.97        173.67        48.77 o                         
   6  14   6        224.20        389.68        75.84 o                         
   7  14   6        578.26        716.43        84.70 o                         
   8  14   6         65.02        181.51       134.67 o                         
   1  15   6         39.18        -46.46        46.46 o                         
   2  15   6       3487.31       3154.67       112.53 o                         
   3  15   6       1106.47       1195.35        70.62 o                         
   4  15   6       1597.51       1865.38        72.46 o                         
   5  15   6       2172.64       2139.35        84.24 o                         
   6  15   6        115.82        272.37        74.09 o                         
   7  15   6        408.48        576.54        90.67 o                         
   8  15   6         37.34        225.61       270.00 o                         
   0  16   6          6.11        -40.04        79.27 o                         
   1  16   6        224.34        227.68        57.64 o                         
   2  16   6         16.26         31.69        61.93 o                         
   3  16   6        812.12        806.84        62.35 o                         
   4  16   6         30.39          7.88        52.84 o                         
   5  16   6         58.35        155.44        60.68 o                         
   6  16   6         17.81         77.96       100.26 o                         
   7  16   6         55.23         69.04        96.46 o                         
   1  17   6       1854.51       1907.47       104.93 o                         
   2  17   6       1251.90       1368.31        85.18 o                         
   3  17   6        614.86        721.19        72.74 o                         
   4  17   6         61.59         25.30        60.26 o                         
   5  17   6        302.47        380.06        65.53 o                         
   6  17   6        113.77          2.35        98.54 o                         
   7  17   6        297.86        504.27       119.91 o                         
   0  18   6        132.29         81.53       108.37 o                         
   1  18   6       2091.59       2075.91        98.78 o                         
   2  18   6          8.57        -52.77        62.02 o                         
   3  18   6         20.57         20.38        63.99 o                         
   4  18   6        576.82        558.54        75.29 o                         
   5  18   6        327.05        467.10        76.48 o                         
   6  18   6         15.39        219.70       120.42 o                         
   1  19   6        160.88        126.45        65.94 o                         
   2  19   6        337.13        162.44        66.98 o                         
   3  19   6       1055.06       1076.32        87.23 o                         
   4  19   6         58.09         72.51        79.10 o                         
   5  19   6         53.63        -25.64        94.34 o                         
   6  19   6         43.98        174.09       151.19 o                         
   0  20   6        274.97        324.66        85.61 o                         
   1  20   6       2499.61       2637.19       134.81 o                         
   2  20   6        111.31        145.45        86.71 o                         
   3  20   6        375.22        454.40        88.10 o                         
   4  20   6        239.28        282.82        85.40 o                         
   5  20   6        441.51        416.13       154.29 o                         
   1  21   6        152.03        313.26        77.23 o                         
   2  21   6         91.07        275.19       124.80 o                         
   3  21   6          7.01         54.28        93.30 o                         
   4  21   6         19.96        287.00       131.61 o                         
   5  21   6       1081.43       1212.06       182.39 o                         
   0  22   6        448.30        708.35       239.30 o                         
   1  22   6        395.38        329.67       135.26 o                         
   2  22   6        138.18        197.37       117.08 o                         
   3  22   6         27.70        284.89       116.72 o                         
   4  22   6        139.65        179.83       262.02 o                         
   1  23   6         85.56        205.90       231.50 o                         
   2  23   6        342.58        733.00       285.55 o                         
   3  23   6        974.37       1470.13       214.43 o                         
   0  24   6        458.18        257.49       352.89 o                         
   1  24   6          0.80        163.27       385.84 o                         
   2  24   6         18.17        403.80       327.08 o                         
   1   1   7       3125.43       3051.89        61.63 o                         
   2   1   7       5007.80       5090.06       106.32 o                         
   3   1   7      74406.18      74947.09      1533.14 o                         
   4   1   7        231.87        176.06        20.27 o                         
   5   1   7       2591.43       2541.95        63.58 o                         
   6   1   7        463.73        520.48        32.72 o                         
   7   1   7       2444.71       2758.93        82.48 o                         
   8   1   7         28.05         -8.02        38.54 o                         
   9   1   7       4061.41       3903.87       213.34 o                         
   0   2   7        177.94        251.42        29.55 o                         
   1   2   7      18331.41      18735.25       357.54 o                         
   2   2   7        862.09       1424.68        37.25 o                         
   3   2   7        229.41        364.80        30.36 o                         
   4   2   7       1055.32       1089.13        31.46 o                         
   5   2   7       4815.90       4905.86       106.72 o                         
   6   2   7         96.40         81.35        25.66 o                         
   7   2   7        918.33       1035.88        45.71 o                         
   8   2   7          4.59         40.22        35.87 o                         
   9   2   7         72.37         97.81        87.54 o                         
   1   3   7        992.59        903.60        28.94 o                         
   2   3   7        417.07        377.47        22.03 o                         
   3   3   7       6509.74       6151.44       126.31 o                         
   4   3   7       1782.83       2314.66        53.03 o                         
   5   3   7       3340.38       3600.30        88.36 o                         
   6   3   7        209.29        256.14        28.57 o                         
   7   3   7       3196.96       3217.92        87.55 o                         
   8   3   7         15.65         63.87        44.07 o                         
   9   3   7        668.51        570.29       113.21 o                         
   0   4   7       1810.10       1972.56        71.48 o                         
   1   4   7       6652.41       6260.07       130.41 o                         
   2   4   7         86.78        186.30        21.41 o                         
   3   4   7        339.06        243.92        22.34 o                         
   4   4   7       5899.15       7034.39       141.37 o                         
   5   4   7      11034.27      10684.22       234.38 o                         
   6   4   7         91.81        100.56        30.77 o                         
   7   4   7       2116.85       2093.12        72.29 o                         
   8   4   7        214.25        289.05        52.61 o                         
   9   4   7          1.34         44.05       119.31 o                         
   1   5   7         98.77        114.63        28.06 o                         
   2   5   7         97.81         69.94        24.56 o                         
   3   5   7        785.23        866.94        36.62 o                         
   4   5   7       1673.47       1666.82        44.19 o                         
   5   5   7       2356.05       2331.96        65.66 o                         
   6   5   7        602.54        762.54        40.28 o                         
   7   5   7        373.54        330.71        42.83 o                         
   8   5   7         67.82         56.23        61.53 o                         
   9   5   7          2.15         59.49       117.08 o                         
   0   6   7       2126.52       2718.33        92.96 o                         
   1   6   7      15058.29      14004.45       290.69 o                         
   2   6   7       2311.07       2070.44        53.02 o                         
   3   6   7       1997.53       1772.33        49.53 o                         
   4   6   7        101.45        170.71        24.64 o                         
   5   6   7       9162.83       9123.18       192.71 o                         
   6   6   7        126.85        134.79        40.37 o                         
   7   6   7       5895.42       6036.85       160.90 o                         
   8   6   7         26.70         45.41        69.06 o                         
   9   6   7         27.26        -48.47       121.73 o                         
   1   7   7       3740.73       4205.25        94.69 o                         
   2   7   7        462.95        585.99        28.32 o                         
   3   7   7       5963.66       5432.22       108.72 o                         
   4   7   7        128.54         59.52        26.73 o                         
   5   7   7       4193.51       3926.10       107.04 o                         
   6   7   7         32.34         24.02        41.64 o                         
   7   7   7       3188.15       3040.40       100.83 o                         
   8   7   7          2.69        -12.41        60.50 o                         
   9   7   7       1046.86        681.01       121.12 o                         
   0   8   7       1195.45       2008.87        83.59 o                         
   1   8   7       2372.96       2131.37        59.10 o                         
   2   8   7        468.86        678.44        31.60 o                         
   3   8   7          0.75         -8.91        22.61 o                         
   4   8   7        921.66        787.63        36.35 o                         
   5   8   7       2165.18       2249.51        68.12 o                         
   6   8   7       1095.70       1041.50        54.41 o                         
   7   8   7        195.11        225.59        52.54 o                         
   8   8   7         93.52         -8.48        67.64 o                         
   9   8   7         43.90        148.28       118.02 o                         
   1   9   7       2481.83       2043.98        60.11 o                         
   2   9   7        179.15         59.50        25.43 o                         
   3   9   7      11174.87      10761.09       204.48 o                         
   4   9   7        163.20        185.79        31.86 o                         
   5   9   7        113.28        182.08        36.87 o                         
   6   9   7        334.84        322.25        48.96 o                         
   7   9   7       1146.74       1324.11        74.99 o                         
   8   9   7         31.74         42.23        64.37 o                         
   9   9   7       3058.80       2547.13       154.97 o                         
   0  10   7        624.93       1064.17        79.21 o                         
   1  10   7        308.31        317.68        33.31 o                         
   2  10   7        133.14         89.26        28.11 o                         
   3  10   7       1385.79       1341.11        46.61 o                         
   4  10   7          5.42        -32.16        32.16 o                         
   5  10   7       1449.62       1530.08        57.84 o                         
   6  10   7        203.95        276.14        50.83 o                         
   7  10   7          0.43         22.89        55.83 o                         
   8  10   7         49.32         -2.02        73.02 o                         
   9  10   7          1.46         14.69       140.58 o                         
   1  11   7        882.85        844.90        40.03 o                         
   2  11   7        222.74        384.78        33.43 o                         
   3  11   7      16311.84      15817.84       326.70 o                         
   4  11   7        269.20        233.01        36.07 o                         
   5  11   7        827.74        878.30        50.37 o                         
   6  11   7         74.85         81.22        47.67 o                         
   7  11   7       1134.18       1257.74        89.42 o                         
   8  11   7         18.70        -48.46        76.61 o                         
   0  12   7       1422.92       1858.21        87.84 o                         
   1  12   7       1948.95       1968.94        80.93 o                         
   2  12   7        567.31        575.77        38.10 o                         
   3  12   7        164.90        131.10        33.91 o                         
   4  12   7         16.29         -8.01        30.57 o                         
   5  12   7        966.96        912.76        53.56 o                         
   6  12   7          9.24         -0.84        50.98 o                         
   7  12   7       1012.56        992.85        77.57 o                         
   8  12   7         99.93        292.13        97.58 o                         
   1  13   7        883.81        927.17        62.32 o                         
   2  13   7        743.45        879.03        57.08 o                         
   3  13   7       2208.37       2167.85        68.42 o                         
   4  13   7        309.37        225.38        37.10 o                         
   5  13   7         29.57        -12.87        47.58 o                         
   6  13   7         49.28         16.55        61.33 o                         
   7  13   7        673.66        628.71        80.70 o                         
   8  13   7         11.11        289.75       130.41 o                         
   0  14   7         92.69         11.57        66.08 o                         
   1  14   7       3936.66       3602.72       136.95 o                         
   2  14   7       1015.96        909.41        64.06 o                         
   3  14   7        851.10        905.16        53.03 o                         
   4  14   7          2.35         25.20        40.16 o                         
   5  14   7       2983.72       3153.54       110.43 o                         
   6  14   7          3.19        -42.42        74.38 o                         
   7  14   7       1047.67       1171.39       127.98 o                         
   8  14   7         73.28        219.45       160.07 o                         
   1  15   7        238.23        236.70        70.90 o                         
   2  15   7        220.83        221.76        67.45 o                         
   3  15   7         44.85         63.81        46.26 o                         
   4  15   7        205.91        184.61        47.44 o                         
   5  15   7         72.94         67.68        65.61 o                         
   6  15   7          1.90         65.15        74.97 o                         
   7  15   7         42.25        187.50       104.21 o                         
   0  16   7        137.14        114.70       105.52 o                         
   1  16   7       4629.39       4684.33       170.74 o                         
   2  16   7         12.51          7.72        61.47 o                         
   3  16   7         25.97         -9.10        54.98 o                         
   4  16   7         22.04         30.51        54.14 o                         
   5  16   7       2616.36       2697.77        96.48 o                         
   6  16   7         56.18        175.87        84.38 o                         
   7  16   7       1244.25       1536.59       175.90 o                         
   1  17   7        811.57        857.05        89.80 o                         
   2  17   7          1.12        -21.23        68.48 o                         
   3  17   7       1674.76       1904.26        90.28 o                         
   4  17   7        249.83        198.98        61.13 o                         
   5  17   7        681.15        784.55        76.58 o                         
   6  17   7         24.05        -71.71       127.94 o                         
   7  17   7        303.98        548.54       121.59 o                         
   0  18   7       1431.33       1488.38       136.34 o                         
   1  18   7       1079.06       1262.92       102.62 o                         
   2  18   7          7.41         -2.25        73.34 o                         
   3  18   7        129.39         71.59        65.37 o                         
   4  18   7         28.03        -10.20        68.58 o                         
   5  18   7       1069.99       1057.37        96.85 o                         
   6  18   7        130.09        207.66       153.01 o                         
   1  19   7       1870.80       1991.09       103.45 o                         
   2  19   7        104.14         23.80        72.93 o                         
   3  19   7       1459.93       1639.26       129.25 o                         
   4  19   7        167.33        103.80       107.37 o                         
   5  19   7         33.04         36.73       138.00 o                         
   6  19   7        229.25         44.53       164.73 o                         
   0  20   7          5.31         36.73       120.83 o                         
   1  20   7         53.59        104.38        82.50 o                         
   2  20   7          3.17         16.22        85.89 o                         
   3  20   7        330.62        327.67        90.04 o                         
   4  20   7        231.54        260.21       111.12 o                         
   5  20   7         60.24        213.26       187.04 o                         
   1  21   7        580.42        594.73       105.03 o                         
   2  21   7          7.88         80.25       103.92 o                         
   3  21   7        590.96        830.37       110.94 o                         
   4  21   7        112.74        122.35       109.37 o                         
   5  21   7        254.27        433.15       191.29 o                         
   0  22   7         46.25        129.70       159.34 o                         
   1  22   7        122.37        156.83       147.21 o                         
   2  22   7          7.55        160.47       121.17 o                         
   3  22   7         48.42         99.66       116.46 o                         
   4  22   7        106.43         67.73       370.90 o                         
   1  23   7          7.42        227.16       244.10 o                         
   2  23   7          0.78        178.26       151.27 o                         
   3  23   7        193.47        191.74       190.31 o                         
   0  24   7        144.90       -488.96       517.70 o                         
   1  24   7         62.19        -42.98       381.44 o                         
   2  24   7          2.54        390.78       341.27 o                         
   0   0   8       1990.43       3051.60       150.85 o                         
   1   0   8      25348.83      25497.40       722.02 o                         
   2   0   8       4544.01       5306.35       150.21 o                         
   3   0   8      15948.85      19303.70       580.51 o                         
   4   0   8        548.43        524.19        34.73 o                         
   5   0   8      13773.53      13411.23       371.42 o                         
   6   0   8        146.72        114.54        40.16 o                         
   7   0   8       4068.72       4395.13       163.13 o                         
   8   0   8        204.61        168.63        58.06 o                         
   9   0   8          1.92         21.45       127.17 o                         
   1   1   8      11432.07      13674.79       262.79 o                         
   2   1   8       2468.60       3334.00        74.11 o                         
   3   1   8        527.68        379.89        24.69 o                         
   4   1   8         17.27        -13.35        20.02 o                         
   5   1   8         42.33         42.51        22.95 o                         
   6   1   8         11.45          1.81        26.99 o                         
   7   1   8       1525.91       1515.28        55.77 o                         
   8   1   8        172.14        260.89        42.83 o                         
   9   1   8        377.43        292.85       114.06 o                         
   0   2   8        560.89       1122.41        46.41 o                         
   1   2   8      16223.67      16928.85       324.24 o                         
   2   2   8         23.95         16.98        21.12 o                         
   3   2   8         52.37         99.35        19.70 o                         
   4   2   8        124.91         86.29        19.75 o                         
   5   2   8      10546.59      10355.57       200.46 o                         
   6   2   8        173.76        222.47        30.58 o                         
   7   2   8       4075.90       4096.49       107.19 o                         
   8   2   8        507.83        486.77        49.60 o                         
   9   2   8        326.23         77.55       101.10 o                         
   1   3   8       2660.28       2200.78        53.89 o                         
   2   3   8       4092.88       4419.03        88.83 o                         
   3   3   8      25363.79      25475.03       498.31 o                         
   4   3   8       3287.12       3395.91        71.41 o                         
   5   3   8       3916.45       3980.37        91.14 o                         
   6   3   8        481.75        519.65        33.57 o                         
   7   3   8       2043.72       2063.62        66.58 o                         
   8   3   8        158.38        188.98        51.39 o                         
   9   3   8       2608.81       2500.71       130.65 o                         
   0   4   8        237.61        384.01        42.13 o                         
   1   4   8       1315.94       1392.88        40.27 o                         
   2   4   8        549.20        659.16        26.76 o                         
   3   4   8       3778.95       4539.97        94.76 o                         
   4   4   8       2759.97       3183.06        71.55 o                         
   5   4   8       2592.64       2540.92        67.91 o                         
   6   4   8         27.79         26.72        32.93 o                         
   7   4   8        105.79        159.88        39.58 o                         
   8   4   8         36.93         16.86        41.69 o                         
   9   4   8         33.32        -78.87        91.77 o                         
   1   5   8      10286.16      10438.11       213.32 o                         
   2   5   8          5.14         47.23        22.05 o                         
   3   5   8      30353.92      29609.26       591.78 o                         
   4   5   8       1173.07       1420.51        40.12 o                         
   5   5   8        153.31        168.37        31.72 o                         
   6   5   8         16.06         47.24        35.95 o                         
   7   5   8       5215.45       5253.91       143.30 o                         
   8   5   8        430.46        513.99        69.80 o                         
   9   5   8       3689.82       3625.11       285.44 o                         
   0   6   8      10577.64      12255.62       353.82 o                         
   1   6   8        120.81        182.29        31.05 o                         
   2   6   8          5.90         -9.21        20.49 o                         
   3   6   8       2172.86       2262.88        56.09 o                         
   4   6   8        361.50        398.24        27.34 o                         
   5   6   8       1398.98       1421.86        48.67 o                         
   6   6   8       4636.20       4691.99       122.48 o                         
   7   6   8          9.19        -50.36        50.36 o                         
   8   6   8        214.85         49.67        69.57 o                         
   9   6   8        229.67        323.28       133.07 o                         
   1   7   8       7633.06       7598.17       163.41 o                         
   2   7   8        531.34        829.62        39.00 o                         
   3   7   8      13036.52      12398.11       243.20 o                         
   4   7   8          1.75          8.07        27.97 o                         
   5   7   8       2838.83       2819.25        83.05 o                         
   6   7   8        312.15        392.07        46.59 o                         
   7   7   8        752.88        843.67        59.67 o                         
   8   7   8         33.38        -34.09        71.72 o                         
   9   7   8       1391.63       1714.61       216.98 o                         
   0   8   8        159.10        298.82        44.72 o                         
   1   8   8      13301.35      12549.97       263.35 o                         
   2   8   8        196.45        155.28        27.59 o                         
   3   8   8          3.37         -4.03        24.86 o                         
   4   8   8         38.36         78.51        32.36 o                         
   5   8   8       4324.33       4117.03       103.24 o                         
   6   8   8       3978.76       3834.89       109.03 o                         
   7   8   8       3719.23       3509.07       107.49 o                         
   8   8   8         52.66         77.97        81.19 o                         
   9   8   8         92.36        -79.35       111.70 o                         
   1   9   8        150.53        287.91        30.12 o                         
   2   9   8         55.09        123.80        28.21 o                         
   3   9   8       1476.90       1660.05        50.46 o                         
   4   9   8        367.31        354.94        34.70 o                         
   5   9   8       2734.03       2704.00        80.34 o                         
   6   9   8        207.69        244.61        50.38 o                         
   7   9   8        144.50        121.66        61.11 o                         
   8   9   8         50.04         75.43        73.59 o                         
   9   9   8        123.03        -43.59       113.11 o                         
   0  10   8        209.57        571.75        53.53 o                         
   1  10   8       8069.74       7295.73       157.97 o                         
   2  10   8        451.55        541.72        31.39 o                         
   3  10   8        829.12        697.98        35.33 o                         
   4  10   8        885.09       1176.28        47.35 o                         
   5  10   8       9361.92       9460.62       204.43 o                         
   6  10   8         74.86        194.99        56.24 o                         
   7  10   8        215.92        282.55        59.53 o                         
   8  10   8        215.70        253.20       108.54 o                         
   9  10   8         66.40         57.78       146.17 o                         
   1  11   8       2590.54       2519.16        76.60 o                         
   2  11   8        288.54        357.20        35.29 o                         
   3  11   8       1970.27       2087.60        62.85 o                         
   4  11   8       2469.40       2546.46        74.61 o                         
   5  11   8         18.81         28.56        42.68 o                         
   6  11   8        147.63         62.87        50.23 o                         
   7  11   8       3684.77       3605.82       133.73 o                         
   8  11   8        339.89        330.35       135.94 o                         
   0  12   8        284.59        319.08        60.96 o                         
   1  12   8       5840.61       5460.72       160.36 o                         
   2  12   8         10.77        -23.36        32.31 o                         
   3  12   8        362.57        241.26        44.57 o                         
   4  12   8       3037.13       2964.80        82.78 o                         
   5  12   8       2822.29       2962.40        88.97 o                         
   6  12   8         23.21        -22.70        53.61 o                         
   7  12   8       1233.46       1407.47        90.92 o                         
   8  12   8        411.68        355.45       111.99 o                         
   1  13   8        968.44       1183.84        64.62 o                         
   2  13   8         44.80         -0.23        29.77 o                         
   3  13   8      16500.59      15932.41       330.97 o                         
   4  13   8        158.31        187.89        30.21 o                         
   5  13   8        639.40        649.02        54.93 o                         
   6  13   8        290.83        284.99        56.57 o                         
   7  13   8        814.68        882.52        91.62 o                         
   8  13   8          0.49        153.96       113.44 o                         
   0  14   8        730.90        391.74       100.85 o                         
   1  14   8        402.25        310.28        50.02 o                         
   2  14   8        214.53        181.84        50.29 o                         
   3  14   8          4.16         37.73        35.87 o                         
   4  14   8          1.96        -34.15        34.15 o                         
   5  14   8         25.04         38.98        54.75 o                         
   6  14   8         91.58         47.90        72.72 o                         
   7  14   8          4.58         33.63        95.30 o                         
   8  14   8          9.66        132.55       172.98 o                         
   1  15   8       2340.98       2316.27       101.99 o                         
   2  15   8        613.97        699.39        64.04 o                         
   3  15   8       7481.91       7177.84       190.15 o                         
   4  15   8        183.12        202.66        49.67 o                         
   5  15   8        333.09        279.52        66.40 o                         
   6  15   8        208.19        147.86        77.27 o                         
   7  15   8       1758.11       1878.91       122.58 o                         
   0  16   8        334.37        343.51       118.00 o                         
   1  16   8        158.57        134.17        73.46 o                         
   2  16   8        334.49        301.05        80.23 o                         
   3  16   8        432.77        390.23        56.99 o                         
   4  16   8          9.70         -9.48        55.90 o                         
   5  16   8        835.54        817.60        76.35 o                         
   6  16   8         11.11        -22.79       102.52 o                         
   7  16   8        262.68        315.84       120.31 o                         
   1  17   8        600.01        551.74        90.73 o                         
   2  17   8         29.94        -24.87        88.74 o                         
   3  17   8       2681.10       2807.14       111.56 o                         
   4  17   8        368.39        306.04        65.91 o                         
   5  17   8        696.35        613.35        81.46 o                         
   6  17   8        145.84       -122.22       142.19 o                         
   7  17   8         89.90        210.65       138.93 o                         
   0  18   8        363.54        242.49       149.99 o                         
   1  18   8        989.81        987.60       115.11 o                         
   2  18   8        144.35        104.12        78.92 o                         
   3  18   8          1.56        -23.91        71.88 o                         
   4  18   8        248.45        182.61        71.85 o                         
   5  18   8       1852.88       1856.90       106.29 o                         
   6  18   8          4.86        -59.27       124.31 o                         
   1  19   8          5.43         -5.86        94.89 o                         
   2  19   8          1.19         16.99        81.64 o                         
   3  19   8        427.67        542.10        98.98 o                         
   4  19   8         19.84        -25.81        77.27 o                         
   5  19   8          8.86         61.28       165.00 o                         
   6  19   8         24.13        -77.30       194.77 o                         
   0  20   8        452.39        268.54       166.15 o                         
   1  20   8       1444.44       1432.56       101.67 o                         
   2  20   8         48.92        110.07        96.64 o                         
   3  20   8          5.40        182.34        96.74 o                         
   4  20   8        151.53        299.73        99.30 o                         
   5  20   8       2519.58       2612.91       314.55 o                         
   1  21   8        151.44        254.11       101.49 o                         
   2  21   8          1.68        285.26       137.56 o                         
   3  21   8        818.40        830.72       115.71 o                         
   4  21   8          0.32        245.53       112.16 o                         
   0  22   8         79.22        542.12       323.06 o                         
   1  22   8        361.45        523.94       132.41 o                         
   2  22   8          9.17        377.05       217.06 o                         
   3  22   8         10.89        -10.27       124.24 o                         
   4  22   8        150.42        315.63       127.18 o                         
   1  23   8        534.34        473.49       287.17 o                         
   2  23   8        175.68        180.19       158.03 o                         
   3  23   8        399.61        374.97       170.70 o                         
   1  24   8         89.91        240.17       476.11 o                         
   1   1   9       4289.36       4087.57        82.00 o                         
   2   1   9        118.75         22.67        20.25 o                         
   3   1   9      12439.25      11572.54       241.64 o                         
   4   1   9       1937.44       2080.72        52.58 o                         
   5   1   9       3828.82       3895.14        85.66 o                         
   6   1   9         17.50        -15.33        28.43 o                         
   7   1   9       1783.69       1924.84        65.56 o                         
   8   1   9         75.42         58.99        53.10 o                         
   9   1   9       1731.23       1569.57       129.35 o                         
   0   2   9       1151.45       1486.82        73.29 o                         
   1   2   9      11761.30      12596.65       248.91 o                         
   2   2   9        694.97       1107.67        35.21 o                         
   3   2   9         62.19         85.74        23.04 o                         
   4   2   9         33.50         46.40        23.74 o                         
   5   2   9       3957.95       3789.21        85.08 o                         
   6   2   9        186.72        244.85        30.57 o                         
   7   2   9       3348.90       3502.32        99.10 o                         
   8   2   9         32.42         56.90        41.84 o                         
   9   2   9        230.43        -99.57       108.14 o                         
   1   3   9       1614.55       1292.26        38.91 o                         
   2   3   9       1254.34       1458.14        39.70 o                         
   3   3   9       6366.47       6355.61       127.96 o                         
   4   3   9        214.66        282.53        20.83 o                         
   5   3   9        523.60        464.81        28.75 o                         
   6   3   9        553.53       1044.47        65.46 o                         
   7   3   9        199.09        386.35        37.56 o                         
   8   3   9         23.18         50.00        56.41 o                         
   9   3   9        542.06        484.61       113.45 o                         
   0   4   9       1387.76       1741.61        71.32 o                         
   1   4   9      38441.56      36643.29       730.82 o                         
   2   4   9        148.57        293.40        20.05 o                         
   3   4   9        332.51        337.42        22.39 o                         
   4   4   9         53.16         64.69        23.46 o                         
   5   4   9       8667.20       9085.19       183.25 o                         
   6   4   9        654.81        764.67        43.66 o                         
   7   4   9       3903.57       4182.26       122.01 o                         
   8   4   9        543.24        585.47        51.54 o                         
   9   4   9         46.94         12.92       120.99 o                         
   1   5   9       4884.34       5406.39       116.30 o                         
   2   5   9       1186.29       1437.45        43.03 o                         
   3   5   9       1844.00       2050.81        52.17 o                         
   4   5   9         76.86         38.68        25.05 o                         
   5   5   9       1166.20       1211.56        45.42 o                         
   6   5   9        166.26        151.06        39.44 o                         
   7   5   9          3.76          3.78        45.86 o                         
   8   5   9        481.45        516.66        54.62 o                         
   9   5   9        228.48        -98.51       165.00 o                         
   0   6   9       5041.03       5826.98       178.37 o                         
   1   6   9      29628.86      31127.14       623.38 o                         
   2   6   9         53.54        143.65        26.08 o                         
   3   6   9       1004.78       1025.03        35.55 o                         
   4   6   9        623.50        838.90        35.64 o                         
   5   6   9      14436.02      13407.79       290.37 o                         
   6   6   9       2199.63       2582.39        79.57 o                         
   7   6   9       3143.31       3193.64       110.22 o                         
   8   6   9        374.56        137.47        73.87 o                         
   9   6   9         40.19        127.11       110.02 o                         
   1   7   9       4051.01       4657.89       104.44 o                         
   2   7   9        520.12        885.59        34.57 o                         
   3   7   9       7648.56       7525.77       151.72 o                         
   4   7   9        242.42        381.62        32.81 o                         
   5   7   9       2450.06       2438.04        75.61 o                         
   6   7   9         30.86         48.60        49.16 o                         
   7   7   9         39.40         10.36        56.66 o                         
   8   7   9          0.73         15.60        70.10 o                         
   9   7   9        234.47        143.81       105.10 o                         
   0   8   9         31.91         88.60        40.99 o                         
   1   8   9       3619.86       2942.46        75.16 o                         
   2   8   9         26.71         35.46        29.56 o                         
   3   8   9         17.02         23.26        27.04 o                         
   4   8   9        370.69        378.89        36.85 o                         
   5   8   9       5485.64       6239.56       146.17 o                         
   6   8   9        106.88        177.21        49.25 o                         
   7   8   9       1246.12       1452.18        69.01 o                         
   8   8   9        124.14        153.69        84.07 o                         
   9   8   9          8.10        103.30       153.30 o                         
   1   9   9        853.35        658.05        36.98 o                         
   2   9   9          2.54        -10.68        28.70 o                         
   3   9   9      17565.55      17454.04       349.36 o                         
   4   9   9        889.82        886.59        42.99 o                         
   5   9   9        382.50        464.61        44.19 o                         
   6   9   9        293.91        479.72        58.56 o                         
   7   9   9        223.52        210.55        58.54 o                         
   8   9   9          1.63        -30.27        81.10 o                         
   9   9   9       1830.34       1247.82       190.22 o                         
   0  10   9        540.00        655.63        55.46 o                         
   1  10   9        273.51        268.91        34.30 o                         
   2  10   9        377.83        408.72        35.02 o                         
   3  10   9        375.74        335.74        28.28 o                         
   4  10   9         25.86         17.58        40.73 o                         
   5  10   9         64.56         10.03        42.40 o                         
   6  10   9          0.35         -0.41        54.87 o                         
   7  10   9        165.53        183.86        60.96 o                         
   8  10   9        185.48        493.81       108.84 o                         
   1  11   9       3006.80       2901.08        87.79 o                         
   2  11   9        430.09        438.71        35.59 o                         
   3  11   9      14522.52      13980.91       271.23 o                         
   4  11   9          9.59         49.26        42.63 o                         
   5  11   9       4028.79       3949.46       111.61 o                         
   6  11   9        230.99        227.51        52.19 o                         
   7  11   9        232.35        214.18        66.65 o                         
   8  11   9        117.95        193.52        94.66 o                         
   0  12   9         21.97        236.98        55.22 o                         
   1  12   9       5466.48       5198.66       151.14 o                         
   2  12   9         44.07         49.43        35.65 o                         
   3  12   9        653.74        648.06        43.90 o                         
   4  12   9       1887.35       2004.48        72.47 o                         
   5  12   9       1100.60       1037.50        64.46 o                         
   6  12   9        750.63        747.47        64.25 o                         
   7  12   9        384.49        467.34        81.37 o                         
   8  12   9         16.62         95.46       134.78 o                         
   1  13   9        896.79        843.53        46.07 o                         
   2  13   9        236.86        267.77        36.45 o                         
   3  13   9       3423.96       3768.32       106.15 o                         
   4  13   9        237.11        266.28        43.24 o                         
   5  13   9         99.71        175.94        55.03 o                         
   6  13   9        347.02        274.94        63.48 o                         
   7  13   9         28.69        152.64        96.79 o                         
   8  13   9        761.37        558.71       101.49 o                         
   0  14   9         56.02        137.80        34.73 o                         
   1  14   9       5172.55       5010.68       177.40 o                         
   2  14   9        166.95        141.89        50.04 o                         
   3  14   9          1.26         23.98        39.20 o                         
   4  14   9         35.70          2.46        40.94 o                         
   5  14   9       1354.11       1311.88        68.24 o                         
   6  14   9          1.55         -8.00        82.19 o                         
   7  14   9        280.21        342.68       105.12 o                         
   1  15   9        118.97        128.96        51.04 o                         
   2  15   9        232.11        166.09        58.16 o                         
   3  15   9        974.68       1032.73        59.40 o                         
   4  15   9        168.67        179.44        45.20 o                         
   5  15   9         61.52        130.61        67.02 o                         
   6  15   9          2.75        180.74       103.16 o                         
   7  15   9          1.11        130.92       100.73 o                         
   0  16   9        258.06        225.28       124.44 o                         
   1  16   9       3086.37       2592.58       238.48 o                         
   2  16   9       1323.38       1113.80        75.78 o                         
   3  16   9         36.14          5.63        55.90 o                         
   4  16   9         63.68         17.35        54.48 o                         
   5  16   9       1306.02       1495.93        86.11 o                         
   6  16   9          1.84         75.64        87.76 o                         
   7  16   9        738.67        809.81       126.83 o                         
   1  17   9         77.36        -11.75        96.44 o                         
   2  17   9        308.59        148.52        84.21 o                         
   3  17   9       1184.42       1298.13        82.08 o                         
   4  17   9       1166.88       1021.13        71.40 o                         
   5  17   9          1.84        -59.50        77.01 o                         
   6  17   9          1.04         88.18       143.80 o                         
   0  18   9        169.56        262.70       153.90 o                         
   1  18   9        315.60        549.75       104.06 o                         
   2  18   9         18.40        -64.78        90.84 o                         
   3  18   9          4.33         91.14        74.14 o                         
   4  18   9          0.08        -47.00        67.98 o                         
   5  18   9         59.19        166.51       103.49 o                         
   6  18   9         28.47        186.84       207.74 o                         
   1  19   9        291.97        303.76       111.36 o                         
   2  19   9        114.45        144.70        82.71 o                         
   3  19   9       1033.22       1049.99        94.67 o                         
   4  19   9         60.02         92.74        83.75 o                         
   5  19   9         22.00        133.50       219.96 o                         
   0  20   9        180.12        244.98       175.87 o                         
   1  20   9          0.35        156.27       120.94 o                         
   2  20   9         29.38         71.68       103.87 o                         
   3  20   9          0.16        157.51        92.88 o                         
   4  20   9         92.08        200.67       184.83 o                         
   5  20   9          2.59        493.14       387.09 o                         
   1  21   9        901.07        778.68       121.33 o                         
   2  21   9        266.97        293.99       116.94 o                         
   3  21   9        942.82       1123.29       128.93 o                         
   4  21   9         61.37        154.59       125.01 o                         
   0  22   9        147.28        675.60       340.66 o                         
   1  22   9        887.78       1063.03       151.75 o                         
   2  22   9         78.33        222.81       194.97 o                         
   3  22   9        163.09        186.19       246.67 o                         
   1  23   9        156.77        -61.74       185.65 o                         
   2  23   9         11.63        178.03       178.91 o                         
   0   0  10       1388.42       1565.77        75.74 o                         
   1   0  10      35962.43      36213.20      1023.33 o                         
   2   0  10       1830.89       2341.94        78.27 o                         
   3   0  10       2712.69       2341.21        82.31 o                         
   4   0  10        214.81        183.11        38.35 o                         
   5   0  10      14849.40      15113.32       419.68 o                         
   6   0  10       3800.61       3876.12       124.84 o                         
   7   0  10       2571.72       2989.21       121.32 o                         
   8   0  10        115.13        215.32        69.34 o                         
   9   0  10        620.99        146.37       167.75 o                         
   1   1  10       1009.55       1262.38        36.33 o                         
   2   1  10        384.99        407.59        26.34 o                         
   3   1  10        750.95        680.23        29.10 o                         
   4   1  10        228.18        209.57        28.54 o                         
   5   1  10        991.30        972.41        39.45 o                         
   6   1  10          5.60         30.72        30.44 o                         
   7   1  10        216.33        220.04        39.92 o                         
   8   1  10          1.64         43.80        51.24 o                         
   9   1  10         16.19         33.23       179.25 o                         
   0   2  10        804.91        981.59        50.25 o                         
   1   2  10      27002.74      28565.27       558.62 o                         
   2   2  10       5085.15       5385.33       118.21 o                         
   3   2  10         51.04          2.42        23.93 o                         
   4   2  10       1337.78       1586.40        49.56 o                         
   5   2  10      11409.25      11525.98       223.81 o                         
   6   2  10       3153.52       3314.60        85.07 o                         
   7   2  10       3535.72       3773.85       105.71 o                         
   8   2  10         55.19         38.73        43.07 o                         
   9   2  10        406.74         65.92       142.15 o                         
   1   3  10      10505.50      10418.59       207.66 o                         
   2   3  10       4752.43       5166.33       106.02 o                         
   3   3  10      16390.46      16508.55       325.45 o                         
   4   3  10       1008.44       1008.69        33.65 o                         
   5   3  10       1295.04       1555.00        47.93 o                         
   6   3  10         53.28         84.02        28.75 o                         
   7   3  10       2172.71       2294.08        79.84 o                         
   8   3  10        768.46        760.89        67.50 o                         
   9   3  10       1088.11        741.04       148.82 o                         
   0   4  10          5.41         31.94        34.02 o                         
   1   4  10       1289.10       1273.06        40.70 o                         
   2   4  10       1147.50       1365.68        39.08 o                         
   3   4  10          4.41          1.76        23.44 o                         
   4   4  10        637.42        671.47        32.80 o                         
   5   4  10         16.16          3.29        33.06 o                         
   6   4  10        585.75        652.32        45.84 o                         
   7   4  10        324.60        361.95        50.55 o                         
   8   4  10          0.35        -33.28        51.06 o                         
   9   4  10         83.77         17.59       176.45 o                         
   1   5  10       4571.84       4422.81        95.53 o                         
   2   5  10       5814.07       5901.56       120.57 o                         
   3   5  10      15135.48      14578.13       275.69 o                         
   4   5  10       1109.47       1193.05        44.03 o                         
   5   5  10        420.81        473.72        37.53 o                         
   6   5  10        397.56        489.43        44.62 o                         
   7   5  10        184.53        100.37        50.74 o                         
   8   5  10        324.12        441.72        60.87 o                         
   9   5  10       3438.43       2994.99       255.33 o                         
   0   6  10        473.47        431.63        45.38 o                         
   1   6  10       1173.75       1397.13        46.47 o                         
   2   6  10        466.69        530.50        30.65 o                         
   3   6  10       1015.48       1077.91        36.93 o                         
   4   6  10        471.35        566.73        35.32 o                         
   5   6  10       1129.86       1144.39        47.96 o                         
   6   6  10       2659.57       2681.37        80.76 o                         
   7   6  10        746.29        829.79        65.17 o                         
   8   6  10        101.54        123.19        83.82 o                         
   9   6  10         25.20       -114.45       114.45 o                         
   1   7  10       2456.67       2383.22        62.85 o                         
   2   7  10       1430.62       1714.90        53.46 o                         
   3   7  10      11075.85      10459.76       207.33 o                         
   4   7  10       4003.19       4120.73       102.55 o                         
   5   7  10       3117.69       3213.62        86.66 o                         
   6   7  10       1266.98       1250.21        70.30 o                         
   7   7  10        943.71       1077.83        72.99 o                         
   8   7  10        428.66        477.91        80.52 o                         
   9   7  10        599.20        496.61       121.45 o                         
   0   8  10       1933.43       2073.98        87.12 o                         
   1   8  10      11442.00      10700.58       228.70 o                         
   2   8  10        162.78        206.40        29.00 o                         
   3   8  10         23.89        -22.37        30.73 o                         
   4   8  10       3440.31       3447.42        94.17 o                         
   5   8  10       7133.69       7281.94       167.25 o                         
   6   8  10       4726.83       4809.01       145.24 o                         
   7   8  10       1397.52       1640.46        99.22 o                         
   8   8  10          2.74        243.04        79.27 o                         
   9   8  10         40.95       -118.10       118.10 o                         
   1   9  10        469.82        472.23        37.36 o                         
   2   9  10          0.31          0.64        29.59 o                         
   3   9  10        917.03       1020.61        42.62 o                         
   4   9  10       4086.96       3871.48       105.58 o                         
   5   9  10       1869.55       2148.20        72.35 o                         
   6   9  10         29.04         21.07        53.85 o                         
   7   9  10        693.88        684.32        88.23 o                         
   8   9  10         55.88        107.24       101.49 o                         
   0  10  10       1789.63       1976.49        91.17 o                         
   1  10  10      10186.31      10258.69       215.81 o                         
   2  10  10       1438.09       1366.93        52.03 o                         
   3  10  10         47.49        108.41        35.85 o                         
   4  10  10       4678.50       4796.79       119.65 o                         
   5  10  10       5689.43       5645.08       137.14 o                         
   6  10  10       2136.24       2131.43        88.62 o                         
   7  10  10       5616.85       5748.62       239.15 o                         
   8  10  10        833.72        761.82       131.90 o                         
   1  11  10        727.68        665.26        43.69 o                         
   2  11  10        879.84       1024.13        51.74 o                         
   3  11  10        144.32        155.72        32.29 o                         
   4  11  10        350.02        440.18        50.42 o                         
   5  11  10       1244.42       1458.09        62.95 o                         
   6  11  10          9.45        -14.91        51.59 o                         
   7  11  10          4.42         65.37        71.41 o                         
   8  11  10         31.16        100.63       110.54 o                         
   0  12  10         73.67        137.08        57.61 o                         
   1  12  10       4435.26       4038.51       114.82 o                         
   2  12  10         90.96        105.31        35.39 o                         
   3  12  10        745.06        978.93        51.88 o                         
   4  12  10       3147.14       3323.00        98.97 o                         
   5  12  10       4186.82       4185.08       137.35 o                         
   6  12  10         70.04         30.34        62.82 o                         
   7  12  10        895.43       1067.30        99.71 o                         
   8  12  10        426.84        443.70       135.71 o                         
   1  13  10       1783.61       2084.64        79.63 o                         
   2  13  10        299.16        229.89        39.98 o                         
   3  13  10       1252.40       1235.80        56.93 o                         
   4  13  10        152.83         75.42        51.23 o                         
   5  13  10         63.92         98.78        52.75 o                         
   6  13  10        537.14        479.72        65.12 o                         
   7  13  10        768.76        745.77       102.87 o                         
   8  13  10         79.73        198.69       203.87 o                         
   0  14  10        306.61        355.12        56.58 o                         
   1  14  10       1090.10        925.44        48.06 o                         
   2  14  10         86.22         23.98        37.58 o                         
   3  14  10         35.13         36.73        42.99 o                         
   4  14  10          1.82        -24.08        43.51 o                         
   5  14  10        683.20        709.48        63.34 o                         
   6  14  10         24.75        -41.55        63.17 o                         
   7  14  10         12.20        162.15        96.07 o                         
   1  15  10        743.87        495.83        57.52 o                         
   2  15  10         85.61        160.67        57.89 o                         
   3  15  10       7971.70       8012.29       202.26 o                         
   4  15  10        561.09        502.51        50.70 o                         
   5  15  10        141.40        217.40        70.34 o                         
   6  15  10          0.22        150.64        89.97 o                         
   7  15  10         88.79        219.91       110.71 o                         
   0  16  10        399.02        372.36       123.00 o                         
   1  16  10       1174.80       1142.73        76.76 o                         
   2  16  10        102.06        102.82        61.95 o                         
   3  16  10         34.93         98.69        58.91 o                         
   4  16  10         28.18         43.84        64.46 o                         
   5  16  10        366.77        492.92        83.89 o                         
   6  16  10         92.57         68.62       129.77 o                         
   7  16  10          8.63         45.06       181.34 o                         
   1  17  10        569.47        673.93        89.71 o                         
   2  17  10         27.88          3.23        85.58 o                         
   3  17  10       2448.11       2631.67       118.53 o                         
   4  17  10         72.06        105.16        69.52 o                         
   5  17  10         72.41        321.35       106.95 o                         
   6  17  10        136.00       -123.39       137.27 o                         
   0  18  10       1790.26       1681.47       158.46 o                         
   1  18  10       3235.62       3270.87       183.23 o                         
   2  18  10        136.63         45.57        95.75 o                         
   3  18  10         81.21        -34.14        74.23 o                         
   4  18  10        320.58        298.13        88.14 o                         
   5  18  10        980.19        944.67       104.22 o                         
   6  18  10         25.01        -70.33       245.64 o                         
   1  19  10         17.49         58.00       103.35 o                         
   2  19  10         13.87         77.33       101.16 o                         
   3  19  10         91.45        309.05       122.41 o                         
   4  19  10        231.27        251.70       105.27 o                         
   5  19  10        409.25        142.06       153.71 o                         
   0  20  10       1112.32       1724.59       303.30 o                         
   1  20  10        960.94        767.58       129.03 o                         
   2  20  10         60.96        266.64       109.65 o                         
   3  20  10         19.36        182.09       101.34 o                         
   4  20  10         48.94        341.62       125.39 o                         
   5  20  10        676.20        794.54       341.56 o                         
   1  21  10        163.58        283.14       149.65 o                         
   2  21  10         28.92        100.71       120.45 o                         
   3  21  10        127.39        299.49       202.61 o                         
   4  21  10        130.01         59.75       127.38 o                         
   0  22  10       1082.81       1356.79       283.57 o                         
   1  22  10        820.34        652.30       154.00 o                         
   2  22  10          0.97        115.85       223.01 o                         
   3  22  10         12.55        381.55       304.63 o                         
   1  23  10         58.44         -0.01       224.47 o                         
   2  23  10        171.78        252.20       188.82 o                         
   1   1  11      12622.76      13422.00       272.66 o                         
   2   1  11       4826.92       4803.69       104.52 o                         
   3   1  11      15092.27      14873.80       301.72 o                         
   4   1  11         64.49         -2.25        30.33 o                         
   5   1  11       1446.42       1471.01        49.92 o                         
   6   1  11        114.15        101.39        33.25 o                         
   7   1  11       2708.51       2736.43        82.05 o                         
   8   1  11         78.75        137.62        64.78 o                         
   9   1  11       3299.14       3216.65       233.73 o                         
   0   2  11        285.65        174.96        43.56 o                         
   1   2  11        169.28         85.98        22.42 o                         
   2   2  11       1389.27       1453.85        43.90 o                         
   3   2  11         72.90        110.39        25.04 o                         
   4   2  11       1022.11       1163.95        47.94 o                         
   5   2  11       2380.66       2240.19        60.96 o                         
   6   2  11       1417.84       1467.50        51.37 o                         
   7   2  11       1938.02       1927.73        68.19 o                         
   8   2  11        297.36        309.28        66.94 o                         
   9   2  11        296.29        -85.75       142.25 o                         
   1   3  11      13973.46      14777.12       285.04 o                         
   2   3  11        943.00       1100.95        36.75 o                         
   3   3  11      11391.68      11544.43       231.22 o                         
   4   3  11        859.47        964.26        39.03 o                         
   5   3  11       1020.70       1120.12        45.09 o                         
   6   3  11          2.74        -21.45        36.92 o                         
   7   3  11        492.66        576.88        55.58 o                         
   8   3  11          4.74         87.95        58.69 o                         
   9   3  11        658.35        561.61       173.35 o                         
   0   4  11       4720.26       5004.91       145.53 o                         
   1   4  11      12607.31      11961.97       250.11 o                         
   2   4  11       4921.62       5218.97       105.94 o                         
   3   4  11        928.50       1003.50        34.48 o                         
   4   4  11        155.84         53.60        29.18 o                         
   5   4  11       6650.68       7117.19       165.39 o                         
   6   4  11       4071.89       4022.56       107.31 o                         
   7   4  11       3216.56       3535.39       104.43 o                         
   8   4  11          8.31        -57.22        57.22 o                         
   9   4  11         52.34       -141.81       141.81 o                         
   1   5  11        180.19        130.13        22.43 o                         
   2   5  11        157.35        218.68        26.41 o                         
   3   5  11        155.96        162.44        26.30 o                         
   4   5  11        170.19        149.40        31.27 o                         
   5   5  11        234.95        244.19        37.36 o                         
   6   5  11         57.51         88.38        42.11 o                         
   7   5  11         19.92         40.51        54.11 o                         
   8   5  11        352.28        364.27        60.33 o                         
   9   5  11         10.46       -138.59       138.59 o                         
   0   6  11       4476.89       3719.63       132.42 o                         
   1   6  11       5632.10       5843.72       130.55 o                         
   2   6  11       1524.55       1506.75        47.29 o                         
   3   6  11       2322.50       2435.46        62.00 o                         
   4   6  11        310.34        407.57        34.89 o                         
   5   6  11       6693.66       6397.05       148.65 o                         
   6   6  11       3996.97       3927.49       131.77 o                         
   7   6  11        545.53        682.10        57.15 o                         
   8   6  11        171.94        259.82        83.97 o                         
   9   6  11        154.91        227.31       171.30 o                         
   1   7  11       1916.16       2281.77        64.78 o                         
   2   7  11       1690.43       1779.01        58.59 o                         
   3   7  11       2899.66       2937.75        73.34 o                         
   4   7  11        306.96        304.26        35.61 o                         
   5   7  11        464.21        583.81        40.78 o                         
   6   7  11        781.87        738.17        59.71 o                         
   7   7  11       1674.99       1693.35       110.45 o                         
   8   7  11         41.84        209.40        83.94 o                         
   9   7  11        773.69        473.20       234.26 o                         
   0   8  11        329.35        345.10        49.32 o                         
   1   8  11       4967.30       4417.86       101.01 o                         
   2   8  11        221.66        234.18        29.38 o                         
   3   8  11        221.12        173.67        33.35 o                         
   4   8  11       2960.72       2991.22        91.74 o                         
   5   8  11       1614.56       1855.59        67.92 o                         
   6   8  11        540.23        521.19        56.37 o                         
   7   8  11        759.20       1004.61        85.97 o                         
   8   8  11       1065.87       1187.51       161.90 o                         
   1   9  11       2746.82       2382.79        70.59 o                         
   2   9  11       2131.93       2088.96        62.90 o                         
   3   9  11      15988.69      15237.42       315.51 o                         
   4   9  11         29.65        -34.69        40.57 o                         
   5   9  11         14.37         58.02        42.91 o                         
   6   9  11          7.65         24.23        52.24 o                         
   7   9  11       3074.40       3308.97       115.34 o                         
   8   9  11         35.08        133.34        89.70 o                         
   0  10  11         60.37         77.21        56.29 o                         
   1  10  11         50.82         42.97        41.94 o                         
   2  10  11        517.98        594.79        40.76 o                         
   3  10  11          1.99        -36.46        36.46 o                         
   4  10  11         81.54        112.57        45.35 o                         
   5  10  11       1930.78       1905.38        75.31 o                         
   6  10  11       1221.04       1088.12        77.81 o                         
   7  10  11         32.71        390.63        88.11 o                         
   8  10  11        462.52        421.77       100.85 o                         
   1  11  11       2930.37       3063.64        98.95 o                         
   2  11  11        421.15        415.99        42.15 o                         
   3  11  11       3046.01       2943.11        85.51 o                         
   4  11  11       4845.06       4934.19       138.76 o                         
   5  11  11        763.21        738.22        56.80 o                         
   6  11  11          0.71        -36.75        50.95 o                         
   7  11  11       2695.47       2464.68       108.96 o                         
   8  11  11        134.56         64.33       125.74 o                         
   0  12  11        751.32        894.53        79.47 o                         
   1  12  11       1244.29       1284.52        60.67 o                         
   2  12  11       4188.68       4455.76       115.36 o                         
   3  12  11         22.04         64.42        36.33 o                         
   4  12  11        459.98        485.99        58.62 o                         
   5  12  11       4592.01       4545.21       142.93 o                         
   6  12  11       1132.49       1139.75        91.80 o                         
   7  12  11        674.50        670.30        88.83 o                         
   8  12  11         28.21        172.23       114.39 o                         
   1  13  11       1550.82       1547.49        71.15 o                         
   2  13  11         33.35         62.40        42.01 o                         
   3  13  11        159.48        160.54        42.00 o                         
   4  13  11        316.60        241.54        46.50 o                         
   5  13  11        441.49        415.00        58.20 o                         
   6  13  11          3.66        -19.09        73.52 o                         
   7  13  11        100.74         25.06       109.85 o                         
   0  14  11       1495.12       1688.76       116.38 o                         
   1  14  11       4080.02       4193.61       126.33 o                         
   2  14  11        499.47        410.84        44.27 o                         
   3  14  11        299.17        208.65        46.30 o                         
   4  14  11        500.01        580.93        51.08 o                         
   5  14  11       3347.58       3242.95       114.03 o                         
   6  14  11        165.57        185.26        91.60 o                         
   7  14  11       1357.48       1338.03       137.77 o                         
   1  15  11        149.22        166.07        58.88 o                         
   2  15  11         70.23        107.01        59.75 o                         
   3  15  11        282.26        267.69        57.76 o                         
   4  15  11        480.54        445.90        55.09 o                         
   5  15  11         13.48        -55.29        81.80 o                         
   6  15  11          1.21         80.32       102.96 o                         
   7  15  11        128.29        278.93       166.69 o                         
   0  16  11       1194.56       1218.89       128.87 o                         
   1  16  11       2460.05       2334.98       123.32 o                         
   2  16  11        345.27        412.69        67.88 o                         
   3  16  11        233.27        176.91        65.11 o                         
   4  16  11        139.33         93.27        65.28 o                         
   5  16  11       1895.53       1816.06        99.77 o                         
   6  16  11        392.73        547.09       117.45 o                         
   1  17  11        393.78        325.72        89.26 o                         
   2  17  11          8.83        -78.35        78.35 o                         
   3  17  11       1145.90       1251.60        99.58 o                         
   4  17  11        470.57        418.78        71.88 o                         
   5  17  11         65.02         89.94        88.17 o                         
   6  17  11         16.12        163.37       123.87 o                         
   0  18  11        287.36        250.88       128.65 o                         
   1  18  11       1422.33       1431.52       116.61 o                         
   2  18  11          4.17        -26.16        95.65 o                         
   3  18  11         35.49         -4.60        81.57 o                         
   4  18  11         15.32         14.78        85.81 o                         
   5  18  11        406.71        620.54       160.96 o                         
   6  18  11        196.96         84.65       162.96 o                         
   1  19  11        299.72        344.16       111.78 o                         
   2  19  11         11.42         57.39       114.32 o                         
   3  19  11       1678.21       1763.07       108.13 o                         
   4  19  11        327.62        371.04       204.05 o                         
   5  19  11        491.03        649.71       259.70 o                         
   0  20  11          4.15         71.97       172.32 o                         
   1  20  11         97.72        239.79       130.64 o                         
   2  20  11          0.14        148.69       117.66 o                         
   3  20  11         26.02        129.16       131.35 o                         
   4  20  11         78.51        169.00       218.66 o                         
   1  21  11        123.84        220.74       164.00 o                         
   2  21  11         76.38        197.86       144.48 o                         
   3  21  11       1146.43       1306.80       205.89 o                         
   4  21  11        491.78        677.93       209.24 o                         
   0  22  11       1206.69       1442.13       528.88 o                         
   1  22  11         37.13         68.14       255.24 o                         
   2  22  11          2.67        237.54       247.05 o                         
   3  22  11         30.90        -43.54       153.41 o                         
   1  23  11         25.53         56.17       340.83 o                         
   0   0  12      25363.45      27831.26      1117.78 o                         
   1   0  12       9112.67       9784.99       271.06 o                         
   2   0  12       1649.44       1821.60        72.15 o                         
   3   0  12         42.58        212.05        38.24 o                         
   4   0  12       3592.68       3658.17       145.23 o                         
   5   0  12       4388.09       4000.78       143.69 o                         
   6   0  12       1057.44       1305.30        97.31 o                         
   7   0  12       1765.89       1927.23        99.47 o                         
   8   0  12        407.74        415.69       108.81 o                         
   9   0  12          3.24       -256.16       256.16 o                         
   1   1  12        401.05        646.54        27.90 o                         
   2   1  12       5042.96       5765.56       120.93 o                         
   3   1  12       2704.53       2659.35        68.83 o                         
   4   1  12         29.02         35.44        32.41 o                         
   5   1  12        201.23        166.72        34.40 o                         
   6   1  12        114.22        149.32        35.82 o                         
   7   1  12        103.21         91.79        39.93 o                         
   8   1  12          7.73        -60.69        60.69 o                         
   9   1  12        113.15       -112.99       170.74 o                         
   0   2  12       1681.78       1342.09        60.37 o                         
   1   2  12       2016.01       1647.80        47.18 o                         
   2   2  12       4999.71       4850.80       104.38 o                         
   3   2  12          1.34         22.45        23.95 o                         
   4   2  12        322.61        397.61        34.41 o                         
   5   2  12       4397.05       4814.71       116.20 o                         
   6   2  12       3117.75       3215.80        90.50 o                         
   7   2  12       1430.92       1596.89        70.45 o                         
   8   2  12       1158.92       1048.75        78.19 o                         
   9   2  12          1.33       -162.14       178.41 o                         
   1   3  12         74.80         38.49        18.70 o                         
   2   3  12       3419.95       3366.84        78.64 o                         
   3   3  12      17720.10      18137.11       358.28 o                         
   4   3  12       7294.91       6917.75       146.24 o                         
   5   3  12        238.37        260.10        37.06 o                         
   6   3  12        149.48        127.62        41.32 o                         
   7   3  12       1404.86       1693.99        69.14 o                         
   8   3  12        269.71        416.70        83.61 o                         
   9   3  12       1717.70       1553.80       195.52 o                         
   0   4  12         10.95         85.78        36.23 o                         
   1   4  12       1216.23       1274.54        41.91 o                         
   2   4  12        239.98        298.57        26.89 o                         
   3   4  12          6.13         18.72        22.34 o                         
   4   4  12        422.79        564.54        38.44 o                         
   5   4  12         69.43         23.64        38.24 o                         
   6   4  12        661.83        884.03        51.80 o                         
   7   4  12       1213.94       1303.57        65.63 o                         
   8   4  12         62.63         88.26        91.84 o                         
   9   4  12         65.87       -147.60       162.28 o                         
   1   5  12       5565.54       5736.61       128.32 o                         
   2   5  12       3244.11       3022.36        69.97 o                         
   3   5  12      15239.84      14498.31       296.23 o                         
   4   5  12       2495.93       2378.44        69.28 o                         
   5   5  12       3784.86       3771.66       102.06 o                         
   6   5  12         47.82         42.14        43.95 o                         
   7   5  12       1464.97       1773.55        83.50 o                         
   8   5  12        942.20       1148.57        91.12 o                         
   9   5  12        914.83        592.91       179.97 o                         
   0   6  12        331.15        267.67        53.60 o                         
   1   6  12       3840.72       3755.76        88.00 o                         
   2   6  12         65.27         77.65        29.98 o                         
   3   6  12        188.58        137.76        31.74 o                         
   4   6  12        486.21        581.21        40.10 o                         
   5   6  12         38.33         39.05        41.61 o                         
   6   6  12         16.42        280.21        51.95 o                         
   7   6  12         62.88         38.72        58.91 o                         
   8   6  12        238.91        170.89        90.19 o                         
   9   6  12        162.52         55.13       177.98 o                         
   1   7  12       6969.62       7630.30       163.80 o                         
   2   7  12       1336.96       1594.49        54.63 o                         
   3   7  12        667.45        759.88        36.78 o                         
   4   7  12       3095.37       3159.14        84.39 o                         
   5   7  12       4250.64       4198.60       103.61 o                         
   6   7  12       1894.66       1899.18        91.44 o                         
   7   7  12       3281.25       3270.88       128.85 o                         
   8   7  12         12.97        110.15        92.32 o                         
   0   8  12       8221.50       9018.62       272.26 o                         
   1   8  12       2490.96       2644.61        72.49 o                         
   2   8  12       2935.24       3184.21        90.46 o                         
   3   8  12        175.16        175.35        30.53 o                         
   4   8  12       2199.78       2459.28        77.47 o                         
   5   8  12         58.10         55.77        45.13 o                         
   6   8  12       1100.11       1108.68        65.72 o                         
   7   8  12       1257.22       1341.65        99.77 o                         
   8   8  12        122.07        154.82       123.83 o                         
   1   9  12        303.75        243.87        35.43 o                         
   2   9  12         34.86         72.77        33.25 o                         
   3   9  12       2515.47       2582.59        74.40 o                         
   4   9  12        504.81        630.16        48.74 o                         
   5   9  12       1027.03       1058.32        55.65 o                         
   6   9  12        564.16        674.10        64.11 o                         
   7   9  12        167.42        196.45        94.04 o                         
   8   9  12        219.14        147.44       178.50 o                         
   0  10  12       4895.08       4415.32       158.02 o                         
   1  10  12       8437.59       7617.21       172.77 o                         
   2  10  12       1225.80       1119.97        52.41 o                         
   3  10  12        226.95        228.24        42.66 o                         
   4  10  12        199.28        256.08        46.20 o                         
   5  10  12       1597.77       1920.81        83.94 o                         
   6  10  12         48.25         71.07        58.79 o                         
   7  10  12       1704.80       1849.78       125.99 o                         
   8  10  12         26.33         90.53       103.00 o                         
   1  11  12        584.39        577.99        53.16 o                         
   2  11  12       1820.86       1888.59        66.39 o                         
   3  11  12        506.00        507.03        45.23 o                         
   4  11  12        283.97        305.81        50.67 o                         
   5  11  12        331.44        404.85        53.61 o                         
   6  11  12          0.19        -12.23        54.62 o                         
   7  11  12          6.91        269.94       124.26 o                         
   8  11  12        102.13         17.33       129.44 o                         
   0  12  12        570.43        650.10        73.05 o                         
   1  12  12       3001.66       3115.71       100.96 o                         
   2  12  12       2814.28       3002.54        93.46 o                         
   3  12  12          8.73         -1.39        43.19 o                         
   4  12  12        162.22        159.00        45.61 o                         
   5  12  12       1014.99        957.49        73.98 o                         
   6  12  12        211.56        153.45        70.34 o                         
   7  12  12        520.40        479.46       147.04 o                         
   8  12  12        431.96        582.98       119.94 o                         
   1  13  12        284.94        348.88        52.80 o                         
   2  13  12       2641.05       2708.98        83.47 o                         
   3  13  12       1704.94       1835.42        72.40 o                         
   4  13  12       2795.16       2825.05        90.65 o                         
   5  13  12         24.75         29.79        58.68 o                         
   6  13  12        180.39         73.97        99.54 o                         
   7  13  12         89.41        304.96        99.23 o                         
   0  14  12        169.72        129.95        74.40 o                         
   1  14  12       2280.75       2219.67        93.35 o                         
   2  14  12         99.02         48.58        46.17 o                         
   3  14  12          0.33          1.98        45.07 o                         
   4  14  12         11.39        -28.14        48.28 o                         
   5  14  12        801.61        859.28        79.85 o                         
   6  14  12          9.10        103.91        85.65 o                         
   7  14  12        503.29        690.52       126.74 o                         
   1  15  12       3321.76       3062.82       117.17 o                         
   2  15  12       2323.02       2510.06        95.82 o                         
   3  15  12       2144.48       2620.03       104.00 o                         
   4  15  12       2233.38       2183.30        99.17 o                         
   5  15  12        677.57        735.47        70.82 o                         
   6  15  12          0.13         54.12       159.82 o                         
   7  15  12        365.80        720.67       186.77 o                         
   0  16  12        259.70        206.81        77.90 o                         
   1  16  12         65.21         98.58        63.96 o                         
   2  16  12        213.08        180.62        63.90 o                         
   3  16  12        292.87        149.82        67.23 o                         
   4  16  12        101.38         42.07        60.87 o                         
   5  16  12        120.15        142.82        83.19 o                         
   6  16  12        284.20        343.37       157.01 o                         
   1  17  12        500.54        485.98        91.63 o                         
   2  17  12        677.24        489.70        89.13 o                         
   3  17  12        509.22        581.37        86.48 o                         
   4  17  12        565.05        508.42        75.19 o                         
   5  17  12        169.82        289.88       129.36 o                         
   6  17  12        100.83        126.98       154.39 o                         
   0  18  12       1455.70       1509.57       153.78 o                         
   1  18  12        183.67        252.06        98.00 o                         
   2  18  12        283.18        241.57        89.25 o                         
   3  18  12         92.18        112.17        84.05 o                         
   4  18  12          5.02         28.17        98.92 o                         
   5  18  12        151.74        566.66       288.13 o                         
   1  19  12          4.10         53.05       121.60 o                         
   2  19  12          0.31        158.56       108.03 o                         
   3  19  12        129.90        288.92       124.45 o                         
   4  19  12          4.27        153.20       109.90 o                         
   5  19  12          4.36        163.74       254.72 o                         
   0  20  12        372.62        446.50       192.36 o                         
   1  20  12        404.11        500.15       141.01 o                         
   2  20  12         95.40        291.25       144.03 o                         
   3  20  12         28.35         12.69       131.11 o                         
   4  20  12        342.03        589.56       159.15 o                         
   1  21  12          2.05        101.84       195.69 o                         
   2  21  12        410.44        700.10       139.53 o                         
   3  21  12        107.89        317.54       167.01 o                         
   0  22  12          9.37         96.44       716.99 o                         
   1  22  12        284.41        117.09       304.24 o                         
   2  22  12          1.45         61.80       173.17 o                         
   1   1  13       3059.05       3423.87        80.35 o                         
   2   1  13      10894.51      11203.85       236.77 o                         
   3   1  13       6106.05       6087.01       139.42 o                         
   4   1  13      14315.72      14746.49       339.04 o                         
   5   1  13        474.17        446.15        42.49 o                         
   6   1  13        215.80        252.12        39.15 o                         
   7   1  13        589.80        605.65        44.35 o                         
   8   1  13       4166.05       4102.72       136.08 o                         
   9   1  13        644.09        419.76       222.80 o                         
   0   2  13       8510.10       9245.51       286.90 o                         
   1   2  13       8966.98       9147.22       185.51 o                         
   2   2  13        490.35        475.58        30.69 o                         
   3   2  13        221.37        334.14        29.93 o                         
   4   2  13       2335.84       2462.22        76.36 o                         
   5   2  13        495.89        626.37        44.67 o                         
   6   2  13        844.46       1034.29        52.25 o                         
   7   2  13        308.65        434.92        54.06 o                         
   8   2  13       1112.42       1121.54       111.64 o                         
   9   2  13         35.58         32.37       162.79 o                         
   1   3  13       2366.18       2166.33        59.11 o                         
   2   3  13       4786.09       5101.78       113.47 o                         
   3   3  13        393.33        491.16        31.14 o                         
   4   3  13       3841.76       3628.91        93.38 o                         
   5   3  13        613.73        831.95        50.28 o                         
   6   3  13         50.77        124.29        42.91 o                         
   7   3  13       1321.21       1253.51        67.09 o                         
   8   3  13       1123.43       1164.33        90.15 o                         
   9   3  13        182.88       -124.48       152.77 o                         
   0   4  13      23142.62      25588.42       767.67 o                         
   1   4  13      11775.90      12215.71       257.13 o                         
   2   4  13        168.47        188.73        28.32 o                         
   3   4  13        152.57         57.35        25.98 o                         
   4   4  13       2250.99       2186.63        67.74 o                         
   5   4  13       3961.74       3858.79       106.07 o                         
   6   4  13       3607.60       3634.22       104.60 o                         
   7   4  13       1672.61       1791.02        77.69 o                         
   8   4  13        382.84        401.86        95.10 o                         
   9   4  13         56.14         -8.94       199.54 o                         
   1   5  13        989.71       1404.30        46.52 o                         
   2   5  13        141.51        167.24        26.07 o                         
   3   5  13        478.82        601.58        35.93 o                         
   4   5  13        133.86        161.75        38.51 o                         
   5   5  13        124.07        226.18        46.19 o                         
   6   5  13         23.92         38.83        47.50 o                         
   7   5  13          2.62        -54.09        59.61 o                         
   8   5  13        309.14        381.89       100.41 o                         
   0   6  13      14796.18      14663.65       404.42 o                         
   1   6  13      11337.92      11131.51       229.94 o                         
   2   6  13       6888.10       6743.05       141.29 o                         
   3   6  13        387.70        610.97        37.86 o                         
   4   6  13       6225.88       6394.49       144.96 o                         
   5   6  13       1936.27       2076.29        68.70 o                         
   6   6  13       7053.28       6990.22       166.24 o                         
   7   6  13       1455.50       1715.59        92.81 o                         
   8   6  13        419.96        621.21        94.08 o                         
   1   7  13        502.27        815.32        40.97 o                         
   2   7  13       3590.16       3624.87        93.19 o                         
   3   7  13       1706.65       1750.10        57.51 o                         
   4   7  13      10911.00      10746.92       239.46 o                         
   5   7  13        725.38        717.91        47.94 o                         
   6   7  13        652.13        718.11        58.58 o                         
   7   7  13        734.56        805.22        97.14 o                         
   8   7  13       3510.11       3445.54       219.99 o                         
   0   8  13       3977.79       3893.95       151.85 o                         
   1   8  13       4782.42       4608.10       111.22 o                         
   2   8  13        676.29        876.15        51.79 o                         
   3   8  13          1.20         37.62        33.76 o                         
   4   8  13       1766.63       1810.46        64.84 o                         
   5   8  13        619.31        701.64        49.75 o                         
   6   8  13       1382.58       1666.25        77.26 o                         
   7   8  13       1267.11       1405.06        96.45 o                         
   8   8  13         11.65        216.81       136.69 o                         
   1   9  13       1218.75       1100.98        48.85 o                         
   2   9  13      11837.84      11596.77       258.89 o                         
   3   9  13       6892.33       6817.96       163.78 o                         
   4   9  13       3730.86       3848.25       109.06 o                         
   5   9  13       1716.99       1917.77        72.38 o                         
   6   9  13       1935.62       1903.14        89.59 o                         
   7   9  13         55.39         51.69        82.60 o                         
   8   9  13       3002.50       3454.16       189.75 o                         
   0  10  13        167.80        110.66        61.86 o                         
   1  10  13         40.19         11.08        37.42 o                         
   2  10  13        519.55        518.77        43.70 o                         
   3  10  13        407.60        498.65        48.77 o                         
   4  10  13       1805.59       1799.39        71.73 o                         
   5  10  13        147.54         53.66        50.06 o                         
   6  10  13       2488.13       2367.13       105.06 o                         
   7  10  13        230.07        282.46       117.14 o                         
   8  10  13         80.77         94.28       112.04 o                         
   1  11  13       2600.45       2812.64        95.77 o                         
   2  11  13      10890.30      10481.69       248.33 o                         
   3  11  13       3435.41       3541.92        98.86 o                         
   4  11  13       3759.87       3668.38       116.23 o                         
   5  11  13        133.01        177.27        54.24 o                         
   6  11  13         13.43         35.33        69.27 o                         
   7  11  13        411.30        685.75       110.12 o                         
   8  11  13       2446.17       2115.58       262.75 o                         
   0  12  13       5719.10       5657.85       296.44 o                         
   1  12  13        884.42       1044.57        62.77 o                         
   2  12  13         49.57        -40.39        46.51 o                         
   3  12  13         30.14        -47.09        49.68 o                         
   4  12  13        729.97        649.81        57.55 o                         
   5  12  13        630.69        664.89        63.95 o                         
   6  12  13        442.33        274.20        67.87 o                         
   7  12  13        162.93        272.58       159.13 o                         
   1  13  13       2474.31       2134.12        83.91 o                         
   2  13  13       1311.58       1421.39        67.76 o                         
   3  13  13        334.68        290.80        51.57 o                         
   4  13  13        188.57        179.38        49.61 o                         
   5  13  13       1574.64       1490.72        74.69 o                         
   6  13  13          0.19         13.89        81.08 o                         
   7  13  13        218.35        470.58       156.86 o                         
   0  14  13       2715.25       2628.99       158.23 o                         
   1  14  13       1440.36       1193.47        91.87 o                         
   2  14  13         25.31        -19.49        49.84 o                         
   3  14  13        140.52         85.98        52.34 o                         
   4  14  13        459.31        505.88        59.45 o                         
   5  14  13        600.59        596.03        66.55 o                         
   6  14  13       1678.97       1722.94       133.89 o                         
   7  14  13        340.77         48.58       113.24 o                         
   1  15  13        826.20        803.74        72.13 o                         
   2  15  13        116.47        114.97        49.36 o                         
   3  15  13         10.62        -17.92        48.68 o                         
   4  15  13          8.34         49.57        60.87 o                         
   5  15  13         37.99         76.40        78.72 o                         
   6  15  13        187.28        263.17       109.25 o                         
   0  16  13        143.88        242.97       126.04 o                         
   1  16  13       1586.46       1665.94        86.33 o                         
   2  16  13        836.48        809.13        57.90 o                         
   3  16  13          7.47         35.84        62.74 o                         
   4  16  13        153.69        151.36        67.59 o                         
   5  16  13        358.58        279.84        81.71 o                         
   6  16  13       1935.09       1796.99       325.82 o                         
   1  17  13        225.38         57.49        83.73 o                         
   2  17  13        460.02        585.61        99.23 o                         
   3  17  13        183.57        273.71        83.04 o                         
   4  17  13        511.33        489.72        79.37 o                         
   5  17  13         94.68        256.29       126.58 o                         
   6  17  13          5.63        196.91       181.96 o                         
   0  18  13       1347.69       1328.94       153.37 o                         
   1  18  13         43.05         81.97       100.19 o                         
   2  18  13         79.95         55.35        91.52 o                         
   3  18  13         12.14        201.00        97.83 o                         
   4  18  13        163.14        478.23       127.96 o                         
   5  18  13        129.84        164.36       223.37 o                         
   1  19  13        354.47        562.17       132.36 o                         
   2  19  13       3368.13       3654.10       206.32 o                         
   3  19  13        310.93        378.80       128.70 o                         
   4  19  13         28.59         52.20       132.13 o                         
   5  19  13        163.15        225.56       309.21 o                         
   0  20  13          0.98         93.65       211.42 o                         
   1  20  13         43.76        183.45       159.81 o                         
   2  20  13        126.13        229.03       159.84 o                         
   3  20  13         18.86        281.72       209.32 o                         
   4  20  13         10.12        415.96       256.33 o                         
   1  21  13        191.06         32.96       209.83 o                         
   2  21  13       1396.79       1626.19       206.13 o                         
   3  21  13        660.09        604.94       165.30 o                         
   0  22  13        270.83        240.77       409.06 o                         
   1  22  13        172.28        298.50       760.45 o                         
   2  22  13         49.12         25.16       180.68 o                         
   0   0  14      30332.82      30375.02      1219.84 o                         
   1   0  14       5035.96       5553.01       164.13 o                         
   2   0  14       1109.60       1077.46        58.80 o                         
   3   0  14        671.03        857.16        63.97 o                         
   4   0  14       3063.14       3073.01       131.68 o                         
   5   0  14       6087.24       5818.13       216.99 o                         
   6   0  14       3578.95       3860.07       150.75 o                         
   7   0  14       1127.77       1207.14        76.09 o                         
   8   0  14       1171.77       1038.36       200.44 o                         
   9   0  14         20.37       -140.78       234.98 o                         
   1   1  14         11.94         23.36        25.81 o                         
   2   1  14       1123.62       1220.12        43.32 o                         
   3   1  14         67.51         76.70        30.23 o                         
   4   1  14       1217.36       1230.40        52.02 o                         
   5   1  14          9.78         67.26        45.69 o                         
   6   1  14         16.24         24.49        39.32 o                         
   7   1  14        135.94         76.86        42.15 o                         
   8   1  14         88.92        -97.23        97.23 o                         
   9   1  14        166.61         55.84       256.52 o                         
   0   2  14      12485.53      13453.50       411.90 o                         
   1   2  14       6283.70       5706.75       125.00 o                         
   2   2  14       1422.57       1553.30        48.87 o                         
   3   2  14        303.50        278.45        32.09 o                         
   4   2  14       2000.12       2017.04        65.43 o                         
   5   2  14       1632.06       2065.42        67.90 o                         
   6   2  14       1343.30       1555.62        65.83 o                         
   7   2  14        600.41        804.76        64.99 o                         
   8   2  14        285.82        279.85        97.78 o                         
   9   2  14        418.30         73.44       162.37 o                         
   1   3  14        384.58        368.94        30.89 o                         
   2   3  14       4709.07       4842.26       109.72 o                         
   3   3  14        384.46        398.70        33.53 o                         
   4   3  14       5759.98       5529.72       128.85 o                         
   5   3  14         10.95         37.38        43.91 o                         
   6   3  14        444.99        449.18        52.09 o                         
   7   3  14        230.58        282.36        62.50 o                         
   8   3  14       1715.21       1720.09       134.89 o                         
   0   4  14       1756.09       1778.31        83.82 o                         
   1   4  14       2020.19       2298.03        63.89 o                         
   2   4  14        123.19        176.14        30.33 o                         
   3   4  14        244.09        292.14        30.97 o                         
   4   4  14        302.33        284.61        42.16 o                         
   5   4  14        492.02        497.74        50.09 o                         
   6   4  14         32.90        125.91        49.05 o                         
   7   4  14        418.74        400.66        70.86 o                         
   8   4  14        332.88        250.26        92.12 o                         
   1   5  14        396.88        467.06        30.09 o                         
   2   5  14       5620.84       5402.27       122.41 o                         
   3   5  14       1565.50       1702.82        58.95 o                         
   4   5  14       5380.06       5190.50       127.35 o                         
   5   5  14        502.16        503.84        52.32 o                         
   6   5  14        258.39        190.88        56.98 o                         
   7   5  14       1294.76       1382.91        82.60 o                         
   8   5  14       2171.82       2283.28       158.97 o                         
   0   6  14         69.73        128.66        28.08 o                         
   1   6  14         16.33         68.91        28.36 o                         
   2   6  14       1250.40       1402.45        48.25 o                         
   3   6  14         38.23         89.26        35.79 o                         
   4   6  14       2687.58       2671.15        80.97 o                         
   5   6  14        424.91        468.00        47.86 o                         
   6   6  14         36.08         34.25        52.91 o                         
   7   6  14        260.58        195.17        64.52 o                         
   8   6  14       1157.53        826.24       120.11 o                         
   1   7  14       1726.80       1863.01        61.24 o                         
   2   7  14       6241.33       5923.14       131.74 o                         
   3   7  14        652.71        784.51        45.11 o                         
   4   7  14       2210.18       2298.06        75.75 o                         
   5   7  14         66.56         53.74        44.92 o                         
   6   7  14        144.88         96.28        56.02 o                         
   7   7  14        897.32       1119.41        99.61 o                         
   8   7  14       1577.24       1975.68       173.14 o                         
   0   8  14       6755.99       6336.99       215.41 o                         
   1   8  14        885.57       1128.08        50.85 o                         
   2   8  14        817.41        802.67        49.53 o                         
   3   8  14       1786.14       1778.93        60.79 o                         
   4   8  14       3222.82       3185.59        99.07 o                         
   5   8  14       4341.45       4067.97       114.84 o                         
   6   8  14       3990.81       4108.75       133.93 o                         
   7   8  14        269.31        277.93       103.43 o                         
   8   8  14       1115.62        904.55       178.09 o                         
   1   9  14        785.87        705.11        43.70 o                         
   2   9  14       1466.08       1571.93        61.42 o                         
   3   9  14         12.05         29.76        43.59 o                         
   4   9  14        335.72        250.10        48.42 o                         
   5   9  14         16.28         29.97        52.47 o                         
   6   9  14        595.99        557.10        67.53 o                         
   7   9  14          1.26         12.79       138.19 o                         
   8   9  14        196.23        131.91       149.10 o                         
   0  10  14       8974.40       8259.67       296.91 o                         
   1  10  14       1476.46       1326.23        60.59 o                         
   2  10  14        251.61        145.96        39.28 o                         
   3  10  14       1982.64       2090.05        73.98 o                         
   4  10  14         90.57        145.35        51.28 o                         
   5  10  14       1968.61       2283.82       102.31 o                         
   6  10  14       5458.78       5287.90       197.21 o                         
   7  10  14        478.29        608.61       161.74 o                         
   8  10  14        351.61        274.94       127.51 o                         
   1  11  14        364.09        281.86        45.21 o                         
   2  11  14        389.56        288.52        47.11 o                         
   3  11  14         15.49          4.22        51.04 o                         
   4  11  14        170.55        154.80        48.71 o                         
   5  11  14        196.11        131.84        56.98 o                         
   6  11  14          4.23        -43.03        64.86 o                         
   7  11  14        315.44        613.03       162.71 o                         
   0  12  14       6113.73       5696.11       232.69 o                         
   1  12  14        832.58       1073.69        64.24 o                         
   2  12  14        526.04        474.02        56.63 o                         
   3  12  14          1.88        -26.65        49.00 o                         
   4  12  14        616.62        632.25        56.47 o                         
   5  12  14        626.83        564.79        69.37 o                         
   6  12  14       3392.94       3190.52       124.77 o                         
   7  12  14        430.83        649.30       137.60 o                         
   1  13  14        770.85        658.94        63.66 o                         
   2  13  14       2572.42       2682.22        95.23 o                         
   3  13  14       1701.75       1698.81        83.33 o                         
   4  13  14       1813.59       1660.09        71.45 o                         
   5  13  14         35.42        102.04        66.12 o                         
   6  13  14         13.73         87.35        91.02 o                         
   7  13  14         75.03        229.19       187.89 o                         
   0  14  14        541.39        612.53        96.32 o                         
   1  14  14        643.73        565.55        76.66 o                         
   2  14  14         60.41         45.85        58.65 o                         
   3  14  14          8.63         76.21        62.39 o                         
   4  14  14         45.43         85.98        54.60 o                         
   5  14  14         21.44         26.43        71.95 o                         
   6  14  14         95.99        131.79       120.61 o                         
   7  14  14         16.16       -115.72       115.72 o                         
   1  15  14         23.80        -20.86        77.29 o                         
   2  15  14        890.04        862.53        60.60 o                         
   3  15  14        692.85        711.06        64.85 o                         
   4  15  14       1066.46       1027.04        82.92 o                         
   5  15  14         24.33         26.72        75.84 o                         
   6  15  14         56.47        167.46       113.64 o                         
   0  16  14         39.58         15.81        91.89 o                         
   1  16  14          1.58        -40.88        70.61 o                         
   2  16  14        143.11         96.47        69.69 o                         
   3  16  14          0.97         11.03        78.60 o                         
   4  16  14         33.65         78.93        62.04 o                         
   5  16  14        674.08       1039.56       134.82 o                         
   6  16  14        291.94        240.89       168.73 o                         
   1  17  14        992.03        827.02       100.42 o                         
   2  17  14       1890.80       1737.24       101.92 o                         
   3  17  14        673.53        690.29        83.62 o                         
   4  17  14        250.32        356.62        97.90 o                         
   5  17  14        279.26        158.94       114.26 o                         
   0  18  14       1714.36       1757.00       244.91 o                         
   1  18  14        494.93        463.24       118.86 o                         
   2  18  14        602.10        579.65       104.72 o                         
   3  18  14          9.60        102.15        98.46 o                         
   4  18  14        550.74        490.25       120.62 o                         
   5  18  14        603.79        823.73       199.37 o                         
   1  19  14        426.33        441.25       143.36 o                         
   2  19  14          4.40         78.64       121.76 o                         
   3  19  14        253.20        415.50       170.82 o                         
   4  19  14          3.96        206.20       165.09 o                         
   0  20  14        124.45         97.55       331.81 o                         
   1  20  14        654.39        678.01       196.50 o                         
   2  20  14        950.65       1185.26       185.89 o                         
   3  20  14         72.34        183.46       255.37 o                         
   1  21  14          7.50        291.86       374.01 o                         
   2  21  14         41.55       -227.23       227.23 o                         
   0  22  14        373.36        895.10       862.82 o                         
   1  22  14        292.92        683.52       442.39 o                         
   1   1  15       3337.50       3459.25        83.44 o                         
   2   1  15      11083.23      11112.32       244.24 o                         
   3   1  15       1613.62       1676.84        56.63 o                         
   4   1  15       7109.93       7131.54       166.83 o                         
   5   1  15        308.52        328.16        54.55 o                         
   6   1  15        324.18        282.99        51.44 o                         
   7   1  15        346.67        348.13        46.63 o                         
   8   1  15       2371.49       2000.64       131.12 o                         
   0   2  15      10236.88      10553.04       309.72 o                         
   1   2  15       1038.48       1153.69        43.83 o                         
   2   2  15       3132.05       3371.63        85.48 o                         
   3   2  15         94.59        125.70        35.09 o                         
   4   2  15        170.12        181.17        35.66 o                         
   5   2  15        442.41        508.08        44.76 o                         
   6   2  15       3869.38       3782.75       100.09 o                         
   7   2  15         23.61         78.61        57.21 o                         
   8   2  15         10.33        -90.46        90.46 o                         
   1   3  15         59.14        180.09        31.70 o                         
   2   3  15       3250.86       3294.81        86.42 o                         
   3   3  15        313.63        316.10        36.77 o                         
   4   3  15       2664.00       2465.43        77.41 o                         
   5   3  15        319.63        418.03        53.79 o                         
   6   3  15        110.20         90.95        52.82 o                         
   7   3  15        134.10        196.45        70.32 o                         
   8   3  15        611.04        630.45       151.81 o                         
   0   4  15      19448.66      19415.50       666.93 o                         
   1   4  15         14.26         42.48        33.20 o                         
   2   4  15       3546.35       3269.92        83.87 o                         
   3   4  15          4.50          7.16        32.77 o                         
   4   4  15       1620.53       1759.02        61.25 o                         
   5   4  15        867.22        970.64        59.33 o                         
   6   4  15       7708.90       7611.39       178.12 o                         
   7   4  15        371.65        481.89        77.82 o                         
   8   4  15        101.63       -107.99       120.93 o                         
   1   5  15        604.48        703.78        42.66 o                         
   2   5  15         35.63         43.14        33.69 o                         
   3   5  15       1026.65       1199.27        54.46 o                         
   4   5  15        327.48        438.69        46.56 o                         
   5   5  15        113.93        106.02        56.24 o                         
   6   5  15          8.55        -24.28        53.39 o                         
   7   5  15        264.04        222.01        78.71 o                         
   8   5  15        280.53        204.64       205.12 o                         
   0   6  15      13203.58      14143.05       434.30 o                         
   1   6  15        329.55        383.74        39.53 o                         
   2   6  15       4361.87       4606.92       126.11 o                         
   3   6  15        338.13        322.80        42.62 o                         
   4   6  15       1581.03       1686.76        70.66 o                         
   5   6  15        845.81        945.95        57.78 o                         
   6   6  15       4428.48       4723.98       129.32 o                         
   7   6  15        297.84        416.35        77.14 o                         
   8   6  15        201.50        243.13       147.01 o                         
   1   7  15          6.98         28.80        36.59 o                         
   2   7  15       3054.24       3147.24        92.40 o                         
   3   7  15        104.34         46.37        40.42 o                         
   4   7  15        661.48        738.12        51.08 o                         
   5   7  15         32.05         14.27        50.61 o                         
   6   7  15          1.83         87.69        59.16 o                         
   7   7  15          2.07         90.89        78.63 o                         
   8   7  15         20.13         93.68       145.47 o                         
   0   8  15       4212.48       4003.32       142.01 o                         
   1   8  15        295.43        313.37        40.02 o                         
   2   8  15       1136.20       1202.50        53.93 o                         
   3   8  15          2.62        -42.60        43.54 o                         
   4   8  15         54.04         80.43        49.99 o                         
   5   8  15        132.73        227.17        54.62 o                         
   6   8  15        736.38        949.57        87.32 o                         
   7   8  15        121.31        199.98        92.93 o                         
   8   8  15        134.13         63.02       140.99 o                         
   1   9  15          5.62         19.25        45.92 o                         
   2   9  15       6509.53       6545.51       151.02 o                         
   3   9  15        228.00        280.32        40.48 o                         
   4   9  15       4316.94       4148.89       122.10 o                         
   5   9  15          2.34        -11.36        54.55 o                         
   6   9  15        555.84        522.77        69.51 o                         
   7   9  15          5.81         -6.17       130.80 o                         
   8   9  15         60.58         93.19       151.33 o                         
   0  10  15        885.09       1036.05        88.73 o                         
   1  10  15        539.85        515.09        47.81 o                         
   2  10  15       2759.08       2837.33       100.37 o                         
   3  10  15        283.49        295.18        50.76 o                         
   4  10  15        433.56        385.32        58.69 o                         
   5  10  15         79.42        -11.91        59.10 o                         
   6  10  15         59.72         85.91        80.16 o                         
   7  10  15         33.81        132.64       152.86 o                         
   1  11  15        849.21        844.91        56.93 o                         
   2  11  15       1654.35       1662.47        76.99 o                         
   3  11  15        107.72         41.18        55.05 o                         
   4  11  15       2682.53       2729.80        91.51 o                         
   5  11  15          1.40        -33.80        65.58 o                         
   6  11  15          1.64        -18.47        93.94 o                         
   7  11  15        308.95        354.90       110.66 o                         
   0  12  15       3024.23       2886.45       146.28 o                         
   1  12  15         70.57        139.57        49.73 o                         
   2  12  15       1954.03       1922.53        83.03 o                         
   3  12  15        305.75        383.64        62.69 o                         
   4  12  15       1296.10       1246.85        65.30 o                         
   5  12  15        142.32         67.55        65.31 o                         
   6  12  15       1669.71       1881.54       143.37 o                         
   7  12  15         37.00        270.97       148.21 o                         
   1  13  15         76.46         18.00        61.16 o                         
   2  13  15       1628.03       1746.29        84.67 o                         
   3  13  15       1654.81       1830.99        86.46 o                         
   4  13  15        958.06       1082.35        64.54 o                         
   5  13  15        111.46        133.12        72.68 o                         
   6  13  15        600.48        768.57       154.83 o                         
   7  13  15        607.13        411.64       225.27 o                         
   0  14  15      19668.57      19235.57      1830.12 o                         
   1  14  15        107.57         57.29        68.19 o                         
   2  14  15        780.00        829.10        83.31 o                         
   3  14  15         30.93        -14.71        71.02 o                         
   4  14  15        269.80        236.98        62.01 o                         
   5  14  15        644.09        595.53        96.19 o                         
   6  14  15       2647.87       2247.79       195.54 o                         
   1  15  15          0.41        -69.06        69.06 o                         
   2  15  15        252.98        285.66        67.91 o                         
   3  15  15        169.98        251.20        66.33 o                         
   4  15  15          0.05         27.33        72.09 o                         
   5  15  15         10.63        -11.13        78.35 o                         
   6  15  15          7.63         21.35       177.06 o                         
   0  16  15       5896.75       5311.28       241.49 o                         
   1  16  15        245.14        282.71        94.52 o                         
   2  16  15        429.28        362.99        81.31 o                         
   3  16  15         73.14         41.87        69.36 o                         
   4  16  15        268.27        478.41       104.32 o                         
   5  16  15        229.24         80.58       107.73 o                         
   1  17  15        147.47        220.44        65.54 o                         
   2  17  15        531.68        417.24       117.92 o                         
   3  17  15         35.34         86.06        92.53 o                         
   4  17  15        117.31        176.56       110.25 o                         
   5  17  15        252.42        586.71       223.84 o                         
   0  18  15       1186.07       1213.60       191.86 o                         
   1  18  15        552.03        606.94       141.01 o                         
   2  18  15        215.54        333.21       111.11 o                         
   3  18  15        136.04        294.76       118.70 o                         
   4  18  15         56.23         70.57       149.14 o                         
   1  19  15         19.15         -0.23       162.65 o                         
   2  19  15       1105.64       1300.00       210.55 o                         
   3  19  15        179.92        366.03       274.24 o                         
   4  19  15       1081.74       1486.87       179.73 o                         
   0  20  15        300.86        860.34       550.05 o                         
   1  20  15         42.50        -39.81       219.93 o                         
   2  20  15        161.54        171.56       247.72 o                         
   3  20  15          3.10        196.02       224.36 o                         
   1  21  15          8.09        149.13       402.98 o                         
   2  21  15        266.56        636.67       443.68 o                         
   0   0  16      25839.93      26544.57      1191.70 o                         
   1   0  16         24.51         27.72        49.12 o                         
   2   0  16       4820.57       4593.79       155.02 o                         
   3   0  16         51.33          4.99        58.19 o                         
   4   0  16       3560.78       3711.76       145.93 o                         
   5   0  16        205.50        262.48        78.26 o                         
   6   0  16      16434.26      15795.26       473.18 o                         
   7   0  16        318.48        181.45        80.15 o                         
   8   0  16        377.89        397.53       147.85 o                         
   1   1  16       1021.29       1349.66        48.02 o                         
   2   1  16       3505.30       3658.98        91.80 o                         
   3   1  16          7.63        -18.00        36.63 o                         
   4   1  16        845.54        824.88        46.57 o                         
   5   1  16        998.62       1002.42        67.76 o                         
   6   1  16         13.64         85.27        57.45 o                         
   7   1  16         29.09         -8.88        67.28 o                         
   8   1  16        313.09       -127.48       127.48 o                         
   0   2  16       8531.36       8737.87       263.50 o                         
   1   2  16         77.85         84.29        32.37 o                         
   2   2  16       2656.59       2890.65        82.45 o                         
   3   2  16        268.63        205.19        36.80 o                         
   4   2  16       3633.40       3420.57        90.52 o                         
   5   2  16         29.30         19.54        41.83 o                         
   6   2  16       6949.54       6782.63       156.26 o                         
   7   2  16        427.28        381.16        69.06 o                         
   8   2  16        163.36       -125.87       125.87 o                         
   1   3  16       3033.96       2864.76        80.16 o                         
   2   3  16      10520.47      10650.83       226.43 o                         
   3   3  16         71.16         81.03        37.08 o                         
   4   3  16       3639.00       3559.00        95.36 o                         
   5   3  16          8.57        -10.68        58.14 o                         
   6   3  16        197.09        230.26        54.02 o                         
   7   3  16         44.16        128.37        66.68 o                         
   8   3  16       1879.62       1833.48       209.14 o                         
   0   4  16      16290.30      16088.45       489.31 o                         
   1   4  16         33.81         56.14        33.84 o                         
   2   4  16         20.35        -15.84        35.73 o                         
   3   4  16         72.05        123.08        34.76 o                         
   4   4  16        735.43        732.02        45.26 o                         
   5   4  16        463.79        449.50        60.53 o                         
   6   4  16        908.49        938.43        66.12 o                         
   7   4  16          0.19         75.19        70.11 o                         
   8   4  16        200.29         11.78       144.28 o                         
   1   5  16        386.33        444.02        38.27 o                         
   2   5  16      34822.30      34464.24       729.78 o                         
   3   5  16       3001.71       3109.61        86.99 o                         
   4   5  16       7106.87       7178.13       166.97 o                         
   5   5  16          2.56        -39.02        47.52 o                         
   6   5  16         32.02          3.48        57.64 o                         
   7   5  16         86.78        117.15        73.49 o                         
   8   5  16       1995.94       2025.19       209.36 o                         
   0   6  16       2483.53       2664.17       125.98 o                         
   1   6  16          1.35         29.82        40.67 o                         
   2   6  16       5233.03       5398.13       127.12 o                         
   3   6  16       1530.69       1685.34        63.92 o                         
   4   6  16        434.12        426.21        51.86 o                         
   5   6  16          0.20         -1.97        53.51 o                         
   6   6  16        255.71        289.82        65.73 o                         
   7   6  16         71.12        133.70       125.00 o                         
   8   6  16          0.63        -36.48       118.45 o                         
   1   7  16        780.85        778.02        59.30 o                         
   2   7  16       7826.44       7746.36       171.99 o                         
   3   7  16       2947.29       2887.41        92.57 o                         
   4   7  16       2446.15       2633.97        93.52 o                         
   5   7  16        231.73        232.15        58.20 o                         
   6   7  16        109.19        130.35        65.21 o                         
   7   7  16          9.31         98.65        79.51 o                         
   8   7  16       4992.06       4950.84       299.44 o                         
   0   8  16       9991.20       9689.53       294.94 o                         
   1   8  16       1304.72       1348.75        66.33 o                         
   2   8  16        333.92        287.34        51.15 o                         
   3   8  16        326.18        303.45        49.43 o                         
   4   8  16        781.50        879.95        58.21 o                         
   5   8  16          4.59         -3.79        55.68 o                         
   6   8  16       7000.03       7332.47       204.76 o                         
   7   8  16        175.53        254.52        89.31 o                         
   1   9  16         42.25         67.57        42.55 o                         
   2   9  16        863.41        822.25        53.85 o                         
   3   9  16        164.07        112.70        42.67 o                         
   4   9  16       3756.22       3794.07       113.59 o                         
   5   9  16          0.84        -59.44        59.44 o                         
   6   9  16          6.92         70.96        78.89 o                         
   7   9  16         12.31         53.05       138.63 o                         
   0  10  16      20461.03      20076.51       718.51 o                         
   1  10  16        577.21        637.39        51.46 o                         
   2  10  16       4792.21       4923.58       148.06 o                         
   3  10  16        185.99        235.75        55.35 o                         
   4  10  16       2519.42       2225.28        81.39 o                         
   5  10  16         14.77        -43.99        64.07 o                         
   6  10  16       5842.67       6045.00       290.20 o                         
   7  10  16        238.66        460.71       171.69 o                         
   1  11  16          0.22         51.07        48.97 o                         
   2  11  16       2574.59       2638.13       114.90 o                         
   3  11  16          4.90        -58.39        58.39 o                         
   4  11  16        525.17        563.57        53.01 o                         
   5  11  16         81.04         80.17        68.06 o                         
   6  11  16        195.89        137.94       129.02 o                         
   7  11  16          0.01        235.56       169.52 o                         
   0  12  16       7141.45       6588.71       359.73 o                         
   1  12  16       1023.50       1035.66        67.77 o                         
   2  12  16       1507.46       1475.50        78.77 o                         
   3  12  16          4.82         53.25        62.33 o                         
   4  12  16       1249.70       1365.34        67.92 o                         
   5  12  16        114.98        186.23       127.84 o                         
   6  12  16        444.32        862.43       120.45 o                         
   7  12  16          2.39       -116.72       116.72 o                         
   1  13  16         21.39         -9.46        56.75 o                         
   2  13  16       2473.81       2859.90       112.55 o                         
   3  13  16        522.99        569.35        63.08 o                         
   4  13  16       2079.24       2053.28        99.58 o                         
   5  13  16          2.99        131.59       103.94 o                         
   6  13  16        134.38        280.54       212.16 o                         
   0  14  16       5966.88       5644.71       232.79 o                         
   1  14  16        191.64        141.49        68.16 o                         
   2  14  16         49.40         14.99        67.64 o                         
   3  14  16          8.41         41.34        60.49 o                         
   4  14  16         28.10         16.54        63.17 o                         
   5  14  16         22.20        196.57       103.03 o                         
   6  14  16        194.82        583.49       224.37 o                         
   1  15  16        236.83        264.84        73.70 o                         
   2  15  16       3999.49       4082.29       135.56 o                         
   3  15  16         14.55        158.28        82.03 o                         
   4  15  16       2637.83       2940.71       146.08 o                         
   5  15  16         10.52        -41.32        95.01 o                         
   6  15  16         40.41         73.79       306.25 o                         
   0  16  16        184.85        160.27       136.86 o                         
   1  16  16        347.97        269.21        86.46 o                         
   2  16  16         69.90        105.25        88.02 o                         
   3  16  16         65.70        203.37        75.83 o                         
   4  16  16        630.39        662.56       103.20 o                         
   5  16  16        179.66        243.90       103.72 o                         
   1  17  16        190.94        241.31       119.44 o                         
   2  17  16        269.34        274.83        98.06 o                         
   3  17  16        175.89        159.44       129.93 o                         
   4  17  16       1829.55       1826.49       204.35 o                         
   5  17  16          0.02        -55.41       231.53 o                         
   0  18  16        765.23        987.89       198.13 o                         
   1  18  16         11.19         95.41       134.28 o                         
   2  18  16         19.93        194.75       209.46 o                         
   3  18  16         85.81        134.33       125.05 o                         
   4  18  16        542.14        696.58       169.42 o                         
   1  19  16         33.92       -135.34       187.36 o                         
   2  19  16        195.29        461.79       198.39 o                         
   3  19  16        108.28        411.61       154.21 o                         
   0  20  16       1928.53       1636.37       607.16 o                         
   1  20  16         33.79        231.84       486.87 o                         
   2  20  16        479.36        435.77       244.77 o                         
   1   1  17        434.12        556.68        38.15 o                         
   2   1  17      11164.33      11292.01       257.24 o                         
   3   1  17          6.04         40.21        42.42 o                         
   4   1  17       4648.72       4825.79       127.89 o                         
   5   1  17        560.29        596.04        57.38 o                         
   6   1  17         52.77         56.91        48.87 o                         
   7   1  17        315.71        310.98        70.71 o                         
   8   1  17       2555.78       2456.62       194.10 o                         
   0   2  17       1859.87       2095.10        87.15 o                         
   1   2  17        276.44        288.35        41.55 o                         
   2   2  17       1018.96       1171.92        56.54 o                         
   3   2  17        158.02        181.76        40.09 o                         
   4   2  17       1412.54       1546.16        67.90 o                         
   5   2  17         68.54         95.45        46.63 o                         
   6   2  17       1902.66       1902.81        83.75 o                         
   7   2  17         22.48        103.34        70.70 o                         
   8   2  17         51.38       -133.48       199.02 o                         
   1   3  17        519.59        806.80        48.25 o                         
   2   3  17       4018.88       3934.63       108.11 o                         
   3   3  17        102.27         59.52        39.09 o                         
   4   3  17        959.70       1164.01        52.19 o                         
   5   3  17         88.30         87.61        44.94 o                         
   6   3  17        106.92        136.73        64.15 o                         
   7   3  17         27.87         95.49        90.17 o                         
   8   3  17        507.43        394.36       146.00 o                         
   0   4  17      16465.84      16234.46       499.14 o                         
   1   4  17        286.05        476.60        43.12 o                         
   2   4  17        104.31         36.37        38.40 o                         
   3   4  17        112.40         79.74        38.20 o                         
   4   4  17        811.16        965.24        49.44 o                         
   5   4  17         30.63         77.40        65.20 o                         
   6   4  17       7517.45       7755.10       207.79 o                         
   7   4  17        640.18        619.90        89.57 o                         
   8   4  17        308.17        589.61       401.41 o                         
   1   5  17        176.85        234.50        39.42 o                         
   2   5  17       1281.09       1270.35        57.61 o                         
   3   5  17          5.37         45.37        37.16 o                         
   4   5  17         32.55         22.12        49.11 o                         
   5   5  17         22.49         10.08        54.90 o                         
   6   5  17         18.64         71.52        64.11 o                         
   7   5  17        105.36        189.49        95.17 o                         
   8   5  17        549.56        329.90       153.59 o                         
   0   6  17       4795.75       4980.70       203.16 o                         
   1   6  17         58.30         64.11        40.43 o                         
   2   6  17        596.83        618.11        46.06 o                         
   3   6  17        257.90        264.23        48.51 o                         
   4   6  17       1024.44       1181.22        58.66 o                         
   5   6  17          0.03         73.73        53.85 o                         
   6   6  17       2956.55       3234.34       122.23 o                         
   7   6  17         42.81        275.01        84.90 o                         
   8   6  17        354.90        338.26       138.94 o                         
   1   7  17        612.24        816.28        58.79 o                         
   2   7  17       3930.88       4126.60       116.62 o                         
   3   7  17        115.64        148.94        50.74 o                         
   4   7  17        534.27        586.65        52.98 o                         
   5   7  17         94.23         90.43        58.33 o                         
   6   7  17        286.13        503.97        73.54 o                         
   7   7  17         35.69        155.13        94.29 o                         
   0   8  17       1898.18       1824.19       113.11 o                         
   1   8  17        619.42        802.24        57.38 o                         
   2   8  17       3735.72       3651.98       114.61 o                         
   3   8  17        175.53        231.53        56.69 o                         
   4   8  17        913.20        895.64        60.07 o                         
   5   8  17        192.48        246.61        62.66 o                         
   6   8  17       1083.56       1291.71        86.37 o                         
   7   8  17         48.65        331.88       111.80 o                         
   1   9  17         49.46        133.59        46.13 o                         
   2   9  17       5844.35       5504.09       175.80 o                         
   3   9  17        428.35        407.34        55.44 o                         
   4   9  17       6147.87       5841.52       151.03 o                         
   5   9  17         21.70         46.24        70.54 o                         
   6   9  17          1.81        -71.16        83.38 o                         
   7   9  17        270.47        293.24       191.15 o                         
   0  10  17        652.18        702.09        90.59 o                         
   1  10  17         93.42        116.53        58.66 o                         
   2  10  17         26.66         28.97        49.21 o                         
   3  10  17        172.80        170.12        59.19 o                         
   4  10  17         44.58         98.28        56.04 o                         
   5  10  17         68.21         83.06        66.16 o                         
   6  10  17          0.02         -6.19       107.99 o                         
   7  10  17        409.95        257.61       254.02 o                         
   1  11  17        168.34        101.52        55.14 o                         
   2  11  17       2921.59       3225.77       118.91 o                         
   3  11  17        298.23        286.26        64.85 o                         
   4  11  17       2179.47       2344.57        87.00 o                         
   5  11  17        404.84        518.05        84.28 o                         
   6  11  17        282.94        444.14       145.80 o                         
   7  11  17         62.31       -129.28       141.82 o                         
   0  12  17        913.95        527.63        99.00 o                         
   1  12  17         18.26          2.47        56.89 o                         
   2  12  17        137.70         90.29        65.16 o                         
   3  12  17        184.96        296.69        67.15 o                         
   4  12  17        495.56        499.08        60.96 o                         
   5  12  17         22.40         -9.31        91.93 o                         
   6  12  17        342.70        437.58       155.44 o                         
   1  13  17        157.37        143.66        60.41 o                         
   2  13  17       2139.04       2091.91       108.03 o                         
   3  13  17        115.82        133.34        70.82 o                         
   4  13  17        762.56        808.95        83.54 o                         
   5  13  17          1.22         66.82       102.40 o                         
   6  13  17          2.92        231.60       162.71 o                         
   0  14  17       1514.38       1616.23       125.22 o                         
   1  14  17         27.91        -16.25        65.07 o                         
   2  14  17        385.56        536.50        75.52 o                         
   3  14  17         31.60        143.06        68.76 o                         
   4  14  17       1064.38       1001.41        96.38 o                         
   5  14  17          0.14        106.93       110.79 o                         
   6  14  17        760.24        447.89       230.46 o                         
   1  15  17         34.99         53.14        73.87 o                         
   2  15  17         20.61        137.29        78.79 o                         
   3  15  17         21.79         87.39        70.22 o                         
   4  15  17         79.56        129.21        90.92 o                         
   5  15  17        135.79        211.83       145.75 o                         
   0  16  17       2515.84       2565.84       182.56 o                         
   1  16  17          2.68         24.65        85.21 o                         
   2  16  17         79.77        124.69        77.14 o                         
   3  16  17        384.71        475.31       102.14 o                         
   4  16  17        763.14        598.86        97.79 o                         
   5  16  17         25.10        -44.04       144.25 o                         
   1  17  17        130.69        119.72       131.18 o                         
   2  17  17       1664.04       1636.19       138.87 o                         
   3  17  17        117.28        421.28       124.84 o                         
   4  17  17        473.62        412.17       146.82 o                         
   0  18  17        566.66        566.29       267.28 o                         
   1  18  17         40.95        174.69       129.20 o                         
   2  18  17          4.34        138.44       212.01 o                         
   3  18  17        233.49        365.74       206.08 o                         
   4  18  17         12.04        183.83       259.76 o                         
   1  19  17         52.80        -44.56       159.18 o                         
   2  19  17        934.80       1210.01       203.93 o                         
   3  19  17        106.87        291.66       272.75 o                         
   0  20  17          0.10         90.64       615.86 o                         
   1  20  17         23.05       -340.88       340.88 o                         
   0   0  18      15140.86      16141.92       663.37 o                         
   1   0  18         16.31         92.97        56.79 o                         
   2   0  18       3707.41       3686.71       145.66 o                         
   3   0  18         16.40        122.05        60.39 o                         
   4   0  18        742.45        931.86        72.90 o                         
   5   0  18         21.81        153.01        92.21 o                         
   6   0  18       3945.16       4179.16       192.68 o                         
   7   0  18        157.40        262.60       141.65 o                         
   8   0  18        310.36        487.04       264.53 o                         
   1   1  18       1110.99       1140.35        54.15 o                         
   2   1  18         16.70         54.45        41.64 o                         
   3   1  18         16.40         46.32        42.26 o                         
   4   1  18       1177.59       1189.67        59.89 o                         
   5   1  18          6.53         28.31        53.49 o                         
   6   1  18          1.46         90.63        48.90 o                         
   7   1  18          1.34         95.76        85.31 o                         
   8   1  18        115.23        294.57       176.04 o                         
   0   2  18      18183.62      17569.81       536.40 o                         
   1   2  18          8.69         77.15        37.13 o                         
   2   2  18       2938.42       2888.43        89.87 o                         
   3   2  18        411.83        293.33        44.84 o                         
   4   2  18       1964.20       2372.10        83.48 o                         
   5   2  18        160.05        233.02        50.95 o                         
   6   2  18       3002.82       3248.75       135.15 o                         
   7   2  18         29.14         34.97        97.19 o                         
   8   2  18        255.64        254.88       179.71 o                         
   1   3  18       1343.39       1714.38        60.79 o                         
   2   3  18       5188.90       5045.70       132.09 o                         
   3   3  18       1510.29       1503.18        59.12 o                         
   4   3  18       6341.33       6133.94       152.45 o                         
   5   3  18        421.76        281.34        44.83 o                         
   6   3  18          4.30        -18.19        65.13 o                         
   7   3  18        106.12        287.61       113.53 o                         
   8   3  18       1692.07       1702.82       206.30 o                         
   0   4  18        818.81       1012.16        78.20 o                         
   1   4  18         79.06        120.17        40.06 o                         
   2   4  18       1006.80       1123.29        54.87 o                         
   3   4  18         23.66         52.89        40.12 o                         
   4   4  18        269.12        270.26        40.18 o                         
   5   4  18          7.07         23.84        54.01 o                         
   6   4  18        578.59        631.57        74.73 o                         
   7   4  18         13.47        174.13       121.86 o                         
   1   5  18        758.70        815.24        53.97 o                         
   2   5  18       6588.06       6691.06       158.00 o                         
   3   5  18       2574.69       2681.17        87.29 o                         
   4   5  18       6158.00       5842.22       167.75 o                         
   5   5  18        578.65        604.64        63.24 o                         
   6   5  18         16.37         79.69        69.86 o                         
   7   5  18          0.15         90.38       101.57 o                         
   0   6  18       1788.09       2059.21       117.31 o                         
   1   6  18        910.17       1074.35        60.73 o                         
   2   6  18        148.95        151.23        43.05 o                         
   3   6  18       1486.22       1382.04        82.85 o                         
   4   6  18        245.59        188.90        55.23 o                         
   5   6  18          4.13         94.71        66.39 o                         
   6   6  18         78.31        146.76        72.44 o                         
   7   6  18          2.44        234.76       144.27 o                         
   1   7  18       1237.69       1312.31        70.45 o                         
   2   7  18       5257.56       5189.79       157.89 o                         
   3   7  18        277.53        234.36        57.27 o                         
   4   7  18       4135.73       4242.08       128.70 o                         
   5   7  18        318.66        300.56        65.31 o                         
   6   7  18        422.08        362.06        76.49 o                         
   7   7  18        605.40        903.11       223.44 o                         
   0   8  18      10096.57      10979.91       420.90 o                         
   1   8  18       1575.81       1816.45        90.17 o                         
   2   8  18        553.47        740.18        69.70 o                         
   3   8  18        196.94        264.45        65.09 o                         
   4   8  18       2077.88       2007.77        84.40 o                         
   5   8  18        207.88        204.88        66.92 o                         
   6   8  18       1234.61       1134.49       104.09 o                         
   7   8  18        174.27        135.21       124.37 o                         
   1   9  18          3.23          0.74        43.36 o                         
   2   9  18        363.38        318.25        55.14 o                         
   3   9  18        287.70        282.02        68.10 o                         
   4   9  18        249.38        276.22        57.45 o                         
   5   9  18        183.15        167.56        70.91 o                         
   6   9  18         72.09        286.22       103.00 o                         
   7   9  18          2.41        -58.01       193.93 o                         
   0  10  18       7275.38       6744.56       276.22 o                         
   1  10  18       1608.86       1574.93        80.52 o                         
   2  10  18       1734.24       1874.07        78.08 o                         
   3  10  18          3.71        -22.19        50.60 o                         
   4  10  18       1275.81       1465.27        77.87 o                         
   5  10  18         85.23        104.84        94.21 o                         
   6  10  18       3237.00       3801.21       234.43 o                         
   7  10  18         41.94        -83.49       208.68 o                         
   1  11  18       1436.59       1398.33        84.01 o                         
   2  11  18       1096.27       1072.99        63.94 o                         
   3  11  18        245.72        362.57        68.57 o                         
   4  11  18       1117.85       1146.30        69.78 o                         
   5  11  18         37.48        104.52        85.23 o                         
   6  11  18          0.86         47.03       234.99 o                         
   0  12  18        220.46        325.86        79.96 o                         
   1  12  18       1143.74       1066.35        70.78 o                         
   2  12  18       1503.62       1646.92        89.93 o                         
   3  12  18        163.71        296.05        71.40 o                         
   4  12  18       1360.72       1295.42        75.30 o                         
   5  12  18         43.13        165.16        87.30 o                         
   6  12  18        847.73        848.31       153.05 o                         
   1  13  18       1406.11       1204.06        81.86 o                         
   2  13  18       3278.95       3423.24       124.50 o                         
   3  13  18       1512.25       1645.68       105.61 o                         
   4  13  18       1191.69       1152.25        79.21 o                         
   5  13  18        223.06         74.38       137.85 o                         
   6  13  18         97.64         -7.97       247.54 o                         
   0  14  18        148.81        150.48       109.57 o                         
   1  14  18        340.39        266.62        72.19 o                         
   2  14  18        321.61        362.14        84.44 o                         
   3  14  18         10.83         61.52        68.59 o                         
   4  14  18          1.22        -17.97        90.22 o                         
   5  14  18         61.24        187.25       187.03 o                         
   1  15  18        163.05         20.31        95.79 o                         
   2  15  18       3108.21       2976.15       182.75 o                         
   3  15  18        110.41         91.40       107.29 o                         
   4  15  18       1786.21       1858.79       152.15 o                         
   5  15  18         35.63        133.19       112.04 o                         
   0  16  18        250.19        349.66       179.53 o                         
   1  16  18         39.76        -30.75       100.52 o                         
   2  16  18        570.80        628.33       106.45 o                         
   3  16  18         34.87        186.19       135.82 o                         
   4  16  18        222.01        392.15       118.35 o                         
   1  17  18          1.86        -88.31       115.82 o                         
   2  17  18       1911.34       2130.05       171.06 o                         
   3  17  18         84.97        294.28       251.66 o                         
   4  17  18        433.18        532.61       184.11 o                         
   0  18  18       1801.89        762.69      1021.13 o                         
   1  18  18        478.46        258.53       188.46 o                         
   2  18  18        538.99        749.20       392.00 o                         
   3  18  18          0.07        332.59       269.34 o                         
   1  19  18          6.86       -107.28       254.50 o                         
   2  19  18         90.18        -78.57       357.23 o                         
   1   1  19       4874.70       4724.75       124.69 o                         
   2   1  19       9405.46       9195.23       223.25 o                         
   3   1  19        699.88        744.11        52.25 o                         
   4   1  19       5696.27       5384.50       145.34 o                         
   5   1  19        825.55        854.17        66.90 o                         
   6   1  19        287.61        240.69        57.23 o                         
   7   1  19        584.86        650.09       151.84 o                         
   0   2  19      10757.99      10363.73       369.56 o                         
   1   2  19       1132.84       1181.55        54.35 o                         
   2   2  19        327.92        333.95        45.79 o                         
   3   2  19        289.05        314.64        50.05 o                         
   4   2  19       2679.24       2533.59        89.53 o                         
   5   2  19         87.25         82.85        51.99 o                         
   6   2  19        938.87       1163.53        91.78 o                         
   7   2  19        860.01        962.75       170.57 o                         
   1   3  19         37.73         36.83        43.55 o                         
   2   3  19       4550.91       4382.44       137.36 o                         
   3   3  19        608.73        488.36        50.25 o                         
   4   3  19       3959.44       3562.84       103.18 o                         
   5   3  19        163.17         60.54        48.25 o                         
   6   3  19         26.10        130.39        79.76 o                         
   7   3  19         61.33        -69.18       131.27 o                         
   0   4  19      27915.18      29437.12       884.44 o                         
   1   4  19        163.41        197.01        50.31 o                         
   2   4  19       3361.60       3594.44       113.40 o                         
   3   4  19         34.16         62.96        45.16 o                         
   4   4  19       3555.22       3219.00        99.24 o                         
   5   4  19        842.66        763.10        67.88 o                         
   6   4  19       3670.01       3801.39       140.61 o                         
   7   4  19        719.72        684.93       147.09 o                         
   1   5  19        528.34        788.11        57.28 o                         
   2   5  19        252.11        270.57        47.52 o                         
   3   5  19        121.46        139.72        45.17 o                         
   4   5  19        189.71        253.21        58.48 o                         
   5   5  19         21.20        107.61        71.71 o                         
   6   5  19          7.36         90.72        77.48 o                         
   7   5  19         56.91        100.62       144.65 o                         
   0   6  19      13167.87      12770.53       455.48 o                         
   1   6  19        144.65         73.24        47.51 o                         
   2   6  19       3038.33       2945.17        95.90 o                         
   3   6  19        334.86        320.58        59.24 o                         
   4   6  19       4177.50       4160.83       124.20 o                         
   5   6  19        342.87        389.55        70.90 o                         
   6   6  19       2343.75       2430.85       158.01 o                         
   7   6  19        859.75        718.70       143.30 o                         
   1   7  19         60.03         37.50        55.95 o                         
   2   7  19        458.91        504.41        61.74 o                         
   3   7  19        242.70        230.98        65.77 o                         
   4   7  19       2387.31       2098.11        93.44 o                         
   5   7  19        188.78        228.43        72.87 o                         
   6   7  19         54.46         13.58        95.13 o                         
   7   7  19        110.12         99.31       195.63 o                         
   0   8  19       2899.95       2661.00       196.12 o                         
   1   8  19        194.87        271.24        71.73 o                         
   2   8  19        791.57       1153.12        77.63 o                         
   3   8  19         46.09        154.57        69.77 o                         
   4   8  19       1604.75       1687.09        83.91 o                         
   5   8  19        101.66        151.22        88.98 o                         
   6   8  19       1692.05       1807.63       121.95 o                         
   7   8  19         25.99        119.27       170.10 o                         
   1   9  19         78.99         56.55        75.41 o                         
   2   9  19       3650.67       3828.12       131.50 o                         
   3   9  19        849.61        966.50        79.38 o                         
   4   9  19       3224.38       3556.78       114.42 o                         
   5   9  19         44.37         81.73        79.81 o                         
   6   9  19        101.56        264.74       117.57 o                         
   0  10  19          4.20       -106.11       111.09 o                         
   1  10  19         22.13         54.62        76.28 o                         
   2  10  19          5.94         59.20        58.61 o                         
   3  10  19         45.18         17.05        65.25 o                         
   4  10  19        174.22        188.35        75.28 o                         
   5  10  19         11.17        131.31        90.70 o                         
   6  10  19          7.92         71.81       155.77 o                         
   1  11  19          5.45         -5.99        57.19 o                         
   2  11  19       6396.14       6421.73       169.73 o                         
   3  11  19        466.11        477.23        73.04 o                         
   4  11  19       2658.49       2997.42       113.91 o                         
   5  11  19         66.02        180.90       118.72 o                         
   6  11  19          4.23        -36.88       250.50 o                         
   0  12  19       6938.57       7238.61       294.61 o                         
   1  12  19          9.94        -48.74        63.15 o                         
   2  12  19        556.53        707.62        72.63 o                         
   3  12  19         12.79         98.94        71.50 o                         
   4  12  19        214.34        224.43        92.43 o                         
   5  12  19        784.35        642.83       110.61 o                         
   6  12  19        673.16        278.26       184.70 o                         
   1  13  19        270.13        321.52        68.48 o                         
   2  13  19       2350.03       2461.75       105.36 o                         
   3  13  19         41.17        169.39        85.05 o                         
   4  13  19        731.48        743.13        94.67 o                         
   5  13  19        643.93        665.89       253.44 o                         
   0  14  19       4672.46       4943.03       202.82 o                         
   1  14  19        963.26        981.69        83.63 o                         
   2  14  19       1222.32       1162.87       106.88 o                         
   3  14  19          2.52         20.78        92.58 o                         
   4  14  19        694.70        682.78       133.98 o                         
   5  14  19        305.30         25.93       221.51 o                         
   1  15  19         90.40        105.10        92.99 o                         
   2  15  19        586.42        620.12       110.71 o                         
   3  15  19        109.26        217.66       158.50 o                         
   4  15  19         38.35        236.31       141.04 o                         
   0  16  19       1475.52       1471.38       151.25 o                         
   1  16  19        194.11        196.70       111.79 o                         
   2  16  19       2535.79       2658.95       217.09 o                         
   3  16  19          9.76        134.81       139.29 o                         
   4  16  19       1353.38       1320.40       169.13 o                         
   1  17  19         38.76        -32.39       144.01 o                         
   2  17  19        168.96        630.35       170.21 o                         
   3  17  19        258.60        322.11       220.31 o                         
   0  18  19        223.51        157.69       562.47 o                         
   1  18  19        388.70        239.29       167.94 o                         
   2  18  19        478.72        849.27       285.63 o                         
   1  19  19          4.79        -90.47       565.51 o                         
   0   0  20       5188.04       5500.26       356.43 o                         
   1   0  20      12765.45      12372.92       412.31 o                         
   2   0  20         46.30        161.46        72.25 o                         
   3   0  20          5.55         43.81        81.61 o                         
   4   0  20       1251.68       1322.54        95.44 o                         
   5   0  20       1676.32       1825.47       156.69 o                         
   6   0  20       3444.85       3319.40       173.46 o                         
   7   0  20       2189.55       1647.95       250.52 o                         
   1   1  20        756.49        692.65        56.90 o                         
   2   1  20        773.96        841.79        58.00 o                         
   3   1  20       1134.28       1150.55        66.35 o                         
   4   1  20         15.92        -53.76        57.41 o                         
   5   1  20        414.46        370.87        63.07 o                         
   6   1  20          3.08         53.78        95.80 o                         
   7   1  20         55.62        179.72       161.56 o                         
   0   2  20        363.74        308.17        73.04 o                         
   1   2  20       1451.35       1686.34        75.29 o                         
   2   2  20       1633.93       1765.68        75.50 o                         
   3   2  20          4.82          3.41        52.33 o                         
   4   2  20       2499.64       2476.06       104.80 o                         
   5   2  20        622.17        744.40        72.95 o                         
   6   2  20       1127.17       1373.53       128.79 o                         
   7   2  20        773.33        736.92       161.06 o                         
   1   3  20         45.09         40.93        49.78 o                         
   2   3  20       3315.48       3271.26       113.48 o                         
   3   3  20        271.39        335.54        54.59 o                         
   4   3  20       1679.95       1904.78        93.57 o                         
   5   3  20        246.38        245.61        71.93 o                         
   6   3  20        117.65        184.03        93.05 o                         
   7   3  20         94.80         76.36       137.76 o                         
   0   4  20       1730.99       1695.49        93.43 o                         
   1   4  20       3245.71       3277.93       111.19 o                         
   2   4  20        308.48        478.83        58.40 o                         
   3   4  20          5.16        -11.98        53.06 o                         
   4   4  20        480.05        490.24        50.59 o                         
   5   4  20        170.80        202.35        68.97 o                         
   6   4  20        107.62        133.42        98.18 o                         
   7   4  20        276.76        307.54       128.89 o                         
   1   5  20       1762.32       1814.39        74.59 o                         
   2   5  20       1068.25       1195.58        67.24 o                         
   3   5  20       3254.82       3597.74       111.12 o                         
   4   5  20       3077.01       3100.97       107.62 o                         
   5   5  20        894.78        995.39        79.58 o                         
   6   5  20        698.02        832.69       115.92 o                         
   7   5  20        197.92        243.99       197.12 o                         
   0   6  20        106.07        157.59        81.77 o                         
   1   6  20        477.45        552.07        58.46 o                         
   2   6  20        309.97        276.14        53.57 o                         
   3   6  20        214.17        229.34        64.12 o                         
   4   6  20       1104.77       1250.53        73.73 o                         
   5   6  20        791.95        648.50        84.21 o                         
   6   6  20        395.34        485.36       144.52 o                         
   7   6  20        534.24        360.28       150.66 o                         
   1   7  20        956.70        953.27        64.72 o                         
   2   7  20       2088.63       2320.03        92.17 o                         
   3   7  20        395.07        488.57        69.11 o                         
   4   7  20       2285.72       2368.17        90.07 o                         
   5   7  20        397.03        438.10        87.65 o                         
   6   7  20         28.29        123.77       117.11 o                         
   0   8  20       3636.55       3675.08       236.49 o                         
   1   8  20       1100.93       1136.23        79.99 o                         
   2   8  20       1026.24       1087.45        77.22 o                         
   3   8  20        214.81        237.28        72.11 o                         
   4   8  20        455.79        551.82        70.79 o                         
   5   8  20       1439.80       1548.75       114.53 o                         
   6   8  20        962.31       1126.49       178.85 o                         
   1   9  20        148.60        196.60        75.14 o                         
   2   9  20        196.99        145.88        71.13 o                         
   3   9  20        585.85        682.74        82.08 o                         
   4   9  20        584.47        673.79        84.44 o                         
   5   9  20         60.85         72.26        97.77 o                         
   6   9  20        161.92        280.75       138.05 o                         
   0  10  20       3323.82       3268.82       171.81 o                         
   1  10  20       2415.94       2524.59       106.96 o                         
   2  10  20        382.09        338.99        75.75 o                         
   3  10  20        349.52        393.31        77.51 o                         
   4  10  20       1175.63       1428.63        94.01 o                         
   5  10  20       1871.92       1781.12       122.39 o                         
   6  10  20       1272.69       1551.97       244.45 o                         
   1  11  20        341.67        403.12        83.93 o                         
   2  11  20         49.49        -10.08        75.08 o                         
   3  11  20        172.72        311.75        90.60 o                         
   4  11  20        153.26        228.49        97.27 o                         
   5  11  20         44.20         24.61       118.24 o                         
   6  11  20         11.57        197.06       200.90 o                         
   0  12  20       1965.07       2237.49       156.99 o                         
   1  12  20         76.35         72.02        87.90 o                         
   2  12  20        598.07        549.50        80.74 o                         
   3  12  20          1.28        -81.62        81.62 o                         
   4  12  20        522.20        373.81       148.69 o                         
   5  12  20        631.83        556.13       137.04 o                         
   1  13  20         27.56        124.11        89.61 o                         
   2  13  20        436.53        511.81       101.61 o                         
   3  13  20        974.01       1019.15       101.14 o                         
   4  13  20         63.70          6.21       133.82 o                         
   5  13  20         38.75        111.01       134.63 o                         
   0  14  20        510.24        401.63       151.81 o                         
   1  14  20         27.95        179.61       106.81 o                         
   2  14  20        474.22        659.95       120.72 o                         
   3  14  20         31.36        210.03       130.53 o                         
   4  14  20          1.47         31.60       101.11 o                         
   1  15  20          6.07          9.35       168.70 o                         
   2  15  20        554.92        775.73       160.56 o                         
   3  15  20        801.96        944.91       138.45 o                         
   4  15  20        268.54        381.45       171.91 o                         
   0  16  20        254.00        338.76       316.24 o                         
   1  16  20        237.78         73.99       210.23 o                         
   2  16  20        451.54        948.48       323.30 o                         
   3  16  20         22.42         81.78       223.96 o                         
   1  17  20         89.07       -161.19       409.13 o                         
   2  17  20        282.56         88.33       332.51 o                         
   0  18  20        715.78       1052.79       612.13 o                         
   1  18  20        211.01        161.47       404.22 o                         
   1   1  21         35.92         40.57        59.12 o                         
   2   1  21       6277.18       6097.32       174.07 o                         
   3   1  21       5628.14       5890.54       157.79 o                         
   4   1  21       1791.84       1802.56        76.99 o                         
   5   1  21        562.26        666.65        94.95 o                         
   6   1  21        162.47        108.61       102.64 o                         
   7   1  21        336.20        121.17       229.66 o                         
   0   2  21         33.58         38.50        84.07 o                         
   1   2  21       2587.04       2894.73       102.87 o                         
   2   2  21       1288.79       1312.64        72.79 o                         
   3   2  21         10.18         21.08        57.42 o                         
   4   2  21        895.63        952.23        72.59 o                         
   5   2  21       1773.32       1595.49        94.89 o                         
   6   2  21        112.09        185.81       148.12 o                         
   7   2  21        187.42         21.12       135.78 o                         
   1   3  21        959.18        988.40        61.18 o                         
   2   3  21       1458.89       1526.58        76.67 o                         
   3   3  21        234.14        263.25        55.87 o                         
   4   3  21       1448.31       1507.61        85.13 o                         
   5   3  21        964.44        764.29       117.36 o                         
   6   3  21         76.69        532.92       124.45 o                         
   7   3  21         58.82        -65.89       159.30 o                         
   0   4  21        211.25        236.50        67.09 o                         
   1   4  21       9022.36       8653.64       231.60 o                         
   2   4  21       2074.17       2089.08        79.12 o                         
   3   4  21         19.63         41.22        56.99 o                         
   4   4  21        721.99        705.60        63.74 o                         
   5   4  21        939.32       1091.87        98.41 o                         
   6   4  21       1600.16       1827.18       219.61 o                         
   1   5  21        648.61        650.96        60.89 o                         
   2   5  21        142.58        189.08        56.47 o                         
   3   5  21         10.06          3.97        54.83 o                         
   4   5  21         69.72         52.55        67.33 o                         
   5   5  21        166.24        119.88        97.13 o                         
   6   5  21         31.84        233.63       114.05 o                         
   0   6  21       5225.08       4998.79       241.05 o                         
   1   6  21       4531.32       4672.54       144.57 o                         
   2   6  21        863.28        813.40        63.67 o                         
   3   6  21        155.56        290.05        69.08 o                         
   4   6  21       1268.25       1420.02        79.75 o                         
   5   6  21       2775.23       3020.52       188.91 o                         
   6   6  21       1738.09       2053.44       204.88 o                         
   1   7  21        862.96        810.74        66.07 o                         
   2   7  21       2864.89       3021.70       113.17 o                         
   3   7  21       2139.35       2312.40        94.40 o                         
   4   7  21        542.61        482.81        77.97 o                         
   5   7  21       1240.77       1127.38       130.20 o                         
   6   7  21        174.11        225.00       190.96 o                         
   0   8  21       2381.64       2345.16       157.64 o                         
   1   8  21        467.57        495.82        72.11 o                         
   2   8  21         12.33         52.90        75.99 o                         
   3   8  21        173.65        243.91        78.76 o                         
   4   8  21        576.72        636.07        81.80 o                         
   5   8  21       1067.98       1159.18       137.21 o                         
   6   8  21        120.94        602.23       320.68 o                         
   1   9  21        259.93        422.69        73.51 o                         
   2   9  21       3361.55       3254.75       117.49 o                         
   3   9  21       4976.30       4591.59       177.68 o                         
   4   9  21        497.26        528.72        80.01 o                         
   5   9  21        288.42        338.64       121.35 o                         
   6   9  21        463.04        465.88       208.10 o                         
   0  10  21       1279.28       1157.30       130.97 o                         
   1  10  21        197.76        361.87        81.55 o                         
   2  10  21         22.27         68.82        80.96 o                         
   3  10  21        375.43        365.39        85.61 o                         
   4  10  21          5.33         36.62       116.91 o                         
   5  10  21          1.77         84.66       157.03 o                         
   1  11  21        512.41        592.41        87.08 o                         
   2  11  21       2737.93       2844.58       117.14 o                         
   3  11  21       2426.95       2441.41       123.18 o                         
   4  11  21       1260.68       1192.92       162.54 o                         
   5  11  21        394.24        267.39       163.97 o                         
   0  12  21       1682.69       1683.58       150.37 o                         
   1  12  21       1671.66       1510.47       111.46 o                         
   2  12  21          1.39         59.63        90.41 o                         
   3  12  21          4.17          6.36       107.01 o                         
   4  12  21        209.27        223.28       185.07 o                         
   5  12  21        154.08        430.94       234.52 o                         
   1  13  21        417.21        389.35       123.42 o                         
   2  13  21        193.16        292.08       118.75 o                         
   3  13  21        714.88        817.20       149.60 o                         
   4  13  21        933.44        938.07       151.11 o                         
   0  14  21        586.30        761.43       170.76 o                         
   1  14  21       3277.90       3380.31       318.98 o                         
   2  14  21          4.72         86.69       150.04 o                         
   3  14  21          7.00        242.68       207.03 o                         
   4  14  21         49.91       -106.86       154.72 o                         
   1  15  21        122.64         79.22       192.09 o                         
   2  15  21        117.67        166.98       204.87 o                         
   3  15  21        462.19        559.67       342.63 o                         
   0  16  21        751.89        300.82       361.26 o                         
   1  16  21        175.95        -88.07       309.39 o                         
   2  16  21         95.00        420.98       195.27 o                         
   1  17  21        323.69        561.44       400.98 o                         
   0   0  22       6326.72       6636.30       487.06 o                         
   1   0  22       3655.75       3258.17       163.03 o                         
   2   0  22       3932.78       3747.82       166.28 o                         
   3   0  22         43.27         32.64        85.03 o                         
   4   0  22       2394.67       2251.57       130.08 o                         
   5   0  22       2824.33       3161.02       279.93 o                         
   6   0  22       2073.18       3248.90       724.29 o                         
   1   1  22         10.38        -13.09        61.18 o                         
   2   1  22        846.30        999.04        77.00 o                         
   3   1  22       1010.83       1029.27        74.66 o                         
   4   1  22        522.82        415.00        68.15 o                         
   5   1  22        435.55        394.64       117.92 o                         
   6   1  22        196.40        265.56       220.48 o                         
   0   2  22       5232.83       5085.37       282.16 o                         
   1   2  22       2078.04       2265.25       105.01 o                         
   2   2  22        959.13       1110.71        79.08 o                         
   3   2  22        403.71        263.70        62.24 o                         
   4   2  22        574.42        554.87        65.68 o                         
   5   2  22       1948.64       1941.99       150.10 o                         
   6   2  22        598.34        856.22       200.68 o                         
   1   3  22        507.34        494.98        65.09 o                         
   2   3  22       4558.43       4412.40       136.61 o                         
   3   3  22       6507.92       6523.69       181.23 o                         
   4   3  22        233.98        292.65        79.46 o                         
   5   3  22        233.39        343.45       106.85 o                         
   6   3  22        177.86        539.91       192.09 o                         
   0   4  22       1054.63       1200.49       104.11 o                         
   1   4  22         84.63         35.22        56.89 o                         
   2   4  22        637.38        529.29        60.34 o                         
   3   4  22        216.45        151.81        61.76 o                         
   4   4  22         11.09         12.14        81.69 o                         
   5   4  22         70.95        111.30       114.34 o                         
   6   4  22        579.54        795.28       126.05 o                         
   1   5  22       1176.93       1063.05        74.69 o                         
   2   5  22       3649.85       3553.42       114.30 o                         
   3   5  22       5085.45       5102.51       138.91 o                         
   4   5  22       1848.03       1874.52        93.57 o                         
   5   5  22        363.49        360.81       126.68 o                         
   6   5  22         14.27        266.13       202.36 o                         
   0   6  22         21.46         42.92        81.98 o                         
   1   6  22        210.69        219.54        60.90 o                         
   2   6  22         36.29         56.99        59.67 o                         
   3   6  22         16.69        -19.67        70.16 o                         
   4   6  22         65.01        108.33        78.81 o                         
   5   6  22         10.25        424.56       135.21 o                         
   6   6  22        115.30        318.44       156.01 o                         
   1   7  22       1296.33       1384.65        76.02 o                         
   2   7  22       1423.37       1560.73        90.53 o                         
   3   7  22       2569.35       2701.55       102.30 o                         
   4   7  22       1076.64        970.82        97.15 o                         
   5   7  22        833.87       1055.02       157.01 o                         
   6   7  22        195.56        351.06       146.95 o                         
   0   8  22        224.34        226.01       116.47 o                         
   1   8  22       2928.55       3096.91       119.31 o                         
   2   8  22        491.02        455.68        81.91 o                         
   3   8  22        108.52        173.09        88.65 o                         
   4   8  22        203.85        252.53       107.54 o                         
   5   8  22        399.66        688.26       182.11 o                         
   1   9  22          6.60         69.07        79.90 o                         
   2   9  22        227.03        236.78        83.18 o                         
   3   9  22         43.53        -22.35        94.28 o                         
   4   9  22        137.50        113.39       154.19 o                         
   5   9  22         38.04        150.70       171.27 o                         
   0  10  22       1226.37       1376.92       157.22 o                         
   1  10  22       1546.24       1649.52        92.32 o                         
   2  10  22        350.34        442.90        92.48 o                         
   3  10  22        468.65        352.35        97.99 o                         
   4  10  22        522.12        551.30       158.62 o                         
   5  10  22        553.11        508.53       149.79 o                         
   1  11  22         31.31         15.29        95.50 o                         
   2  11  22         64.64        -41.00       100.32 o                         
   3  11  22        151.21         81.89       123.21 o                         
   4  11  22          0.50        133.77       189.67 o                         
   5  11  22        709.96        766.04       185.61 o                         
   0  12  22       2720.65       2673.97       224.46 o                         
   1  12  22       1409.67       1384.64       135.07 o                         
   2  12  22        250.65        226.49       124.76 o                         
   3  12  22          6.95        169.49       157.81 o                         
   4  12  22        690.07        428.40       217.11 o                         
   1  13  22        259.79        476.66       176.87 o                         
   2  13  22       1327.74       1580.66       173.13 o                         
   3  13  22       1850.30       1745.50       233.91 o                         
   4  13  22        622.03        565.90       193.64 o                         
   0  14  22       1021.31        839.57       448.79 o                         
   1  14  22        674.28        344.93       202.20 o                         
   2  14  22         66.06        268.81       169.51 o                         
   3  14  22        162.65        254.12       386.08 o                         
   1  15  22        513.32        382.56       309.84 o                         
   2  15  22       1509.61       1235.26       227.00 o                         
   0  16  22          0.50        -74.50       610.89 o                         
   1  16  22         16.00         43.17       393.48 o                         
   1   1  23        924.18       1013.04        79.22 o                         
   2   1  23        145.68         33.40        64.48 o                         
   3   1  23       8867.37       8596.70       238.79 o                         
   4   1  23        335.66        182.89       101.87 o                         
   5   1  23        563.71        666.31       183.83 o                         
   6   1  23        123.35        558.08       220.42 o                         
   0   2  23         35.42         14.28        91.35 o                         
   1   2  23        486.69        423.83        73.25 o                         
   2   2  23        751.83        755.94        70.08 o                         
   3   2  23        162.94        194.55        73.06 o                         
   4   2  23        383.55        353.44       111.92 o                         
   5   2  23       1300.51       1722.67       176.14 o                         
   6   2  23          5.35        389.97       199.93 o                         
   1   3  23        991.31       1120.83        83.09 o                         
   2   3  23         21.27         21.35        66.51 o                         
   3   3  23       4458.51       4390.40       131.40 o                         
   4   3  23        136.84        246.78        90.83 o                         
   5   3  23        119.38        299.07       172.94 o                         
   6   3  23        133.95        426.56       191.27 o                         
   0   4  23        212.23        272.79        93.03 o                         
   1   4  23       2989.71       3213.44       111.24 o                         
   2   4  23        140.65        117.26        65.73 o                         
   3   4  23         56.61         42.86        66.75 o                         
   4   4  23        372.66        459.10        92.70 o                         
   5   4  23       4321.04       4431.58       355.28 o                         
   6   4  23        401.86        851.58       286.99 o                         
   1   5  23         17.05         54.47        68.02 o                         
   2   5  23        273.93        212.52        65.40 o                         
   3   5  23         37.39         23.70        67.01 o                         
   4   5  23          7.10         71.00        88.81 o                         
   5   5  23         43.38        476.44       163.29 o                         
   6   5  23          2.55        331.10       327.02 o                         
   0   6  23       2158.86       2674.26       129.08 o                         
   1   6  23       3473.93       3582.95       114.85 o                         
   2   6  23         14.56          9.91        72.08 o                         
   3   6  23         62.73         50.47        85.06 o                         
   4   6  23        199.82        204.86        95.32 o                         
   5   6  23       2959.85       2818.98       290.52 o                         
   1   7  23       1164.36       1206.17        76.08 o                         
   2   7  23        143.87        188.87        81.67 o                         
   3   7  23       2055.16       2252.70       108.66 o                         
   4   7  23         34.43        205.37       134.56 o                         
   5   7  23         48.28        282.94       220.04 o                         
   0   8  23         28.08        236.21       123.52 o                         
   1   8  23        844.37        869.53        90.51 o                         
   2   8  23        241.42        229.56       121.20 o                         
   3   8  23          0.04        108.87       104.60 o                         
   4   8  23         17.92        180.62       150.06 o                         
   5   8  23        818.13       1219.14       255.88 o                         
   1   9  23       1360.67       1657.25       109.04 o                         
   2   9  23         38.87         57.55       106.76 o                         
   3   9  23       4009.36       3809.62       199.76 o                         
   4   9  23         71.07        -78.53       190.55 o                         
   5   9  23         77.88        634.40       306.64 o                         
   0  10  23        178.17        480.78       216.73 o                         
   1  10  23          4.12         36.13       101.32 o                         
   2  10  23         74.43         53.40       112.01 o                         
   3  10  23        124.86        176.22       146.29 o                         
   4  10  23         38.84       -117.02       209.13 o                         
   1  11  23        805.30        653.62       118.16 o                         
   2  11  23        389.51        249.52       181.71 o                         
   3  11  23       2510.87       2576.65       201.95 o                         
   4  11  23         31.15        207.73       239.59 o                         
   0  12  23        339.73        206.21       270.91 o                         
   1  12  23        924.83        906.95       160.27 o                         
   2  12  23        114.89        180.98       171.50 o                         
   3  12  23          5.28        385.70       218.71 o                         
   4  12  23         86.63        -68.58       264.92 o                         
   1  13  23         74.73        -66.19       215.00 o                         
   2  13  23        139.84        394.51       191.76 o                         
   3  13  23        233.07        337.99       255.09 o                         
   0  14  23         11.37       -105.54       568.67 o                         
   1  14  23        907.34       1023.63       315.31 o                         
   2  14  23         70.03         57.14       266.17 o                         
   1  15  23        604.59        448.79       389.88 o                         
   0   0  24       1017.80       1341.18       219.42 o                         
   1   0  24       5095.31       5513.98       259.16 o                         
   2   0  24       1708.98       1686.98       133.78 o                         
   3   0  24          0.49       -147.00       147.00 o                         
   4   0  24         20.35       -148.04       199.78 o                         
   5   0  24       3636.57       3570.49       643.15 o                         
   1   1  24        973.20       1016.58        76.33 o                         
   2   1  24        234.99         73.27        92.90 o                         
   3   1  24         18.30         68.76        87.47 o                         
   4   1  24          0.86        -22.59       128.39 o                         
   5   1  24          6.97        165.67       266.35 o                         
   0   2  24       2007.94       2041.35       124.53 o                         
   1   2  24       7274.23       6959.11       210.03 o                         
   2   2  24        264.11        122.60        86.34 o                         
   3   2  24        650.91        578.86        96.27 o                         
   4   2  24        626.56        299.38       124.31 o                         
   5   2  24       2102.03       2190.80       320.10 o                         
   1   3  24       2544.19       2508.92        96.18 o                         
   2   3  24         97.89        -69.49       107.47 o                         
   3   3  24       6007.85       5523.56       214.07 o                         
   4   3  24         25.16         60.94       128.64 o                         
   5   3  24        653.75        876.52       232.22 o                         
   0   4  24         22.07         22.72       102.00 o                         
   1   4  24         80.35        226.92        71.90 o                         
   2   4  24         32.17        -38.72        70.89 o                         
   3   4  24         16.18        -18.34        88.68 o                         
   4   4  24        104.91        392.56       142.98 o                         
   5   4  24          6.06        -61.61       221.82 o                         
   1   5  24        572.17        601.34        93.24 o                         
   2   5  24        100.68         -6.24        78.13 o                         
   3   5  24       7071.71       7206.84       261.06 o                         
   4   5  24         30.96        241.06       158.16 o                         
   5   5  24         30.90        591.56       255.24 o                         
   0   6  24        336.75        307.94       110.32 o                         
   1   6  24        627.59        464.73        82.02 o                         
   2   6  24         10.74         33.03        81.58 o                         
   3   6  24         48.94         37.43       104.24 o                         
   4   6  24          0.07       -124.97       133.70 o                         
   5   6  24       1463.31       2468.49       454.29 o                         
   1   7  24        519.18        556.19        90.88 o                         
   2   7  24        949.85        784.13       100.40 o                         
   3   7  24       2700.55       2668.91       204.87 o                         
   4   7  24          1.78         72.06       213.67 o                         
   5   7  24        944.92       1014.13       269.79 o                         
   0   8  24       1240.99       1180.91       142.25 o                         
   1   8  24       3022.35       3117.80       143.26 o                         
   2   8  24         99.20        -63.64       118.66 o                         
   3   8  24         30.23        109.52       154.54 o                         
   4   8  24        880.12       1013.63       251.79 o                         
   1   9  24          2.98       -103.83       103.83 o                         
   2   9  24        175.50         31.41       131.23 o                         
   3   9  24        379.04        249.57       171.08 o                         
   4   9  24         11.25       -102.18       271.84 o                         
   0  10  24          3.94         64.58       175.93 o                         
   1  10  24       2903.33       2773.97       237.86 o                         
   2  10  24        116.58        158.09       151.24 o                         
   3  10  24          3.37        -14.88       217.02 o                         
   4  10  24        265.44        350.57       291.15 o                         
   1  11  24        179.60        263.34       175.96 o                         
   2  11  24        965.24        971.62       187.21 o                         
   3  11  24        130.31        492.29       232.60 o                         
   0  12  24        555.38        -75.74       559.98 o                         
   1  12  24       1717.98       1883.39       266.13 o                         
   2  12  24        147.54        123.91       185.71 o                         
   3  12  24         81.94        380.89       381.82 o                         
   1  13  24        371.03        598.18       291.79 o                         
   2  13  24          6.00        111.87       227.73 o                         
   0  14  24         79.02       -132.86       630.63 o                         
   1  14  24         51.08        317.88       287.65 o                         
   1   1  25        801.85        782.17        89.93 o                         
   2   1  25        708.38        537.64       106.18 o                         
   3   1  25       4417.44       3580.16       210.44 o                         
   4   1  25        434.29        213.37       210.12 o                         
   5   1  25        468.82        287.30       311.40 o                         
   0   2  25        563.10        491.77       118.99 o                         
   1   2  25       2290.86       2092.66       102.32 o                         
   2   2  25        146.43         -5.98       114.92 o                         
   3   2  25         63.41         51.79       153.11 o                         
   4   2  25        137.56       -140.71       175.05 o                         
   5   2  25        694.97         55.20       349.34 o                         
   1   3  25       1165.22       1098.42        94.02 o                         
   2   3  25        253.16         55.16       104.54 o                         
   3   3  25        778.39        640.11       120.98 o                         
   4   3  25        257.00        542.07       258.17 o                         
   5   3  25        400.91       -158.96       334.88 o                         
   0   4  25         79.36        -58.68       120.04 o                         
   1   4  25       4500.46       4784.75       173.20 o                         
   2   4  25          0.73        -90.96        90.96 o                         
   3   4  25         14.96       -110.10       117.50 o                         
   4   4  25          8.31        -72.99       170.34 o                         
   5   4  25       2628.89       1195.60       728.95 o                         
   1   5  25          1.15         15.50        96.36 o                         
   2   5  25         58.22        -95.61       130.02 o                         
   3   5  25         44.64        -51.06       121.43 o                         
   4   5  25         34.08        174.94       206.01 o                         
   0   6  25        269.53        269.89       142.03 o                         
   1   6  25       4955.85       4175.21       220.16 o                         
   2   6  25         44.56        -87.86        87.86 o                         
   3   6  25          3.87        -46.80       133.27 o                         
   4   6  25          8.99        271.53       349.14 o                         
   1   7  25        326.64        201.75       127.62 o                         
   2   7  25         45.46       -102.98       126.56 o                         
   3   7  25        881.93        829.60       174.20 o                         
   4   7  25        332.68        319.35       308.90 o                         
   0   8  25          5.30       -160.73       191.20 o                         
   1   8  25       2127.48       1935.45       215.78 o                         
   2   8  25         33.41       -143.58       143.58 o                         
   3   8  25          1.72       -140.77       171.81 o                         
   4   8  25         76.33         71.45       353.25 o                         
   1   9  25        632.02        591.40       184.35 o                         
   2   9  25         27.44        -74.43       186.00 o                         
   3   9  25       3240.47       3275.51       286.94 o                         
   0  10  25         69.17       -128.85       230.99 o                         
   1  10  25          9.54         -7.45       180.73 o                         
   2  10  25         14.86       -170.00       197.39 o                         
   3  10  25         37.52        282.09       265.52 o                         
   1  11  25       1218.33       1212.73       236.44 o                         
   2  11  25         54.71        188.17       231.47 o                         
   0  12  25         38.19       -434.58       618.34 o                         
   1  12  25       1094.93       1076.08       386.09 o                         
   2  12  25         39.98        233.70       314.69 o                         
   0   0  26       2195.17       1396.40       212.10 o                         
   1   0  26       2391.63       2115.41       193.89 o                         
   2   0  26        123.86        -46.26       196.98 o                         
   3   0  26        752.99        677.04       506.51 o                         
   4   0  26       1291.32        150.24       973.33 o                         
   1   1  26         95.37       -103.31       103.31 o                         
   2   1  26        141.78        -77.03       108.38 o                         
   3   1  26        116.84       -157.76       157.76 o                         
   4   1  26         46.57       -527.31       714.09 o                         
   0   2  26        228.62         24.89       165.01 o                         
   1   2  26       3299.53       2758.51       132.08 o                         
   2   2  26        362.56        -12.59       116.12 o                         
   3   2  26        343.02         18.07       146.19 o                         
   4   2  26        484.35       -119.20       365.04 o                         
   1   3  26       1899.62       1523.77       125.40 o                         
   2   3  26         97.81       -119.01       119.01 o                         
   3   3  26       2653.79       2044.71       225.32 o                         
   4   3  26        622.19       -265.71       265.71 o                         
   0   4  26         50.78       -120.73       143.86 o                         
   1   4  26        140.05         43.30       104.14 o                         
   2   4  26         38.37       -150.45       150.45 o                         
   3   4  26        137.33       -171.54       232.88 o                         
   4   4  26         88.10         18.90       266.82 o                         
   1   5  26        651.22        299.22       126.92 o                         
   2   5  26         22.23       -129.40       129.40 o                         
   3   5  26       4148.41       3371.34       326.84 o                         
   4   5  26        687.55        953.96       284.02 o                         
   0   6  26        645.91        321.13       388.31 o                         
   1   6  26        398.60        -51.46       145.80 o                         
   2   6  26         87.33         53.36       149.99 o                         
   3   6  26          5.37        254.44       186.84 o                         
   4   6  26         82.26        102.39       282.27 o                         
   1   7  26        444.94        227.35       186.51 o                         
   2   7  26         64.07       -103.30       216.48 o                         
   3   7  26       2909.55       2748.15       320.77 o                         
   0   8  26       1202.36        836.60       279.65 o                         
   1   8  26       1213.18       1000.82       235.51 o                         
   2   8  26          4.54       -109.29       221.49 o                         
   3   8  26        231.52        175.04       376.92 o                         
   1   9  26         60.83         31.33       243.38 o                         
   2   9  26         26.52        121.59       224.00 o                         
   3   9  26        418.76       -216.05       562.47 o                         
   0  10  26         98.06       -547.57       594.75 o                         
   1  10  26       2521.36       1928.05       463.54 o                         
   2  10  26        184.44        195.52       291.71 o                         
   1  11  26        178.35         56.59       610.83 o                         
   1   1  27       1865.67       1422.05       241.87 o                         
   2   1  27        269.51        -60.94       139.05 o                         
   3   1  27       4427.25       2577.60       701.49 o                         
   0   2  27        713.95        -39.74       274.18 o                         
   1   2  27       1921.77       1318.07       251.15 o                         
   2   2  27        228.87         -0.70       131.84 o                         
   3   2  27        428.18       -218.56       392.25 o                         
   1   3  27        828.45        180.24       200.49 o                         
   2   3  27         65.88       -156.71       156.71 o                         
   3   3  27        338.30       -326.40       503.72 o                         
   0   4  27         80.21       -194.58       194.58 o                         
   1   4  27       2487.52       1592.57       220.50 o                         
   2   4  27         55.44       -172.27       172.27 o                         
   3   4  27        108.66       -393.16       484.22 o                         
   1   5  27         83.27       -155.55       155.55 o                         
   2   5  27        272.60        -24.03       282.05 o                         
   3   5  27        154.67       -364.91       407.67 o                         
   0   6  27        924.00        292.83       356.07 o                         
   1   6  27       2227.06       1072.89       212.66 o                         
   2   6  27        558.81        580.07       194.89 o                         
   3   6  27        107.50        108.37       591.58 o                         
   1   7  27        620.80        224.18       241.79 o                         
   2   7  27        180.06         92.81       441.14 o                         
   0   8  27        126.14       -346.29       486.18 o                         
   1   8  27        736.49        326.87       466.63 o                         
   2   8  27        101.36       -207.74       241.81 o                         
   1   9  27        946.68       -397.34       458.86 o                         
   0   0  28        952.10       -364.22       678.50 o                         
   1   0  28       3978.20       2438.73       444.32 o                         
   2   0  28        223.72        137.22       266.33 o                         
   1   1  28        463.87        -29.82       166.49 o                         
   2   1  28         91.92         72.40       423.08 o                         
   0   2  28        577.03         17.42       298.77 o                         
   1   2  28       1319.06        340.47       215.57 o                         
   2   2  28        129.10          5.60       329.01 o                         
   1   3  28        754.61        338.75       294.30 o                         
   2   3  28        856.32        190.05       457.99 o                         
   0   4  28          6.01       -442.25       442.25 o                         
   1   4  28        585.19       -321.06       351.65 o                         
   2   4  28         54.66       -236.78       236.78 o                         
   1   5  28        540.00         52.19       256.14 o                         
   2   5  28       1390.37        755.19       342.38 o                         
   0   6  28        321.49       -420.30       420.30 o                         
   1   6  28         30.71       -261.51       261.51 o                         
   1   7  28       1564.36        478.26       990.77 o                         
   1   1  29       1213.61        -52.29       332.25 o                         
   0   2  29        301.33         95.61       398.57 o                         
   1   2  29        448.18       -148.16       207.40 o                         
                                                                                
