# Supplementary material for: Syntheses, spectroscopy, and crystal structures of 3-(4-bromo­phen­yl)-1,5-di­phenyl­formazan and the 3-(4-bromo­phen­yl)-1,5-di­phenyl­verdazyl radical and the crystal structure of the by-product 5-anilino-3-(4-bromo­phen­yl)-1-phenyl-1H-1,2,4-triazole
Source: Acta Crystallogr E Crystallogr Commun. 2018 Feb 7;74(Pt 3):292–7. doi: 10.1107/S2056989018001913 (PMC5947789; doi:10.1107/S2056989018001913)
Supplement: Supplementary file 5 [file e-74-00292-2sup3.hkl]

data_2                                                                          
_shelx_title ' 5192 in Pbca No61' 
_shelx_refln_list_code          4                                               
_shelx_F_calc_maximum      289.46                                               
_exptl_crystal_F_000      1592.00                                               
_reflns_d_resolution_high  0.7828                                               
                                                                                
loop_                                                                           
 _space_group_symop_operation_xyz                                               
 'x, y, z'                                                                      
 '-x+1/2, -y, z+1/2'                                                            
 'x+1/2, -y+1/2, -z'                                                            
 '-x, y+1/2, -z+1/2'                                                            
 '-x, -y, -z'                                                                   
 'x-1/2, y, -z-1/2'                                                             
 '-x-1/2, y-1/2, z'                                                             
 'x, -y-1/2, z-1/2'                                                             
                                                                                
_cell_length_a     7.0881                                                       
_cell_length_b    21.2183                                                       
_cell_length_c    22.2028                                                       
_cell_angle_alpha  90.000                                                       
_cell_angle_beta   90.000                                                       
_cell_angle_gamma  90.000                                                       
                                                                                
_shelx_F_squared_multiplier     1.000                                           
                                                                                
loop_                                                                           
 _refln_index_h                                                                 
 _refln_index_k                                                                 
 _refln_index_l                                                                 
 _refln_F_squared_calc                                                          
 _refln_F_squared_meas                                                          
 _refln_F_squared_sigma                                                         
 _refln_observed_status                                                         
   2   0   0      11563.51      12390.05       325.74 o                         
   4   0   0      28996.13      31536.96      1149.96 o                         
   6   0   0      11815.44      12166.06       699.78 o                         
   8   0   0       4128.18       4323.82       269.25 o                         
   4   1   0       7904.76       8305.79       164.26 o                         
   6   1   0        289.52        312.47        18.73 o                         
   8   1   0        219.22        195.13        19.22 o                         
   2   2   0      83788.32      85611.74      1823.26 o                         
   4   2   0       1743.87       1918.19        47.82 o                         
   6   2   0       5322.37       5518.22       193.50 o                         
   8   2   0       3403.26       3114.48       138.07 o                         
   2   3   0      23170.08      24427.59       751.80 o                         
   4   3   0      60556.33      65246.80      1486.59 o                         
   6   3   0      10543.07      10940.27       368.21 o                         
   8   3   0       1098.15       1014.53        42.29 o                         
   0   4   0       2635.22       2821.22        52.98 o                         
   2   4   0      15836.12      17216.74       528.43 o                         
   4   4   0       1719.71       1891.37        43.50 o                         
   6   4   0       1657.71       1807.77        60.87 o                         
   8   4   0        360.63        377.12        20.86 o                         
   2   5   0       4479.09       4109.46       168.62 o                         
   4   5   0      26823.63      28029.37       756.17 o                         
   6   5   0       3374.29       3411.72       114.44 o                         
   8   5   0        274.04        287.70        20.54 o                         
   0   6   0      18277.86      17744.74       494.36 o                         
   2   6   0      17109.61      18393.20       771.48 o                         
   4   6   0        138.78        178.24        17.47 o                         
   6   6   0      11426.78      11934.86       377.36 o                         
   8   6   0       4582.60       4306.67       153.00 o                         
   2   7   0       6163.15       6193.71       239.59 o                         
   4   7   0         81.47         83.39        16.21 o                         
   6   7   0        477.01        461.60        20.00 o                         
   8   7   0       1115.38       1023.23        30.73 o                         
   0   8   0      63840.88      65621.23      1535.61 o                         
   2   8   0        216.73        156.31        18.36 o                         
   4   8   0        986.86       1096.90        40.15 o                         
   6   8   0       1847.44       1908.48        71.77 o                         
   8   8   0       1767.54       1951.84        98.81 o                         
   2   9   0      20684.44      21825.33       835.96 o                         
   4   9   0        479.25        503.32        22.79 o                         
   6   9   0       2086.52       2144.51        78.34 o                         
   8   9   0          9.33          1.83        21.15 o                         
   0  10   0       3935.46       5347.27       162.03 o                         
   2  10   0      10193.70      10398.76       363.49 o                         
   4  10   0       2732.14       2949.77       130.32 o                         
   6  10   0        850.00        909.82        31.80 o                         
   8  10   0       4393.18       4082.75       227.64 o                         
   2  11   0       2656.07       2452.52        85.64 o                         
   4  11   0      10176.83      10769.34       365.61 o                         
   6  11   0        794.32        798.36        28.77 o                         
   8  11   0        590.46        485.84        31.98 o                         
   0  12   0      16237.08      17569.69       521.48 o                         
   2  12   0        508.79        531.53        21.75 o                         
   4  12   0        909.06        984.99        34.01 o                         
   6  12   0          0.17          3.88        18.97 o                         
   8  12   0        703.55        643.92        26.21 o                         
   2  13   0      10374.96      10617.67       398.85 o                         
   4  13   0      12240.24      12425.94       437.38 o                         
   6  13   0       2459.07       2514.34        67.88 o                         
   0  14   0      10686.31       9937.90       222.49 o                         
   2  14   0        711.44        660.43        27.90 o                         
   4  14   0        224.15        269.36        21.00 o                         
   6  14   0       1792.61       1810.30        65.68 o                         
   2  15   0       2001.21       2046.82        85.06 o                         
   4  15   0       2484.09       2531.06       105.32 o                         
   6  15   0         78.01         94.36        22.55 o                         
   0  16   0      20121.32      19736.02       479.42 o                         
   2  16   0       7085.88       7087.36       234.64 o                         
   4  16   0        975.33        997.28        35.17 o                         
   6  16   0       1566.40       1582.76        68.17 o                         
   2  17   0       1562.20       1469.62        48.89 o                         
   4  17   0        300.43        313.02        22.92 o                         
   6  17   0        666.12        715.65        39.92 o                         
   0  18   0      11882.28      11235.28       342.86 o                         
   2  18   0       1835.98       2007.16        46.44 o                         
   4  18   0        652.83        622.65        22.14 o                         
   6  18   0       3513.20       3611.29       157.71 o                         
   2  19   0       5152.82       4994.49       147.88 o                         
   4  19   0       7603.01       7839.72       354.63 o                         
   6  19   0        802.39        931.53        29.98 o                         
   0  20   0       1522.89       1261.99        77.73 o                         
   2  20   0        290.91        346.72        22.67 o                         
   4  20   0         56.45         71.18        23.60 o                         
   6  20   0         14.86         63.86        25.33 o                         
   2  21   0         62.52         80.49        21.96 o                         
   4  21   0       3668.34       3964.29       145.68 o                         
   0  22   0        579.37        643.86        41.66 o                         
   2  22   0       2932.90       3122.08        64.69 o                         
   4  22   0         82.85        117.58        22.22 o                         
   2  23   0        566.41        681.46        32.73 o                         
   4  23   0        552.05        602.61        25.97 o                         
   0  24   0       7263.42       7637.82       412.59 o                         
   2  24   0       1564.49       1776.46        61.80 o                         
   4  24   0        110.50        119.53        24.36 o                         
   2  25   0        773.53        697.07        29.97 o                         
   0  26   0       1654.59       1849.09        85.14 o                         
   2  26   0        365.98        412.53        22.93 o                         
   1   1   1       1668.94       1813.17        37.90 o                         
   2   1   1      35316.14      38543.49       489.18 o                         
   3   1   1      39101.62      41255.45       651.56 o                         
   4   1   1       1096.78       1072.52        19.89 o                         
   5   1   1      14275.24      14632.09       302.26 o                         
   6   1   1          5.28         29.61        12.78 o                         
   7   1   1         33.91         55.72        12.81 o                         
   8   1   1        230.26        210.01        13.31 o                         
   9   1   1        136.94        149.78        14.71 o                         
   1   2   1      33618.16      35624.25       789.70 o                         
   2   2   1       2581.60       2682.16        55.06 o                         
   3   2   1       1427.70       1561.70        27.16 o                         
   4   2   1       1844.05       2074.29        34.83 o                         
   5   2   1       4196.26       4335.62        87.91 o                         
   6   2   1        196.11        205.37        13.80 o                         
   7   2   1       2755.03       2822.08        79.40 o                         
   8   2   1        551.33        553.53        18.01 o                         
   9   2   1         25.42         52.51        14.99 o                         
   1   3   1      11986.09      12842.86       270.43 o                         
   2   3   1       5504.09       6216.95       125.60 o                         
   3   3   1       1889.12       1841.83        29.02 o                         
   4   3   1       2042.50       2152.22        31.93 o                         
   5   3   1       3648.60       3928.78        72.72 o                         
   6   3   1        848.43        900.55        20.80 o                         
   7   3   1       1603.01       1575.26        40.34 o                         
   8   3   1        182.20        208.37        14.60 o                         
   0   4   1       2701.17       2851.41        41.43 o                         
   1   4   1      62676.84      63383.89      1906.31 o                         
   2   4   1      12276.10      13365.57       273.42 o                         
   3   4   1       2676.16       2853.70        62.10 o                         
   4   4   1       2485.30       2941.95        43.38 o                         
   5   4   1       3624.28       3838.60        70.89 o                         
   6   4   1       8169.90       8551.74       172.99 o                         
   7   4   1       5826.09       6124.24       163.98 o                         
   8   4   1        873.79        766.01        21.52 o                         
   1   5   1      10052.51      10468.20       208.57 o                         
   2   5   1        866.58       1019.32        20.21 o                         
   3   5   1        537.75        489.12        13.03 o                         
   4   5   1      13476.73      14666.10       271.15 o                         
   5   5   1        768.58        886.43        17.78 o                         
   6   5   1        565.26        630.22        14.72 o                         
   7   5   1        221.15        226.10        14.14 o                         
   8   5   1       2113.17       1995.12        56.05 o                         
   0   6   1       3091.55       2845.54        38.69 o                         
   1   6   1      41906.18      41794.34      1138.53 o                         
   2   6   1         29.16         38.08        12.72 o                         
   3   6   1       1072.13       1083.59        27.02 o                         
   4   6   1       1154.96       1224.19        22.24 o                         
   5   6   1       1291.07       1337.91        26.91 o                         
   6   6   1       1529.38       1562.93        35.53 o                         
   7   6   1       5310.02       5459.30       164.83 o                         
   8   6   1        113.11        129.08        15.40 o                         
   1   7   1       6545.52       6230.90       151.46 o                         
   2   7   1       3419.31       3517.72        91.08 o                         
   3   7   1      39424.78      41828.68      1131.96 o                         
   4   7   1         45.84         73.41        12.04 o                         
   5   7   1       8669.49       8925.55       167.82 o                         
   6   7   1       2417.00       2464.10        61.43 o                         
   7   7   1        162.86        169.22        14.54 o                         
   8   7   1        900.37        850.40        30.74 o                         
   0   8   1       1367.90       1341.32        22.87 o                         
   1   8   1          1.75         13.62        13.29 o                         
   2   8   1          1.07          9.47        12.74 o                         
   3   8   1        541.92        557.84        16.48 o                         
   4   8   1         27.96         38.25        12.28 o                         
   5   8   1        279.66        297.58        12.96 o                         
   6   8   1       1194.90       1240.75        34.24 o                         
   7   8   1        402.52        425.41        15.28 o                         
   8   8   1        384.61        370.00        14.73 o                         
   1   9   1      11306.91      11438.53       285.95 o                         
   2   9   1         90.27         77.14        13.29 o                         
   3   9   1      21073.72      21773.40       614.28 o                         
   4   9   1       1175.02       1107.25        28.89 o                         
   5   9   1       5340.40       5407.64        97.06 o                         
   6   9   1       1829.85       1848.42        38.95 o                         
   7   9   1        423.93        424.04        18.10 o                         
   8   9   1         19.77         26.60        14.59 o                         
   0  10   1      12129.79      12393.00       275.26 o                         
   1  10   1      16360.07      16365.59       370.13 o                         
   2  10   1       2623.08       2882.11        66.14 o                         
   3  10   1         43.04         99.96        12.39 o                         
   4  10   1          9.51         25.35        12.24 o                         
   5  10   1       3372.78       3454.42        89.93 o                         
   6  10   1        215.50        234.07        14.32 o                         
   7  10   1       2487.28       2483.46        70.51 o                         
   8  10   1         27.81         61.72        15.29 o                         
   1  11   1        288.25        402.91        14.11 o                         
   2  11   1        425.95        494.44        13.56 o                         
   3  11   1        926.79        817.21        24.76 o                         
   4  11   1         47.60         65.36        11.81 o                         
   5  11   1       2709.08       2752.52        75.57 o                         
   6  11   1        106.25        137.73        13.55 o                         
   7  11   1        180.72        191.54        15.09 o                         
   8  11   1         60.24         63.21        16.31 o                         
   0  12   1        571.48        514.25        19.97 o                         
   1  12   1      10298.84       9332.87       201.13 o                         
   2  12   1       1660.66       1736.12        47.78 o                         
   3  12   1       2679.16       2788.78        72.44 o                         
   4  12   1         37.18         50.13        12.99 o                         
   5  12   1       1190.94       1242.42        38.69 o                         
   6  12   1        305.74        322.76        14.93 o                         
   7  12   1       4653.99       4588.61       135.87 o                         
   8  12   1          6.03         76.75        15.53 o                         
   1  13   1       1033.01       1038.92        18.39 o                         
   2  13   1        634.68        707.12        18.06 o                         
   3  13   1       1218.07       1239.33        36.08 o                         
   4  13   1        223.34        226.93        13.91 o                         
   5  13   1        775.64        803.35        21.35 o                         
   6  13   1        215.15        227.27        14.69 o                         
   7  13   1          4.75          6.04        15.34 o                         
   0  14   1        666.40        625.04        18.57 o                         
   1  14   1       4780.87       4505.02        86.21 o                         
   2  14   1       1097.65       1065.03        30.09 o                         
   3  14   1       1317.05       1310.70        35.47 o                         
   4  14   1        240.64        242.40        14.13 o                         
   5  14   1        538.00        552.94        18.64 o                         
   6  14   1        195.59        208.84        15.59 o                         
   7  14   1       2146.26       2008.01        52.94 o                         
   1  15   1        407.04        364.82        13.43 o                         
   2  15   1        320.92        344.61        13.98 o                         
   3  15   1       7208.39       7333.75       204.05 o                         
   4  15   1        299.98        299.46        15.08 o                         
   5  15   1       5370.23       5442.96       167.39 o                         
   6  15   1        322.68        340.13        15.24 o                         
   7  15   1         59.19         79.85        15.77 o                         
   0  16   1        694.94        633.52        20.06 o                         
   1  16   1         66.86         82.85        13.79 o                         
   2  16   1         81.21        105.47        14.12 o                         
   3  16   1         85.56         85.10        14.40 o                         
   4  16   1         60.33         77.86        15.28 o                         
   5  16   1          0.34          5.59        14.36 o                         
   6  16   1         26.36         35.97        15.92 o                         
   7  16   1         26.93         42.23        16.04 o                         
   1  17   1       1191.40       1165.62        15.18 o                         
   2  17   1       3248.36       3036.44        75.42 o                         
   3  17   1       7370.39       7218.22       203.57 o                         
   4  17   1        540.79        623.96        20.11 o                         
   5  17   1       3148.22       3225.11        92.32 o                         
   6  17   1         10.33         19.59        16.70 o                         
   7  17   1        172.15        195.35        16.97 o                         
   0  18   1        217.06        182.09        20.63 o                         
   1  18   1       4665.74       4591.08        63.51 o                         
   2  18   1         22.66         53.46        14.10 o                         
   3  18   1        627.16        645.92        18.83 o                         
   4  18   1          6.00         25.81        16.48 o                         
   5  18   1       1005.12       1000.43        33.62 o                         
   6  18   1        237.39        275.10        17.79 o                         
   1  19   1        631.64        635.84        15.32 o                         
   2  19   1       2208.90       2146.38        37.50 o                         
   3  19   1        219.52        274.38        15.26 o                         
   4  19   1        300.06        290.08        16.18 o                         
   5  19   1        385.46        429.51        16.56 o                         
   6  19   1          8.17         34.94        17.81 o                         
   0  20   1       1174.28       1067.88        42.90 o                         
   1  20   1       8079.93       8114.17       132.95 o                         
   2  20   1        649.01        602.46        15.38 o                         
   3  20   1         15.63         53.88        15.43 o                         
   4  20   1        174.44        192.85        16.28 o                         
   5  20   1        536.59        591.30        18.82 o                         
   6  20   1        155.63        154.68        18.24 o                         
   1  21   1       1281.75       1250.52        22.76 o                         
   2  21   1        448.26        476.45        15.72 o                         
   3  21   1        437.37        421.80        15.70 o                         
   4  21   1        128.58        146.22        16.76 o                         
   5  21   1        209.55        235.00        16.10 o                         
   0  22   1          7.29         -9.20        23.10 o                         
   1  22   1       1604.79       1784.71        33.80 o                         
   2  22   1        521.49        573.56        15.51 o                         
   3  22   1        307.45        321.58        15.64 o                         
   4  22   1        634.50        638.45        17.83 o                         
   5  22   1        410.31        441.74        17.65 o                         
   1  23   1        392.16        385.00        16.44 o                         
   2  23   1        216.41        239.10        15.33 o                         
   3  23   1       2257.34       2414.13        45.82 o                         
   4  23   1        942.60       1034.00        28.83 o                         
   0  24   1         42.68         86.27        24.81 o                         
   1  24   1         10.16         37.94        16.13 o                         
   2  24   1          2.82         24.38        15.92 o                         
   3  24   1          8.21         31.53        16.66 o                         
   4  24   1         74.56        100.16        17.86 o                         
   1  25   1         33.58         45.58        16.34 o                         
   2  25   1        324.52        347.74        16.56 o                         
   3  25   1       1798.25       1890.27        55.45 o                         
   0  26   1        824.51        994.78        37.45 o                         
   1  26   1        300.41        359.63        17.65 o                         
   2  26   1          1.34         28.52        15.93 o                         
   1   0   2        483.03        614.02        22.20 o                         
   2   0   2       2078.24       1987.31        42.74 o                         
   3   0   2       6562.80       7240.40       176.98 o                         
   4   0   2       9209.49      10859.21       257.76 o                         
   5   0   2       3608.88       3806.47       131.69 o                         
   6   0   2       3728.14       3972.50       143.31 o                         
   7   0   2       2356.51       2293.35        97.16 o                         
   8   0   2       7763.18       7571.72       323.09 o                         
   9   0   2       1495.63       1314.49        70.75 o                         
   1   1   2       3158.12       3275.64        85.15 o                         
   2   1   2       3490.46       3974.59        73.45 o                         
   3   1   2       2624.20       2831.34        43.36 o                         
   4   1   2       1788.86       1811.11        33.91 o                         
   5   1   2         98.02        102.56        11.96 o                         
   6   1   2       1447.02       1505.37        39.94 o                         
   7   1   2          0.93         12.46        13.16 o                         
   8   1   2         73.60         62.98        13.95 o                         
   9   1   2         53.30         52.75        15.64 o                         
   0   2   2      18030.44      17260.34       616.89 o                         
   1   2   2       6279.91       6680.12       169.82 o                         
   2   2   2      29376.07      31472.07       674.42 o                         
   3   2   2          8.62         32.76        12.81 o                         
   4   2   2       5178.42       5791.14       130.74 o                         
   5   2   2        467.35        434.87        12.16 o                         
   6   2   2       3277.11       3370.37        76.69 o                         
   7   2   2       3489.12       3598.78        99.66 o                         
   8   2   2        166.37        198.88        13.77 o                         
   9   2   2        558.82        478.45        19.02 o                         
   1   3   2      32305.26      34132.59       856.69 o                         
   2   3   2      66861.77      69295.62      1527.13 o                         
   3   3   2       9524.53       9861.15       170.10 o                         
   4   3   2       8551.00       8722.68       148.63 o                         
   5   3   2       3061.83       3024.51        63.05 o                         
   6   3   2       1032.29       1056.57        20.83 o                         
   7   3   2          6.24         20.79        13.66 o                         
   8   3   2        725.43        701.34        19.10 o                         
   0   4   2       1652.78       1718.60        41.68 o                         
   1   4   2       3629.93       3836.53        88.02 o                         
   2   4   2          7.97         26.77        12.92 o                         
   3   4   2       2864.10       3380.68        70.90 o                         
   4   4   2        804.73        941.99        18.12 o                         
   5   4   2         17.50         28.59        12.93 o                         
   6   4   2          5.94         38.22        13.29 o                         
   7   4   2         16.05         12.77        14.20 o                         
   8   4   2          5.57          6.44        14.42 o                         
   1   5   2         15.93         27.13        12.32 o                         
   2   5   2       4289.04       4316.96        86.56 o                         
   3   5   2      10483.65      10880.02       234.95 o                         
   4   5   2      10461.76      10482.27       197.68 o                         
   5   5   2       5763.30       5850.08       113.62 o                         
   6   5   2       2228.11       2307.36        56.68 o                         
   7   5   2        612.13        601.90        17.03 o                         
   8   5   2          1.95          4.39        14.38 o                         
   0   6   2       9754.74       9346.81       195.00 o                         
   1   6   2      17097.91      17130.82       411.63 o                         
   2   6   2       5207.12       5223.51       113.05 o                         
   3   6   2       1793.24       1923.20        46.07 o                         
   4   6   2        477.22        517.32        14.63 o                         
   5   6   2        690.08        737.63        14.73 o                         
   6   6   2       1057.10       1108.11        25.97 o                         
   7   6   2       1731.83       1763.21        53.00 o                         
   8   6   2        252.40        300.87        14.95 o                         
   1   7   2        127.31        139.98        14.01 o                         
   2   7   2         39.96         34.40        13.32 o                         
   3   7   2         74.71         79.61        12.62 o                         
   4   7   2       2359.75       2473.98        55.61 o                         
   5   7   2        604.47        581.92        15.63 o                         
   6   7   2       2437.30       2551.33        70.51 o                         
   7   7   2         95.36         97.98        14.94 o                         
   8   7   2          2.02          3.83        14.39 o                         
   0   8   2      15398.34      14334.34       310.91 o                         
   1   8   2      15767.87      15534.10       431.57 o                         
   2   8   2       9764.93       9952.35       241.33 o                         
   3   8   2       7699.65       8276.86       210.44 o                         
   4   8   2        566.05        734.36        18.39 o                         
   5   8   2       1986.51       2071.02        46.12 o                         
   6   8   2       5114.78       5285.45       137.93 o                         
   7   8   2       1095.05       1103.74        39.16 o                         
   8   8   2       2198.57       2134.62        64.13 o                         
   1   9   2       1374.29       1534.50        39.96 o                         
   2   9   2       1854.31       2386.65        64.21 o                         
   3   9   2       2065.16       2181.78        59.21 o                         
   4   9   2       1797.48       1844.53        52.04 o                         
   5   9   2       3838.58       3846.41        92.04 o                         
   6   9   2        767.70        778.98        19.28 o                         
   7   9   2        384.99        371.74        13.88 o                         
   8   9   2          4.37         31.28        15.55 o                         
   0  10   2      20883.23      21058.16       479.27 o                         
   1  10   2       8797.80       8537.39       200.80 o                         
   2  10   2      11858.97      12730.38       300.31 o                         
   3  10   2        418.23        487.73        15.62 o                         
   4  10   2       3943.96       4162.00       119.04 o                         
   5  10   2        294.46        304.16        14.17 o                         
   6  10   2       2495.62       2577.59        67.07 o                         
   7  10   2        199.74        218.35        15.29 o                         
   8  10   2        197.18        192.14        15.82 o                         
   1  11   2       3365.35       3342.58        86.19 o                         
   2  11   2      10168.55      10187.69       275.62 o                         
   3  11   2       2003.41       1797.02        46.72 o                         
   4  11   2       6068.87       6131.96       168.61 o                         
   5  11   2       4354.54       4385.19       115.26 o                         
   6  11   2       1900.09       1958.31        51.01 o                         
   7  11   2        865.72        887.43        26.33 o                         
   8  11   2        112.65        123.88        17.20 o                         
   0  12   2         22.15         61.14        19.01 o                         
   1  12   2        339.60        400.25        14.53 o                         
   2  12   2         58.90         83.47        13.24 o                         
   3  12   2         68.22         77.75        13.26 o                         
   4  12   2        169.40        208.64        12.81 o                         
   5  12   2        312.05        348.44        14.69 o                         
   6  12   2         19.67         33.67        13.86 o                         
   7  12   2        122.07        120.38        14.90 o                         
   8  12   2        118.81        107.89        15.48 o                         
   1  13   2         19.13         24.65        13.36 o                         
   2  13   2       7051.92       6969.14       173.53 o                         
   3  13   2       2539.00       2525.16        73.61 o                         
   4  13   2       5525.47       5731.34       159.14 o                         
   5  13   2        731.54        747.70        23.20 o                         
   6  13   2       1702.14       1785.41        54.64 o                         
   7  13   2       1015.61        931.03        26.08 o                         
   0  14   2       9955.84       9813.08       228.67 o                         
   1  14   2        882.99        788.24        15.24 o                         
   2  14   2       1116.75       1110.91        29.63 o                         
   3  14   2        394.78        411.67        13.90 o                         
   4  14   2        169.26        139.84        14.52 o                         
   5  14   2         94.60         92.11        14.08 o                         
   6  14   2       1008.02       1029.28        36.00 o                         
   7  14   2        185.93        182.06        15.21 o                         
   1  15   2       2402.71       2464.84        44.76 o                         
   2  15   2       2217.27       2233.17        56.60 o                         
   3  15   2        492.82        450.69        15.01 o                         
   4  15   2       1206.30       1327.74        41.14 o                         
   5  15   2       1507.79       1515.60        47.52 o                         
   6  15   2        706.54        651.52        20.61 o                         
   7  15   2        256.44        230.92        15.58 o                         
   0  16   2      10181.54       9812.00       325.60 o                         
   1  16   2       2630.54       2571.44        42.30 o                         
   2  16   2       4314.17       4405.95        96.40 o                         
   3  16   2        957.41        895.54        30.78 o                         
   4  16   2         98.86        119.15        15.98 o                         
   5  16   2        354.58        387.18        15.64 o                         
   6  16   2       2315.37       2247.05        67.16 o                         
   7  16   2       1008.81       1016.56        36.80 o                         
   1  17   2        105.17        131.92        14.20 o                         
   2  17   2        970.31        938.52        20.03 o                         
   3  17   2        496.90        441.22        15.37 o                         
   4  17   2        221.86        294.48        15.25 o                         
   5  17   2        220.83        210.53        15.95 o                         
   6  17   2         12.43         31.39        16.63 o                         
   7  17   2          2.14         40.32        15.92 o                         
   0  18   2        665.09        693.17        24.78 o                         
   1  18   2       4856.47       4782.56        87.71 o                         
   2  18   2       2519.01       2462.79        50.83 o                         
   3  18   2        484.80        466.26        16.26 o                         
   4  18   2        365.74        366.54        16.62 o                         
   5  18   2        804.58        719.55        22.12 o                         
   6  18   2        589.91        557.86        17.62 o                         
   1  19   2        570.91        600.77        14.96 o                         
   2  19   2        903.85       1048.43        18.87 o                         
   3  19   2       5072.66       5073.77       131.76 o                         
   4  19   2       2651.60       2790.96        82.86 o                         
   5  19   2        225.19        206.42        16.09 o                         
   6  19   2        271.28        301.10        17.82 o                         
   0  20   2        907.50        866.65        42.93 o                         
   1  20   2        527.53        556.93        15.76 o                         
   2  20   2        705.96        703.17        15.86 o                         
   3  20   2        233.87        301.21        16.44 o                         
   4  20   2        125.34        120.04        16.04 o                         
   5  20   2         46.08         46.43        16.25 o                         
   6  20   2        242.66        221.73        17.39 o                         
   1  21   2       3135.58       2988.10        56.63 o                         
   2  21   2       6768.09       6645.59        91.62 o                         
   3  21   2       4448.15       4550.76       114.21 o                         
   4  21   2       3877.32       3967.56       125.73 o                         
   5  21   2        375.26        439.68        17.69 o                         
   0  22   2       1851.89       1803.65        67.51 o                         
   1  22   2       2240.32       2162.53        40.48 o                         
   2  22   2       1002.05        962.67        21.03 o                         
   3  22   2        412.95        419.37        16.38 o                         
   4  22   2        146.05        122.88        17.38 o                         
   5  22   2        536.87        570.93        17.57 o                         
   1  23   2          4.95         18.26        15.18 o                         
   2  23   2        634.25        647.65        16.22 o                         
   3  23   2         10.19         34.37        16.17 o                         
   4  23   2        489.35        530.62        18.27 o                         
   0  24   2       4838.29       5011.73       175.69 o                         
   1  24   2        397.60        443.27        16.53 o                         
   2  24   2       1085.92       1087.97        25.20 o                         
   3  24   2        882.15        824.78        18.12 o                         
   4  24   2         34.40         46.30        17.50 o                         
   1  25   2        100.51        111.53        16.35 o                         
   2  25   2        103.88        105.58        16.89 o                         
   3  25   2         14.16         66.70        17.51 o                         
   0  26   2       1348.15       1475.69        53.89 o                         
   1  26   2        703.90        750.71        28.73 o                         
   2  26   2       1240.71       1294.25        53.18 o                         
   1   1   3         20.35         30.54        11.73 o                         
   2   1   3       4932.22       5058.27        93.96 o                         
   3   1   3        412.58        328.55        12.94 o                         
   4   1   3      12005.38      12409.05       227.60 o                         
   5   1   3        210.17        177.97        12.30 o                         
   6   1   3       2328.95       2387.04        58.56 o                         
   7   1   3        126.75        132.96        13.08 o                         
   8   1   3        103.29        115.44        13.82 o                         
   0   2   3      19697.80      18947.77       454.73 o                         
   1   2   3      26155.83      26378.75       736.99 o                         
   2   2   3       9114.67       9616.02       194.58 o                         
   3   2   3       1098.92       1187.01        23.97 o                         
   4   2   3        618.52        686.96        16.24 o                         
   5   2   3       1082.24       1269.59        23.60 o                         
   6   2   3       1787.09       1894.60        41.50 o                         
   7   2   3        472.18        473.50        13.89 o                         
   8   2   3       2268.41       2182.40        60.37 o                         
   1   3   3      41940.64      42943.41      1173.39 o                         
   2   3   3        304.05        331.96        12.85 o                         
   3   3   3       7024.41       7772.74       164.92 o                         
   4   3   3       2730.70       2814.66        53.61 o                         
   5   3   3       1125.47       1145.39        23.85 o                         
   6   3   3         51.47         55.22        13.80 o                         
   7   3   3        188.70        171.59        14.84 o                         
   8   3   3          1.98         20.37        13.98 o                         
   0   4   3      26286.89      24307.47       926.51 o                         
   1   4   3       5039.26       4837.85       118.67 o                         
   2   4   3       3641.34       3758.12        78.19 o                         
   3   4   3       1680.37       1800.09        38.78 o                         
   4   4   3         39.22         33.32        12.18 o                         
   5   4   3       4510.97       4567.81        98.82 o                         
   6   4   3       5604.00       5741.57       133.25 o                         
   7   4   3        593.25        666.44        17.69 o                         
   8   4   3        839.67        903.51        25.42 o                         
   1   5   3       2227.21       2237.91        63.13 o                         
   2   5   3       2306.85       2592.62        51.31 o                         
   3   5   3       1486.70       1933.73        42.00 o                         
   4   5   3       4912.90       5277.15       113.08 o                         
   5   5   3        423.96        426.35        12.71 o                         
   6   5   3         21.56         41.64        14.48 o                         
   7   5   3        149.49        146.08        14.19 o                         
   8   5   3         32.57         34.56        15.56 o                         
   0   6   3      18226.80      18165.33       696.85 o                         
   1   6   3      19983.67      20205.31       566.75 o                         
   2   6   3       1386.28       1289.85        27.93 o                         
   3   6   3        211.52        244.14        12.84 o                         
   4   6   3        185.15        168.29        12.71 o                         
   5   6   3        633.33        692.66        15.03 o                         
   6   6   3        399.41        402.41        14.10 o                         
   7   6   3       3941.63       3945.33        99.48 o                         
   8   6   3       6012.45       5442.83       166.35 o                         
   1   7   3        283.10        354.24        13.81 o                         
   2   7   3      14302.56      14736.30       395.84 o                         
   3   7   3       8012.63       8210.92       193.95 o                         
   4   7   3       5750.28       5713.06       132.76 o                         
   5   7   3       3073.15       3168.67        71.64 o                         
   6   7   3       3877.05       4025.60       102.24 o                         
   7   7   3       1931.37       2024.18        57.45 o                         
   8   7   3         24.58         30.57        15.18 o                         
   0   8   3         18.16         26.22        18.98 o                         
   1   8   3        418.43        440.24        14.44 o                         
   2   8   3         68.15        106.22        13.48 o                         
   3   8   3        368.82        395.85        12.70 o                         
   4   8   3          1.72         22.80        11.42 o                         
   5   8   3       2252.57       2316.55        54.90 o                         
   6   8   3        208.59        217.69        13.57 o                         
   7   8   3        110.62        123.25        14.44 o                         
   8   8   3        118.97        121.54        16.13 o                         
   1   9   3       6479.50       6538.00       182.93 o                         
   2   9   3       8330.63       8264.14       217.92 o                         
   3   9   3       4850.41       4838.32       123.42 o                         
   4   9   3      11009.24      11242.03       307.68 o                         
   5   9   3      10154.36      10238.02       243.89 o                         
   6   9   3       1078.57       1070.91        29.16 o                         
   7   9   3        625.84        629.86        19.11 o                         
   8   9   3          9.47         12.40        15.13 o                         
   0  10   3       4230.91       3745.94       105.63 o                         
   1  10   3      10155.32      10522.18       281.31 o                         
   2  10   3       2592.56       2520.58        80.81 o                         
   3  10   3       2639.39       2976.13        79.75 o                         
   4  10   3         71.52         75.93        12.13 o                         
   5  10   3        565.44        569.71        15.98 o                         
   6  10   3        119.23        166.61        14.13 o                         
   7  10   3        879.92        885.14        25.59 o                         
   8  10   3        518.09        520.24        20.70 o                         
   1  11   3        738.86        870.53        22.48 o                         
   2  11   3       2510.92       2582.80        76.21 o                         
   3  11   3       1826.27       1857.07        54.99 o                         
   4  11   3       8164.30       8358.62       230.74 o                         
   5  11   3         67.90         79.88        13.55 o                         
   6  11   3        120.28        111.86        13.97 o                         
   7  11   3         76.77         79.92        14.09 o                         
   8  11   3        234.22        213.10        16.66 o                         
   0  12   3      28690.38      28176.54       861.15 o                         
   1  12   3      18195.54      18846.71       370.76 o                         
   2  12   3       8354.48       8231.96       230.30 o                         
   3  12   3        157.90        144.28        12.21 o                         
   4  12   3         66.22         73.41        12.57 o                         
   5  12   3       3335.31       3406.53        97.79 o                         
   6  12   3       4331.69       4265.29       123.09 o                         
   7  12   3        992.49        964.69        33.14 o                         
   8  12   3       2384.54       2198.09        74.35 o                         
   1  13   3        790.14        816.18        18.36 o                         
   2  13   3       1511.53       1561.26        44.36 o                         
   3  13   3       1838.83       1916.78        57.70 o                         
   4  13   3       2424.24       2510.80        79.15 o                         
   5  13   3        247.69        237.22        14.06 o                         
   6  13   3          9.25         20.98        14.37 o                         
   7  13   3          2.32         12.65        15.06 o                         
   0  14   3       8362.62       8031.67       279.01 o                         
   1  14   3       2247.03       2102.39        43.95 o                         
   2  14   3       4540.80       4572.90       133.10 o                         
   3  14   3       1004.18        962.76        27.53 o                         
   4  14   3          1.99         17.13        13.76 o                         
   5  14   3       1186.14       1192.78        34.19 o                         
   6  14   3        637.46        631.88        17.72 o                         
   7  14   3        346.03        330.80        14.98 o                         
   1  15   3        118.27         94.22        13.34 o                         
   2  15   3       3648.82       3533.78        90.39 o                         
   3  15   3       4501.95       4418.24       137.47 o                         
   4  15   3       6044.33       6062.94       170.47 o                         
   5  15   3       1471.26       1440.21        46.45 o                         
   6  15   3       1456.66       1486.23        47.11 o                         
   7  15   3         91.99        100.70        15.47 o                         
   0  16   3       2810.38       2758.22        74.36 o                         
   1  16   3        237.91        241.95        14.41 o                         
   2  16   3         32.42         36.60        13.99 o                         
   3  16   3          1.30         13.52        14.36 o                         
   4  16   3         41.70         65.96        14.90 o                         
   5  16   3        223.60        211.98        15.43 o                         
   6  16   3         40.54         50.55        15.70 o                         
   7  16   3         68.86         93.17        16.18 o                         
   1  17   3       3500.76       3396.74        74.54 o                         
   2  17   3       3324.42       3228.33        68.90 o                         
   3  17   3       2117.93       2185.15        72.66 o                         
   4  17   3       3632.34       3763.39       116.63 o                         
   5  17   3        733.23        752.70        23.61 o                         
   6  17   3        755.61        695.57        23.00 o                         
   0  18   3       1927.31       1857.00        82.81 o                         
   1  18   3        187.77        183.56        15.60 o                         
   2  18   3        696.21        704.07        15.67 o                         
   3  18   3          4.79         18.30        15.22 o                         
   4  18   3          3.78         20.05        15.64 o                         
   5  18   3          5.75         23.46        16.40 o                         
   6  18   3        428.31        495.13        18.56 o                         
   1  19   3        544.09        571.04        15.64 o                         
   2  19   3        669.09        718.72        17.52 o                         
   3  19   3       2674.75       2671.93        78.63 o                         
   4  19   3       1534.98       1569.90        52.24 o                         
   5  19   3        410.53        410.13        16.32 o                         
   6  19   3         82.31        124.34        16.93 o                         
   0  20   3       6426.29       6331.07       297.41 o                         
   1  20   3       2188.13       2220.40        47.27 o                         
   2  20   3       1557.25       1549.73        23.23 o                         
   3  20   3        540.46        503.69        16.06 o                         
   4  20   3        141.08        192.42        16.29 o                         
   5  20   3        262.42        261.91        17.04 o                         
   6  20   3        766.48        708.03        32.30 o                         
   1  21   3         55.27         75.50        16.02 o                         
   2  21   3          5.23         26.23        14.52 o                         
   3  21   3        178.98        233.59        16.30 o                         
   4  21   3          3.52         -3.09        16.45 o                         
   5  21   3         25.97         89.12        19.09 o                         
   0  22   3       5067.31       5057.38       217.42 o                         
   1  22   3       1334.97       1373.21        42.17 o                         
   2  22   3       1282.09       1294.60        23.45 o                         
   3  22   3       1204.91       1172.56        26.53 o                         
   4  22   3        142.40        122.72        17.48 o                         
   5  22   3        132.70        129.43        17.69 o                         
   1  23   3        403.47        398.16        16.74 o                         
   2  23   3       1647.26       1641.94        30.71 o                         
   3  23   3        936.04        951.51        20.71 o                         
   4  23   3        478.70        449.09        17.83 o                         
   0  24   3        241.92        291.33        26.01 o                         
   1  24   3        190.71        213.00        17.25 o                         
   2  24   3        293.67        308.73        17.13 o                         
   3  24   3          2.40         34.03        16.40 o                         
   4  24   3        139.14        177.57        17.84 o                         
   1  25   3        337.58        346.69        17.47 o                         
   2  25   3       1514.69       1534.68        44.09 o                         
   3  25   3       1433.25       1356.03        40.91 o                         
   0  26   3       1017.64       1038.46        55.26 o                         
   1  26   3        766.64        787.58        34.89 o                         
   2  26   3        378.66        414.98        17.46 o                         
   0   0   4         51.23         73.08        22.87 o                         
   1   0   4      77585.44      69171.91      2654.63 o                         
   2   0   4       5156.28       5247.47       192.65 o                         
   3   0   4         80.23        131.46        17.54 o                         
   4   0   4         63.87         89.73        16.00 o                         
   5   0   4       6152.25       6324.32       178.61 o                         
   6   0   4       4570.43       4793.40       170.19 o                         
   7   0   4       1901.96       1994.52        76.28 o                         
   8   0   4       1812.52       1725.02        69.70 o                         
   1   1   4       3072.91       3000.11        86.49 o                         
   2   1   4       1470.11       1633.84        42.07 o                         
   3   1   4       5610.87       5755.77        88.82 o                         
   4   1   4       9935.70      10689.98       174.18 o                         
   5   1   4       1029.12       1084.29        20.21 o                         
   6   1   4        149.71        183.17        13.15 o                         
   7   1   4         10.60         22.85        12.66 o                         
   8   1   4         74.32         71.99        13.52 o                         
   0   2   4         86.33         43.09        18.29 o                         
   1   2   4      15491.73      15360.80       417.51 o                         
   2   2   4       1757.52       1935.63        43.68 o                         
   3   2   4         14.81         45.03        12.37 o                         
   4   2   4        119.21        135.03        12.60 o                         
   5   2   4         24.29         32.68        11.88 o                         
   6   2   4          8.63         33.41        12.55 o                         
   7   2   4       3127.54       3164.14        77.30 o                         
   8   2   4        852.87        829.59        22.27 o                         
   1   3   4        474.28        418.65        12.70 o                         
   2   3   4        730.40        656.47        15.11 o                         
   3   3   4       6676.07       6582.40       167.10 o                         
   4   3   4         27.72         52.60        12.27 o                         
   5   3   4       7058.89       7313.42       161.82 o                         
   6   3   4       2974.67       3100.54        68.00 o                         
   7   3   4       2276.80       2268.57        52.75 o                         
   8   3   4          1.60         17.66        13.53 o                         
   0   4   4       4380.92       4118.29       148.67 o                         
   1   4   4        197.99        224.71        12.83 o                         
   2   4   4         95.02        122.28        13.11 o                         
   3   4   4        235.74        258.95        12.71 o                         
   4   4   4        174.42        181.14        13.33 o                         
   5   4   4       1241.41       1374.94        32.65 o                         
   6   4   4         28.17         51.56        12.96 o                         
   7   4   4        281.69        272.84        13.96 o                         
   8   4   4         52.32         63.18        13.96 o                         
   1   5   4         97.55         84.36        12.12 o                         
   2   5   4       1331.72       1316.59        28.88 o                         
   3   5   4      30797.54      32503.67       812.58 o                         
   4   5   4       3404.40       3376.00        86.99 o                         
   5   5   4      11136.01      11580.57       294.88 o                         
   6   5   4         98.54        123.16        13.66 o                         
   7   5   4        234.79        232.75        13.87 o                         
   8   5   4          5.23         18.60        15.60 o                         
   0   6   4      11905.07      12238.48       367.08 o                         
   1   6   4      10951.05      10707.79       310.56 o                         
   2   6   4       3522.96       3732.24        72.63 o                         
   3   6   4       1906.68       1972.12        56.24 o                         
   4   6   4        184.57        224.93        13.27 o                         
   5   6   4        988.49       1052.23        27.76 o                         
   6   6   4         63.35         53.48        13.13 o                         
   7   6   4       3884.05       4065.72       115.52 o                         
   8   6   4        159.47        166.17        14.36 o                         
   1   7   4       3013.50       3113.04        76.36 o                         
   2   7   4          2.92          8.63        14.51 o                         
   3   7   4       6230.68       6463.74       162.30 o                         
   4   7   4        124.28        169.37        12.76 o                         
   5   7   4       1678.72       1813.71        47.35 o                         
   6   7   4         91.87        115.81        13.45 o                         
   7   7   4        200.28        213.57        14.46 o                         
   8   7   4        256.81        250.95        14.86 o                         
   0   8   4        942.02        988.13        40.31 o                         
   1   8   4      18537.57      17839.67       463.26 o                         
   2   8   4       1542.44       1513.87        35.59 o                         
   3   8   4       3462.84       3536.09        93.25 o                         
   4   8   4        591.47        638.71        15.99 o                         
   5   8   4       4249.12       4350.85       102.57 o                         
   6   8   4        275.93        288.39        13.18 o                         
   7   8   4       4391.56       4490.17       126.21 o                         
   8   8   4        214.81        245.72        15.53 o                         
   1   9   4       1454.49       1359.02        39.67 o                         
   2   9   4        725.83        854.42        23.75 o                         
   3   9   4       3189.60       3217.01        81.91 o                         
   4   9   4        922.65        918.53        27.82 o                         
   5   9   4        608.75        644.61        17.06 o                         
   6   9   4        396.58        401.80        14.12 o                         
   7   9   4        859.98        817.50        24.49 o                         
   8   9   4        151.14        137.70        14.94 o                         
   0  10   4       7295.30       7236.17       280.26 o                         
   1  10   4       9049.96       8846.41       227.70 o                         
   2  10   4         11.74         14.18        12.84 o                         
   3  10   4        226.26        192.57        12.20 o                         
   4  10   4        259.22        267.40        12.35 o                         
   5  10   4        518.95        550.39        18.95 o                         
   6  10   4        136.19        151.81        13.44 o                         
   7  10   4       3683.03       3602.73       119.93 o                         
   8  10   4         39.52         82.29        14.82 o                         
   1  11   4       2763.92       2689.13        68.98 o                         
   2  11   4        576.99        488.85        14.56 o                         
   3  11   4      10192.79      10103.50       301.68 o                         
   4  11   4        374.08        350.47        12.89 o                         
   5  11   4       2690.86       2749.03        85.55 o                         
   6  11   4       1094.98       1140.06        36.84 o                         
   7  11   4        238.65        249.24        14.81 o                         
   8  11   4          8.72         42.22        15.27 o                         
   0  12   4       2087.89       2262.08        81.60 o                         
   1  12   4       1104.79       1182.97        27.15 o                         
   2  12   4         77.73         90.88        13.06 o                         
   3  12   4        284.63        297.26        12.78 o                         
   4  12   4       1788.54       1887.52        59.54 o                         
   5  12   4         27.99         40.79        13.62 o                         
   6  12   4        138.04        146.30        14.55 o                         
   7  12   4        202.53        187.73        14.28 o                         
   8  12   4          0.09         42.28        14.86 o                         
   1  13   4       2090.44       2074.05        45.44 o                         
   2  13   4       2985.31       3056.19        88.11 o                         
   3  13   4      15526.82      16228.11       516.41 o                         
   4  13   4       3574.06       3604.72       109.77 o                         
   5  13   4       5784.04       5746.69       189.80 o                         
   6  13   4         89.11         80.98        14.64 o                         
   7  13   4         33.91         51.80        14.72 o                         
   0  14   4        703.50        738.40        27.11 o                         
   1  14   4       3542.70       3239.58        62.87 o                         
   2  14   4        980.61        951.07        24.16 o                         
   3  14   4        516.92        533.12        15.49 o                         
   4  14   4         85.37         82.02        14.11 o                         
   5  14   4        226.94        270.03        14.56 o                         
   6  14   4          8.25         19.12        14.92 o                         
   7  14   4       1168.92       1134.48        34.86 o                         
   1  15   4        871.77        866.46        18.48 o                         
   2  15   4         67.64         66.12        14.26 o                         
   3  15   4       2646.68       2608.64        76.78 o                         
   4  15   4        209.34        238.41        14.20 o                         
   5  15   4       1828.84       1755.47        52.27 o                         
   6  15   4        942.88        913.77        30.52 o                         
   7  15   4        250.81        274.02        15.52 o                         
   0  16   4       3341.86       3332.97       116.66 o                         
   1  16   4      14044.74      13543.66       307.31 o                         
   2  16   4        324.92        331.53        15.06 o                         
   3  16   4        723.72        767.14        24.75 o                         
   4  16   4        152.53        136.79        14.41 o                         
   5  16   4       1291.09       1283.71        42.41 o                         
   6  16   4        399.32        397.84        16.63 o                         
   7  16   4       1042.63        954.49        27.81 o                         
   1  17   4        861.37        825.08        22.20 o                         
   2  17   4         75.82         80.14        15.45 o                         
   3  17   4         31.03         39.90        15.16 o                         
   4  17   4        447.74        401.94        15.11 o                         
   5  17   4        120.28        123.68        14.81 o                         
   6  17   4         80.32         74.73        15.80 o                         
   0  18   4       3989.08       3990.65       155.12 o                         
   1  18   4       9941.82       9883.63       234.87 o                         
   2  18   4       2387.99       2330.70        53.83 o                         
   3  18   4         64.79         93.61        14.64 o                         
   4  18   4        165.86        151.85        15.83 o                         
   5  18   4        670.88        654.57        20.67 o                         
   6  18   4        824.56        791.71        31.09 o                         
   1  19   4        828.92        807.08        23.04 o                         
   2  19   4       1533.76       1582.79        35.25 o                         
   3  19   4       5245.59       5210.94       148.27 o                         
   4  19   4       2782.03       2856.30        95.80 o                         
   5  19   4       2553.66       2618.91        86.36 o                         
   6  19   4         80.88         89.44        16.72 o                         
   0  20   4        120.44        127.40        20.25 o                         
   1  20   4          5.12         34.29        15.14 o                         
   2  20   4          4.02          1.25        15.44 o                         
   3  20   4        154.44        165.06        15.85 o                         
   4  20   4        280.24        292.63        16.46 o                         
   5  20   4         68.83         96.30        16.12 o                         
   1  21   4         18.12         28.72        15.79 o                         
   2  21   4        992.54       1037.10        17.09 o                         
   3  21   4       2685.13       2861.71        72.32 o                         
   4  21   4        287.21        280.25        16.92 o                         
   5  21   4       4244.44       4136.65       127.40 o                         
   0  22   4        345.59        361.45        22.32 o                         
   1  22   4        568.59        628.81        24.25 o                         
   2  22   4        189.77        203.39        16.17 o                         
   3  22   4       1022.92       1074.07        31.46 o                         
   4  22   4        202.43        260.88        16.46 o                         
   5  22   4        771.36        817.21        28.04 o                         
   1  23   4        636.00        624.72        20.35 o                         
   2  23   4        193.19        176.19        17.02 o                         
   3  23   4       1211.82       1276.91        29.74 o                         
   4  23   4        387.45        409.69        17.43 o                         
   0  24   4       1765.91       1806.73        76.30 o                         
   1  24   4       3874.81       3803.38       122.87 o                         
   2  24   4        114.78        109.25        16.81 o                         
   3  24   4         19.60         51.94        16.85 o                         
   4  24   4         48.18         70.31        17.57 o                         
   1  25   4        310.60        329.84        16.26 o                         
   2  25   4         18.06         42.55        16.33 o                         
   3  25   4         31.22         78.31        18.23 o                         
   0  26   4         10.30         29.80        25.14 o                         
   1  26   4       1635.62       1658.16        61.30 o                         
   2  26   4         56.26         80.23        16.97 o                         
   1   1   5       6651.84       6613.01       178.84 o                         
   2   1   5      20133.11      20389.87       511.43 o                         
   3   1   5          1.46         19.51        11.41 o                         
   4   1   5      31884.38      33609.37       553.98 o                         
   5   1   5        196.27        219.80        11.92 o                         
   6   1   5       5140.88       5249.12       132.38 o                         
   7   1   5         55.17         54.41        14.08 o                         
   8   1   5        350.25        345.56        13.52 o                         
   0   2   5      36602.94      32958.76      1067.46 o                         
   1   2   5       2535.49       2428.61        68.04 o                         
   2   2   5      29294.17      30310.88       682.81 o                         
   3   2   5        367.34        477.85        11.86 o                         
   4   2   5         52.28        103.52        11.52 o                         
   5   2   5         27.35         45.02        11.93 o                         
   6   2   5       7583.89       7854.24       184.98 o                         
   7   2   5        303.27        301.60        14.12 o                         
   8   2   5       1210.56       1273.04        38.37 o                         
   1   3   5          6.34         11.37        11.10 o                         
   2   3   5        157.33        148.34        12.21 o                         
   3   3   5        549.55        693.52        17.20 o                         
   4   3   5        675.28        614.69        16.17 o                         
   5   3   5          9.81         26.10        12.31 o                         
   6   3   5        876.80        861.19        18.90 o                         
   7   3   5        351.77        358.77        13.47 o                         
   8   3   5        468.88        435.68        14.95 o                         
   0   4   5      59136.55      55400.51      2030.02 o                         
   1   4   5        775.31        811.31        24.07 o                         
   2   4   5      13803.85      14018.45       332.24 o                         
   3   4   5          1.69         32.96        13.21 o                         
   4   4   5        264.09        272.14        12.28 o                         
   5   4   5          6.30         21.12        12.48 o                         
   6   4   5       2973.94       3059.57        69.21 o                         
   7   4   5         13.53         15.25        13.27 o                         
   8   4   5       4231.94       4101.49       100.77 o                         
   1   5   5        226.65        235.65        12.59 o                         
   2   5   5       8538.09       8532.08       207.23 o                         
   3   5   5       3123.73       3555.04        84.45 o                         
   4   5   5       3828.57       4119.12       112.98 o                         
   5   5   5        778.55        859.54        21.24 o                         
   6   5   5         56.92         68.29        13.91 o                         
   7   5   5        318.84        333.44        13.77 o                         
   8   5   5         59.62         62.12        14.50 o                         
   0   6   5      19048.33      18857.45       413.69 o                         
   1   6   5        583.48        559.80        13.72 o                         
   2   6   5       3345.37       3284.00        79.64 o                         
   3   6   5       2853.12       3273.90        91.75 o                         
   4   6   5        188.46        217.89        13.25 o                         
   5   6   5         38.35         40.26        14.35 o                         
   6   6   5       2274.27       2318.87        67.86 o                         
   7   6   5       1125.78       1116.24        32.54 o                         
   8   6   5        361.30        402.29        15.24 o                         
   1   7   5         26.03         46.34        13.43 o                         
   2   7   5      13837.68      14292.80       355.62 o                         
   3   7   5       3640.63       3981.36       104.30 o                         
   4   7   5       6263.45       6249.27       173.16 o                         
   5   7   5         76.67         87.82        13.56 o                         
   6   7   5        588.41        630.85        20.06 o                         
   7   7   5         58.14         69.07        13.76 o                         
   8   7   5        135.12        160.19        14.55 o                         
   0   8   5        947.24       1025.92        44.46 o                         
   1   8   5        962.17       1018.08        33.18 o                         
   2   8   5       3765.61       4276.23        98.21 o                         
   3   8   5        156.49        124.82        12.06 o                         
   4   8   5        118.50        151.77        12.69 o                         
   5   8   5        488.73        502.58        13.79 o                         
   6   8   5         56.16         61.77        13.58 o                         
   7   8   5         88.44         92.60        13.73 o                         
   8   8   5        245.75        229.92        15.76 o                         
   1   9   5         69.23         76.45        12.76 o                         
   2   9   5      22076.47      22281.85       573.90 o                         
   3   9   5       1028.27       1070.65        27.76 o                         
   4   9   5      11795.38      11858.91       317.65 o                         
   5   9   5        467.52        483.86        13.59 o                         
   6   9   5       1765.39       1786.32        58.06 o                         
   7   9   5       1842.43       1738.49        48.34 o                         
   8   9   5        549.05        492.68        17.32 o                         
   0  10   5       7381.90       6626.41       247.81 o                         
   1  10   5        106.34        112.40        12.89 o                         
   2  10   5       2482.59       2345.28        64.85 o                         
   3  10   5       1502.68       1418.17        40.91 o                         
   4  10   5       2587.41       2683.99        93.24 o                         
   5  10   5        402.01        382.35        13.41 o                         
   6  10   5       1499.21       1541.12        39.11 o                         
   7  10   5          1.52         21.41        14.44 o                         
   8  10   5       1192.21       1121.96        35.59 o                         
   1  11   5         20.69         16.46        12.42 o                         
   2  11   5        931.76        890.45        24.89 o                         
   3  11   5        704.86        682.48        20.61 o                         
   4  11   5       7816.94       7949.38       273.34 o                         
   5  11   5         35.60         48.52        13.60 o                         
   6  11   5        532.99        539.52        15.31 o                         
   7  11   5         38.00         34.89        14.84 o                         
   8  11   5        327.30        312.47        15.59 o                         
   0  12   5      16545.29      15971.16       578.28 o                         
   1  12   5       1307.52       1208.91        29.75 o                         
   2  12   5       6228.59       5953.70       179.31 o                         
   3  12   5          0.85          5.46        12.91 o                         
   4  12   5         99.65        118.74        12.60 o                         
   5  12   5        524.11        518.45        16.71 o                         
   6  12   5       6139.16       6026.36       178.12 o                         
   7  12   5        804.11        715.21        24.76 o                         
   1  13   5        323.23        361.31        13.10 o                         
   2  13   5         96.79        132.23        14.40 o                         
   3  13   5        462.70        496.68        18.40 o                         
   4  13   5       1002.10       1010.12        34.30 o                         
   5  13   5        275.27        287.37        14.32 o                         
   6  13   5         73.60         62.52        14.25 o                         
   7  13   5         46.95         66.54        14.29 o                         
   0  14   5      11405.92      10984.33       396.12 o                         
   1  14   5        855.22        822.20        23.14 o                         
   2  14   5       7984.01       7742.24       228.33 o                         
   3  14   5         64.67         75.93        15.20 o                         
   4  14   5         11.03         12.02        14.22 o                         
   5  14   5          3.11         13.26        13.34 o                         
   6  14   5       3073.25       3037.64        99.90 o                         
   7  14   5        124.50        102.32        14.31 o                         
   1  15   5        427.51        410.59        13.95 o                         
   2  15   5       8252.26       8013.13       206.76 o                         
   3  15   5       1149.77       1111.10        39.42 o                         
   4  15   5       8569.04       8715.29       306.99 o                         
   5  15   5         35.40         44.34        14.49 o                         
   6  15   5       2767.80       2758.58        85.36 o                         
   7  15   5         13.38         42.46        15.00 o                         
   0  16   5        437.65        418.26        19.15 o                         
   1  16   5         55.69         74.96        13.37 o                         
   2  16   5          1.21         24.55        14.51 o                         
   3  16   5         23.11         30.22        15.41 o                         
   4  16   5        158.96        133.77        14.87 o                         
   5  16   5         50.65         54.16        14.89 o                         
   6  16   5         71.57         75.85        14.84 o                         
   7  16   5         15.21         72.28        16.02 o                         
   1  17   5         62.66         68.23        14.24 o                         
   2  17   5       4417.02       4346.93        76.82 o                         
   3  17   5          0.79         20.42        14.83 o                         
   4  17   5       6646.97       6862.77       201.25 o                         
   5  17   5        264.85        269.88        14.53 o                         
   6  17   5       1646.57       1527.87        53.22 o                         
   0  18   5       6493.95       6193.92       226.59 o                         
   1  18   5        593.21        563.59        16.00 o                         
   2  18   5       3960.71       4073.76        83.25 o                         
   3  18   5         73.57         91.57        14.96 o                         
   4  18   5        582.87        542.60        16.52 o                         
   5  18   5        606.89        623.88        19.48 o                         
   6  18   5        720.59        750.59        28.52 o                         
   1  19   5       1057.05       1035.46        27.48 o                         
   2  19   5         52.28         88.69        14.90 o                         
   3  19   5        417.51        388.70        16.10 o                         
   4  19   5        507.17        563.11        17.05 o                         
   5  19   5        129.43        129.16        16.47 o                         
   6  19   5        423.85        443.41        19.90 o                         
   0  20   5       8776.31       8933.68       428.78 o                         
   1  20   5          0.97          4.60        13.69 o                         
   2  20   5       1049.22       1125.13        23.09 o                         
   3  20   5         79.24         81.97        16.30 o                         
   4  20   5        166.79        174.79        16.31 o                         
   5  20   5         44.49         45.85        16.53 o                         
   1  21   5         35.20         45.91        15.08 o                         
   2  21   5         20.42         25.64        15.92 o                         
   3  21   5          6.01          5.46        16.74 o                         
   4  21   5        512.29        540.28        17.33 o                         
   5  21   5         36.43        116.92        16.80 o                         
   0  22   5       3454.13       3743.68       147.67 o                         
   1  22   5          2.22         13.50        14.70 o                         
   2  22   5       2028.87       2100.12        42.41 o                         
   3  22   5        303.84        302.50        17.32 o                         
   4  22   5        489.42        511.82        16.83 o                         
   5  22   5         28.90         47.51        17.44 o                         
   1  23   5         91.62        104.56        15.91 o                         
   2  23   5       3014.64       3162.85        82.67 o                         
   3  23   5        277.54        280.14        17.85 o                         
   4  23   5        834.93        872.49        31.32 o                         
   0  24   5        373.67        400.28        24.62 o                         
   1  24   5         10.58         10.36        15.66 o                         
   2  24   5        107.46        124.13        16.60 o                         
   3  24   5         12.07         30.05        17.93 o                         
   1  25   5         44.18         50.33        16.19 o                         
   2  25   5       1147.80       1118.52        35.03 o                         
   3  25   5         76.45        122.37        16.84 o                         
   0  26   5        403.57        441.95        24.76 o                         
   1  26   5          1.77         39.68        17.17 o                         
   2  26   5        419.47        411.47        16.91 o                         
   0   0   6       4220.24       4455.23       179.26 o                         
   1   0   6      29776.68      28050.39      1142.48 o                         
   2   0   6        435.29        455.14        20.31 o                         
   3   0   6       8776.39       9605.98       329.22 o                         
   4   0   6        131.07        147.47        16.35 o                         
   5   0   6        575.86        564.52        16.36 o                         
   6   0   6        512.08        526.23        17.69 o                         
   7   0   6       4861.39       5147.28       215.40 o                         
   8   0   6        287.94        289.72        18.13 o                         
   1   1   6       9532.78       8987.71       278.70 o                         
   2   1   6         49.00         52.93        10.95 o                         
   3   1   6         74.48        144.94        11.31 o                         
   4   1   6         28.05         49.71        10.29 o                         
   5   1   6       2823.87       2896.24        55.94 o                         
   6   1   6        218.36        249.47        13.55 o                         
   7   1   6        105.37        123.54        13.32 o                         
   8   1   6        713.17        665.14        21.27 o                         
   0   2   6        281.33        230.06        17.04 o                         
   1   2   6      53420.27      48634.80      1369.10 o                         
   2   2   6         63.23         90.83        12.42 o                         
   3   2   6       3378.40       3676.89        73.74 o                         
   4   2   6        232.11        286.73        11.82 o                         
   5   2   6       5623.07       5907.61       126.11 o                         
   6   2   6          2.41         21.57        13.20 o                         
   7   2   6       2105.60       2194.10        57.20 o                         
   8   2   6         65.73         73.27        13.77 o                         
   1   3   6      18835.77      17843.37       550.90 o                         
   2   3   6         86.36         61.97        11.46 o                         
   3   3   6      47038.22      48934.01      1124.09 o                         
   4   3   6         11.33         26.56        12.40 o                         
   5   3   6       6026.31       6174.86       145.48 o                         
   6   3   6        104.55        101.99        13.39 o                         
   7   3   6        129.50        140.40        13.82 o                         
   8   3   6        123.09        122.17        14.07 o                         
   0   4   6        931.94        762.21        25.97 o                         
   1   4   6       1457.33       1552.29        44.27 o                         
   2   4   6       3838.83       4186.24       102.91 o                         
   3   4   6        142.42        160.77        12.01 o                         
   4   4   6        369.11        412.91        13.40 o                         
   5   4   6         84.00        100.24        12.86 o                         
   6   4   6        123.22        152.55        12.91 o                         
   7   4   6          3.32         28.96        13.02 o                         
   8   4   6        173.89        163.29        13.85 o                         
   1   5   6      11992.42      11824.29       353.17 o                         
   2   5   6       2115.54       2247.84        55.96 o                         
   3   5   6      19352.13      19952.15       468.39 o                         
   4   5   6        688.12        718.30        19.62 o                         
   5   5   6      11355.34      11516.64       319.16 o                         
   6   5   6        593.49        640.78        15.78 o                         
   7   5   6       1031.98       1016.08        30.15 o                         
   8   5   6         10.14         29.59        14.02 o                         
   0   6   6        589.44        534.84        23.25 o                         
   1   6   6      15133.81      14499.21       373.92 o                         
   2   6   6        188.52        212.93        13.12 o                         
   3   6   6         99.22        112.80        12.71 o                         
   4   6   6        686.49        689.24        19.38 o                         
   5   6   6        905.65        934.40        27.14 o                         
   6   6   6          6.18         18.63        13.77 o                         
   7   6   6       3811.03       3821.37       110.22 o                         
   8   6   6         37.43         37.52        15.04 o                         
   1   7   6        959.32        939.48        23.83 o                         
   2   7   6         64.10         68.33        12.75 o                         
   3   7   6       1531.47       1530.56        39.73 o                         
   4   7   6       1138.50       1207.77        31.15 o                         
   5   7   6       4776.68       4835.30       139.98 o                         
   6   7   6        633.79        612.21        14.21 o                         
   7   7   6         93.68        103.27        14.87 o                         
   8   7   6          7.07         37.55        15.22 o                         
   0   8   6        149.84        162.59        20.42 o                         
   1   8   6      26917.64      25844.47       757.95 o                         
   2   8   6       1037.09       1150.39        36.63 o                         
   3   8   6       7408.99       7710.06       182.52 o                         
   4   8   6        640.24        673.40        18.63 o                         
   5   8   6      11752.28      12054.79       353.21 o                         
   6   8   6        250.22        282.95        13.37 o                         
   7   8   6       4623.18       4640.71       131.18 o                         
   8   8   6        110.24        106.14        15.15 o                         
   1   9   6       1299.44       1251.68        39.76 o                         
   2   9   6       2670.38       2870.50        74.11 o                         
   3   9   6       3074.13       3166.34        81.54 o                         
   4   9   6         39.55         33.40        12.24 o                         
   5   9   6       2778.50       2758.18        88.87 o                         
   6   9   6        667.16        642.10        19.79 o                         
   7   9   6        936.10        857.86        25.24 o                         
   8   9   6          1.67         53.95        14.73 o                         
   0  10   6       7108.10       7314.18       267.74 o                         
   1  10   6      12809.02      12564.35       366.66 o                         
   2  10   6        487.18        515.69        15.31 o                         
   3  10   6        312.68        293.74        12.73 o                         
   4  10   6        992.19       1007.91        34.98 o                         
   5  10   6       1234.17       1263.60        36.78 o                         
   6  10   6         93.23         87.09        14.47 o                         
   7  10   6       1770.08       1725.56        48.49 o                         
   8  10   6          5.29         59.02        15.66 o                         
   1  11   6       1863.92       1797.87        51.25 o                         
   2  11   6        469.37        453.01        14.12 o                         
   3  11   6      15135.28      14872.59       423.71 o                         
   4  11   6        572.87        545.71        14.84 o                         
   5  11   6       3251.03       3396.40       109.68 o                         
   6  11   6         48.70         60.86        14.33 o                         
   7  11   6         93.33         95.14        14.23 o                         
   8  11   6        274.83        243.74        15.71 o                         
   0  12   6        228.19        211.99        18.02 o                         
   1  12   6        716.62        719.28        19.49 o                         
   2  12   6        128.03        137.08        13.17 o                         
   3  12   6        301.85        314.42        13.10 o                         
   4  12   6        308.72        327.71        14.30 o                         
   5  12   6       1066.39       1064.83        32.84 o                         
   6  12   6        131.06        142.10        14.06 o                         
   7  12   6          1.48          0.92        14.34 o                         
   1  13   6       5494.00       5168.75       149.85 o                         
   2  13   6        850.24        846.03        28.45 o                         
   3  13   6       3343.52       3313.49       104.34 o                         
   4  13   6        237.80        236.31        13.56 o                         
   5  13   6       3355.20       3396.19       109.05 o                         
   6  13   6        619.61        588.46        22.79 o                         
   7  13   6        904.69        805.91        27.44 o                         
   0  14   6        113.75        156.82        17.24 o                         
   1  14   6       5877.41       5397.22       160.78 o                         
   2  14   6        197.34        227.41        14.24 o                         
   3  14   6        351.97        364.17        15.19 o                         
   4  14   6        119.18        134.32        13.47 o                         
   5  14   6        104.53        127.32        14.29 o                         
   6  14   6          2.31         22.98        14.05 o                         
   7  14   6       1504.15       1448.83        46.66 o                         
   1  15   6        755.57        732.06        18.74 o                         
   2  15   6        261.55        274.41        13.87 o                         
   3  15   6       4019.84       4057.13       112.46 o                         
   4  15   6        416.73        419.95        14.48 o                         
   5  15   6        980.40        988.65        29.07 o                         
   6  15   6         90.65        104.46        14.29 o                         
   7  15   6         41.81         53.73        15.15 o                         
   0  16   6         58.59         60.62        19.17 o                         
   1  16   6      10071.87       9663.13       266.52 o                         
   2  16   6         14.66         30.26        14.52 o                         
   3  16   6       1676.81       1651.02        42.03 o                         
   4  16   6        639.86        643.46        23.42 o                         
   5  16   6       6548.29       6571.05       224.30 o                         
   6  16   6        159.39        164.08        15.14 o                         
   7  16   6       1283.28       1210.79        44.63 o                         
   1  17   6        258.32        243.80        14.71 o                         
   2  17   6       1026.41        994.61        29.73 o                         
   3  17   6       2273.53       2247.72        54.17 o                         
   4  17   6         63.51         64.09        14.64 o                         
   5  17   6        233.98        253.11        14.01 o                         
   6  17   6         25.56         31.76        15.45 o                         
   0  18   6       1563.06       1462.59        60.03 o                         
   1  18   6       1526.38       1571.01        41.59 o                         
   2  18   6       1295.79       1302.28        34.94 o                         
   3  18   6        735.69        733.46        21.29 o                         
   4  18   6        518.18        550.77        22.22 o                         
   5  18   6         42.54         50.84        15.86 o                         
   6  18   6        206.61        213.07        15.84 o                         
   1  19   6        913.90        866.52        25.19 o                         
   2  19   6       1653.68       1693.20        40.47 o                         
   3  19   6       4627.93       4836.63       103.79 o                         
   4  19   6         40.87         52.38        16.15 o                         
   5  19   6       3090.45       3274.66       109.62 o                         
   6  19   6        201.76        191.07        16.77 o                         
   0  20   6         99.14         86.56        20.09 o                         
   1  20   6        235.19        230.01        14.10 o                         
   2  20   6        123.23        132.81        14.88 o                         
   3  20   6        308.09        329.96        16.62 o                         
   4  20   6        573.73        617.87        23.90 o                         
   5  20   6        363.54        403.84        17.67 o                         
   1  21   6        597.81        585.45        15.34 o                         
   2  21   6        251.14        246.12        15.75 o                         
   3  21   6       4022.76       4159.41       107.34 o                         
   4  21   6        651.37        663.07        24.14 o                         
   5  21   6       2935.19       3116.95       104.84 o                         
   0  22   6         10.97         17.80        22.47 o                         
   1  22   6       2357.94       2370.64        64.53 o                         
   2  22   6          2.25         23.04        14.55 o                         
   3  22   6       1232.62       1321.32        38.08 o                         
   4  22   6         10.30         30.70        17.30 o                         
   1  23   6        165.20        157.31        15.74 o                         
   2  23   6        695.17        696.34        24.52 o                         
   3  23   6         20.47         26.65        15.80 o                         
   4  23   6        210.93        224.21        17.78 o                         
   0  24   6        694.22        683.88        34.38 o                         
   1  24   6       2052.84       2173.72        70.99 o                         
   2  24   6        250.54        288.09        16.82 o                         
   3  24   6        591.40        583.49        17.72 o                         
   1  25   6         21.78         42.74        16.22 o                         
   2  25   6        210.64        220.54        16.58 o                         
   0  26   6        560.54        595.31        26.92 o                         
   1  26   6       1180.40       1175.24        39.44 o                         
   1   1   7        262.15        271.29        11.54 o                         
   2   1   7      20633.18      20838.26       598.33 o                         
   3   1   7       5677.94       5547.97       166.01 o                         
   4   1   7      12574.22      12772.72       239.28 o                         
   5   1   7       3278.54       3349.37        58.72 o                         
   6   1   7       3110.73       3167.86        78.38 o                         
   7   1   7         36.53         42.66        13.55 o                         
   8   1   7        136.06        138.91        13.32 o                         
   0   2   7       4553.78       4178.31       139.98 o                         
   1   2   7       5007.84       4791.95       135.06 o                         
   2   2   7       4817.66       4679.19       138.17 o                         
   3   2   7        558.19        566.48        13.23 o                         
   4   2   7         73.17        120.54        11.58 o                         
   5   2   7       1212.40       1302.37        25.96 o                         
   6   2   7       2371.27       2453.97        61.61 o                         
   7   2   7       1310.15       1301.39        36.39 o                         
   8   2   7       2225.89       2059.78        53.58 o                         
   1   3   7       3779.25       3642.10       106.24 o                         
   2   3   7      13824.13      14254.95       386.31 o                         
   3   3   7       1383.71       1381.74        35.54 o                         
   4   3   7       5011.79       5168.62       110.28 o                         
   5   3   7         32.50         47.97        13.38 o                         
   6   3   7         47.48         55.02        12.50 o                         
   7   3   7          1.01         10.93        13.26 o                         
   8   3   7          0.94         -6.49        13.38 o                         
   0   4   7      49785.35      46549.66      1370.31 o                         
   1   4   7       7778.50       7465.20       216.29 o                         
   2   4   7      18314.15      17855.35       508.30 o                         
   3   4   7         60.97         60.65        11.90 o                         
   4   4   7        642.10        636.12        15.65 o                         
   5   4   7         11.75         25.24        13.21 o                         
   6   4   7       6467.20       6767.94       154.90 o                         
   7   4   7       2013.68       2006.96        56.12 o                         
   8   4   7       1369.84       1363.27        43.72 o                         
   1   5   7        167.46        187.78        12.47 o                         
   2   5   7        533.97        468.11        14.55 o                         
   3   5   7        153.99        186.52        12.67 o                         
   4   5   7       2418.76       2513.28        73.43 o                         
   5   5   7       1196.07       1162.27        37.32 o                         
   6   5   7         20.37         37.65        13.14 o                         
   7   5   7        389.66        406.96        14.37 o                         
   8   5   7        362.32        364.00        14.74 o                         
   0   6   7      41417.10      41223.86      1706.44 o                         
   1   6   7       3514.37       3296.18        97.49 o                         
   2   6   7      11204.03      11883.52       297.64 o                         
   3   6   7        403.92        434.70        13.36 o                         
   4   6   7          2.36         19.81        12.46 o                         
   5   6   7         64.91         57.23        12.74 o                         
   6   6   7       1983.13       1988.26        48.63 o                         
   7   6   7       1237.85       1197.70        37.05 o                         
   8   6   7       1647.91       1579.87        47.67 o                         
   1   7   7         75.59         44.14        12.90 o                         
   2   7   7      18153.39      18422.90       531.50 o                         
   3   7   7       4410.50       4137.26       110.80 o                         
   4   7   7      10999.86      11069.37       295.24 o                         
   5   7   7       4277.05       4417.30       117.56 o                         
   6   7   7       2493.38       2581.28        73.51 o                         
   7   7   7        840.66        809.93        26.82 o                         
   8   7   7          8.67         41.84        15.20 o                         
   0   8   7        534.32        611.09        20.52 o                         
   1   8   7        684.43        687.04        20.30 o                         
   2   8   7       1290.77       1418.68        42.46 o                         
   3   8   7        610.82        641.60        16.11 o                         
   4   8   7        225.90        247.64        13.40 o                         
   5   8   7        137.45        165.46        13.81 o                         
   6   8   7          5.12         12.07        13.44 o                         
   7   8   7         47.15         48.99        13.20 o                         
   8   8   7        119.32        120.27        14.50 o                         
   1   9   7        222.82        180.17        12.78 o                         
   2   9   7      10078.80       9663.92       274.57 o                         
   3   9   7       4160.73       4097.11       101.97 o                         
   4   9   7       8820.58       8942.48       234.96 o                         
   5   9   7        791.94        789.83        24.71 o                         
   6   9   7       6605.82       6484.64       188.75 o                         
   7   9   7         39.33         45.37        13.78 o                         
   8   9   7        295.72        302.16        15.21 o                         
   0  10   7      12810.86      12559.44       530.09 o                         
   1  10   7       2134.43       1995.58        57.81 o                         
   2  10   7       5124.25       5077.86       148.63 o                         
   3  10   7         99.46        109.35        12.16 o                         
   4  10   7        554.45        594.02        16.39 o                         
   5  10   7        281.06        278.22        14.34 o                         
   6  10   7       1087.32       1147.30        32.41 o                         
   7  10   7         15.49         29.87        14.33 o                         
   8  10   7       3220.21       2888.71        82.83 o                         
   1  11   7          2.71          9.16        12.57 o                         
   2  11   7        408.84        357.28        13.32 o                         
   3  11   7        734.30        748.17        19.22 o                         
   4  11   7       5763.01       5749.67       167.96 o                         
   5  11   7       1334.72       1390.56        39.42 o                         
   6  11   7        110.58        124.17        14.30 o                         
   7  11   7          1.58         20.69        15.04 o                         
   0  12   7      26697.67      25270.79       876.25 o                         
   1  12   7       3454.95       3349.97        88.00 o                         
   2  12   7       9751.19       9399.45       329.91 o                         
   3  12   7        935.13        954.26        28.08 o                         
   4  12   7       1397.44       1390.78        41.08 o                         
   5  12   7         14.88         10.93        13.45 o                         
   6  12   7      12507.87      12246.41       393.67 o                         
   7  12   7        634.55        696.63        26.89 o                         
   1  13   7        984.45        945.58        24.88 o                         
   2  13   7       2733.38       2650.52        80.53 o                         
   3  13   7          6.51         21.51        14.18 o                         
   4  13   7      10779.72      10845.20       302.29 o                         
   5  13   7          5.42         12.38        13.37 o                         
   6  13   7        170.66        145.90        13.42 o                         
   7  13   7         68.93         71.01        15.03 o                         
   0  14   7       2341.31       2215.38        76.62 o                         
   1  14   7       4324.75       4167.05       120.33 o                         
   2  14   7        672.24        650.58        19.73 o                         
   3  14   7        147.16        161.45        14.77 o                         
   4  14   7        506.28        517.86        17.96 o                         
   5  14   7        432.03        444.37        16.70 o                         
   6  14   7        111.20        114.35        13.85 o                         
   7  14   7        463.83        407.64        15.43 o                         
   1  15   7        137.84        141.98        13.65 o                         
   2  15   7      10269.95       9891.96       280.34 o                         
   3  15   7       1854.16       1861.70        61.67 o                         
   4  15   7       3344.70       3493.81       102.94 o                         
   5  15   7        638.26        646.75        25.42 o                         
   6  15   7        471.88        479.17        19.97 o                         
   7  15   7         18.96         46.23        16.54 o                         
   0  16   7       4040.30       3978.69       174.51 o                         
   1  16   7       5733.76       5630.34       145.99 o                         
   2  16   7        105.52         93.04        14.41 o                         
   3  16   7        633.63        621.74        19.77 o                         
   4  16   7        714.78        707.77        21.35 o                         
   5  16   7        380.39        372.06        16.02 o                         
   6  16   7        250.76        251.07        14.77 o                         
   1  17   7       2862.72       2801.49        76.88 o                         
   2  17   7        593.13        592.36        15.01 o                         
   3  17   7       5280.32       5103.21       133.45 o                         
   4  17   7       1896.49       2057.38        60.32 o                         
   5  17   7       1176.21       1128.05        35.42 o                         
   6  17   7        944.09        884.12        26.00 o                         
   0  18   7        555.96        535.80        23.54 o                         
   1  18   7        848.72        807.48        24.38 o                         
   2  18   7       1664.41       1736.86        39.86 o                         
   3  18   7         38.22         47.89        14.98 o                         
   4  18   7          1.14         21.81        15.25 o                         
   5  18   7        282.55        300.61        15.36 o                         
   6  18   7        662.36        704.76        27.73 o                         
   1  19   7         10.26          4.34        14.00 o                         
   2  19   7        328.50        333.50        14.19 o                         
   3  19   7       1344.15       1359.91        35.97 o                         
   4  19   7        162.22        162.81        15.79 o                         
   5  19   7       1444.28       1385.02        48.42 o                         
   6  19   7          9.02         52.04        16.01 o                         
   0  20   7       3479.24       3516.26       144.77 o                         
   1  20   7       3625.74       3609.56       104.46 o                         
   2  20   7        783.52        793.40        23.37 o                         
   3  20   7        395.64        405.42        15.57 o                         
   4  20   7        311.15        279.95        15.94 o                         
   5  20   7        617.93        598.62        20.22 o                         
   1  21   7        162.03        158.30        14.66 o                         
   2  21   7         11.10         37.01        15.12 o                         
   3  21   7          4.74         34.39        16.08 o                         
   4  21   7       1062.80       1107.78        38.96 o                         
   5  21   7         98.93        136.91        17.77 o                         
   0  22   7        749.87        762.39        37.08 o                         
   1  22   7       1298.69       1299.14        40.38 o                         
   2  22   7       1243.40       1267.55        45.74 o                         
   3  22   7         91.39        100.42        16.75 o                         
   4  22   7          6.44         13.69        16.97 o                         
   1  23   7         27.98         38.51        15.44 o                         
   2  23   7       1893.70       1823.90        57.58 o                         
   3  23   7        717.76        693.99        20.37 o                         
   4  23   7        303.86        298.77        17.94 o                         
   0  24   7         90.68         84.93        22.13 o                         
   1  24   7          3.70         18.74        15.59 o                         
   2  24   7         34.64         67.66        16.41 o                         
   3  24   7         18.49         36.36        16.70 o                         
   1  25   7        439.53        477.29        18.26 o                         
   2  25   7        252.74        264.93        17.35 o                         
   0  26   7       1019.36        964.53        61.80 o                         
   1  26   7        685.90        706.32        29.21 o                         
   0   0   8      19967.83      18962.27       719.18 o                         
   1   0   8      13909.84      12575.62       469.43 o                         
   2   0   8       6067.00       5793.84       242.09 o                         
   3   0   8        778.92        760.68        33.36 o                         
   4   0   8        562.95        610.17        16.75 o                         
   5   0   8        674.74        640.73        17.11 o                         
   6   0   8        434.02        423.67        19.54 o                         
   7   0   8       3773.76       3897.63       190.50 o                         
   8   0   8       5031.49       4736.59       208.61 o                         
   1   1   8          6.64         21.79        10.86 o                         
   2   1   8       1519.08       1462.20        46.00 o                         
   3   1   8        137.26         99.68        12.36 o                         
   4   1   8        304.55        259.90        10.97 o                         
   5   1   8        979.93        977.39        19.55 o                         
   6   1   8        932.08        965.56        24.76 o                         
   7   1   8         77.28         76.60        14.50 o                         
   8   1   8        324.56        282.78        13.65 o                         
   0   2   8      12058.58      11695.97       424.78 o                         
   1   2   8       4312.73       3925.99       120.05 o                         
   2   2   8        372.69        339.84        11.81 o                         
   3   2   8       2089.09       2184.89        48.45 o                         
   4   2   8        203.67        205.35        11.77 o                         
   5   2   8        242.16        246.94        12.36 o                         
   6   2   8       3081.77       3029.87        79.93 o                         
   7   2   8       1705.62       1722.82        50.51 o                         
   8   2   8       1270.27       1139.36        37.41 o                         
   1   3   8         42.01         76.53        12.32 o                         
   2   3   8        881.01        725.22        22.16 o                         
   3   3   8       3136.20       2794.84        78.14 o                         
   4   3   8       8167.25       8172.28       179.88 o                         
   5   3   8       4068.71       4092.53        88.03 o                         
   6   3   8       3732.05       3744.03        90.94 o                         
   7   3   8        204.54        236.09        13.55 o                         
   8   3   8        116.79        122.61        14.62 o                         
   0   4   8       2085.91       2032.36        78.18 o                         
   1   4   8       3840.85       4139.25        96.97 o                         
   2   4   8        473.10        587.56        16.93 o                         
   3   4   8          8.68         31.77        12.36 o                         
   4   4   8       1719.38       1885.50        42.88 o                         
   5   4   8         42.01         74.55        13.56 o                         
   6   4   8        225.76        226.70        13.53 o                         
   7   4   8        194.64        214.44        13.97 o                         
   8   4   8         21.26         51.97        15.18 o                         
   1   5   8       8238.14       8030.13       249.80 o                         
   2   5   8       2993.33       2683.32        72.61 o                         
   3   5   8      31264.67      32270.59       848.80 o                         
   4   5   8      12763.68      13327.54       372.70 o                         
   5   5   8       2852.41       2934.13        82.21 o                         
   6   5   8        608.66        585.98        15.60 o                         
   7   5   8         49.90         54.44        13.55 o                         
   8   5   8        192.14        171.89        13.93 o                         
   0   6   8         88.33         83.21        18.49 o                         
   1   6   8      30379.36      29738.21       768.71 o                         
   2   6   8       7251.96       7242.94       206.46 o                         
   3   6   8       1921.27       2104.18        56.54 o                         
   4   6   8        203.63        195.24        12.44 o                         
   5   6   8       2464.58       2526.39        59.24 o                         
   6   6   8        548.17        551.90        15.56 o                         
   7   6   8        793.54        791.52        26.48 o                         
   8   6   8        414.91        421.60        15.62 o                         
   1   7   8         92.36        117.59        12.77 o                         
   2   7   8       8720.84       9090.31       304.60 o                         
   3   7   8        870.30        838.65        20.76 o                         
   4   7   8       3667.59       3646.67       112.66 o                         
   5   7   8       3333.87       3452.72        91.63 o                         
   6   7   8         11.57         21.74        13.67 o                         
   7   7   8          0.43         20.49        14.55 o                         
   8   7   8        339.88        323.53        15.50 o                         
   0   8   8      35451.32      34970.61      1135.78 o                         
   1   8   8       9786.62       9213.11       257.04 o                         
   2   8   8       4122.73       3651.64       107.10 o                         
   3   8   8       4990.24       5260.76       127.93 o                         
   4   8   8        107.68        134.11        13.35 o                         
   5   8   8       1313.56       1360.11        43.34 o                         
   6   8   8       2406.90       2471.31        76.85 o                         
   7   8   8       3746.70       3666.38       108.35 o                         
   8   8   8       3519.26       3218.76       101.71 o                         
   1   9   8        187.84        175.24        12.68 o                         
   2   9   8        770.49        787.69        23.98 o                         
   3   9   8        757.72        735.78        18.51 o                         
   4   9   8        227.30        213.03        12.73 o                         
   5   9   8       3308.97       3328.88        98.25 o                         
   6   9   8        184.35        206.65        14.20 o                         
   7   9   8        131.65        147.76        13.96 o                         
   8   9   8        166.44        162.77        15.19 o                         
   0  10   8      14478.56      13930.91       277.89 o                         
   1  10   8       5314.16       4934.87       125.73 o                         
   2  10   8       5369.64       5141.64       157.54 o                         
   3  10   8         24.20         26.66        12.29 o                         
   4  10   8        131.15        134.39        13.20 o                         
   5  10   8        194.95        196.15        13.29 o                         
   6  10   8       4462.98       4400.85       135.48 o                         
   7  10   8       1060.50       1010.62        34.30 o                         
   8  10   8       1597.38       1419.29        49.25 o                         
   1  11   8        776.09        694.36        18.34 o                         
   2  11   8       6067.12       6033.65       177.62 o                         
   3  11   8       7464.30       7145.66       182.22 o                         
   4  11   8      13980.75      13808.53       375.82 o                         
   5  11   8       5505.57       5514.13       165.84 o                         
   6  11   8       1944.25       1940.81        55.01 o                         
   7  11   8          8.77         30.96        14.73 o                         
   0  12   8       1166.90       1080.60        40.66 o                         
   1  12   8        571.36        544.31        17.01 o                         
   2  12   8        175.45        194.86        13.30 o                         
   3  12   8       3164.59       3205.54        82.13 o                         
   4  12   8       1044.22       1042.94        33.34 o                         
   5  12   8         68.06         69.31        13.40 o                         
   6  12   8        563.73        597.44        16.39 o                         
   7  12   8        815.97        773.28        24.55 o                         
   1  13   8       3440.65       3262.96        91.06 o                         
   2  13   8      12538.22      11514.21       361.23 o                         
   3  13   8       9305.77       9403.77       234.44 o                         
   4  13   8       8717.60       8657.08       244.60 o                         
   5  13   8         57.87         71.63        13.40 o                         
   6  13   8        889.12        858.02        26.97 o                         
   7  13   8         51.89         88.28        14.76 o                         
   0  14   8       4870.70       4384.27       153.33 o                         
   1  14   8       9670.22       9404.27       241.02 o                         
   2  14   8       7835.69       7559.77       233.90 o                         
   3  14   8       1039.70       1074.52        27.86 o                         
   4  14   8        729.06        762.02        21.76 o                         
   5  14   8        804.16        854.06        30.19 o                         
   6  14   8        960.02        970.51        35.18 o                         
   7  14   8        449.16        453.97        17.89 o                         
   1  15   8       2370.39       2255.07        70.09 o                         
   2  15   8        480.40        457.05        16.56 o                         
   3  15   8       1691.96       1698.89        51.18 o                         
   4  15   8        491.97        465.70        15.34 o                         
   5  15   8       2646.75       2658.09        91.14 o                         
   6  15   8         84.67         93.50        14.51 o                         
   7  15   8        164.61        161.21        15.64 o                         
   0  16   8      32214.06      30225.45      1399.17 o                         
   1  16   8        177.12        188.29        14.22 o                         
   2  16   8        732.99        719.92        22.43 o                         
   3  16   8       2710.29       2809.38        78.00 o                         
   4  16   8          7.01         26.14        14.56 o                         
   5  16   8        161.71        181.22        14.71 o                         
   6  16   8        879.69        880.54        29.37 o                         
   1  17   8        208.82        214.39        13.83 o                         
   2  17   8       5978.58       5898.21       134.09 o                         
   3  17   8         45.32         42.99        14.69 o                         
   4  17   8        261.15        289.38        15.62 o                         
   5  17   8        469.78        539.20        21.58 o                         
   6  17   8         30.38         53.45        15.16 o                         
   0  18   8        444.29        479.74        25.46 o                         
   1  18   8       3948.04       3854.53       128.98 o                         
   2  18   8       3687.69       3638.56        83.74 o                         
   3  18   8         72.77         83.27        14.34 o                         
   4  18   8        173.38        191.03        14.28 o                         
   5  18   8        178.38        181.93        15.33 o                         
   6  18   8        171.88        163.41        15.86 o                         
   1  19   8        383.75        385.85        14.92 o                         
   2  19   8         86.15         92.41        15.19 o                         
   3  19   8       3709.86       3694.41        92.59 o                         
   4  19   8       2283.09       2262.76        62.04 o                         
   5  19   8        614.70        661.84        19.97 o                         
   0  20   8       3457.92       3412.96       145.55 o                         
   1  20   8          0.32         19.28        14.91 o                         
   2  20   8        245.04        249.71        15.25 o                         
   3  20   8          1.28          9.00        15.01 o                         
   4  20   8         12.26         19.41        15.29 o                         
   5  20   8         51.40         76.12        15.99 o                         
   1  21   8        805.87        804.26        30.35 o                         
   2  21   8        856.66        878.91        27.12 o                         
   3  21   8       1577.50       1572.84        36.48 o                         
   4  21   8        564.50        547.82        16.84 o                         
   5  21   8        222.97        239.86        16.59 o                         
   0  22   8         47.34         57.72        21.87 o                         
   1  22   8       2032.13       2012.64        72.95 o                         
   2  22   8          8.96         21.04        15.53 o                         
   3  22   8         12.52         32.93        16.68 o                         
   4  22   8         75.44        120.85        16.47 o                         
   1  23   8          0.87         18.09        14.92 o                         
   2  23   8        944.04        883.35        30.35 o                         
   3  23   8        149.44        149.46        16.87 o                         
   4  23   8        883.78        771.97        23.96 o                         
   0  24   8       2653.73       2491.98       118.97 o                         
   1  24   8       1102.00       1053.88        39.15 o                         
   2  24   8         67.17         79.38        16.57 o                         
   3  24   8        671.20        690.62        24.82 o                         
   1  25   8          9.77         33.10        16.57 o                         
   2  25   8         20.21         54.44        17.01 o                         
   0  26   8        435.49        408.35        30.44 o                         
   1   1   9        277.64        214.79        12.15 o                         
   2   1   9       1179.91       1081.98        24.82 o                         
   3   1   9      12312.58      12077.70       258.24 o                         
   4   1   9       3016.96       2926.83        52.56 o                         
   5   1   9      11589.98      11526.12       190.98 o                         
   6   1   9         84.78         84.18        12.61 o                         
   7   1   9        939.25        853.24        28.26 o                         
   8   1   9         76.67         91.22        15.16 o                         
   0   2   9       5712.80       5506.16       217.02 o                         
   1   2   9       3840.89       3412.67       104.73 o                         
   2   2   9       1055.00        993.37        29.11 o                         
   3   2   9      10027.01      10758.38       287.59 o                         
   4   2   9        776.87        883.23        21.98 o                         
   5   2   9        185.42        191.84        12.58 o                         
   6   2   9        683.70        646.33        15.31 o                         
   7   2   9       2482.22       2513.31        80.03 o                         
   8   2   9        314.96        329.08        16.51 o                         
   1   3   9       6775.29       6866.83       196.25 o                         
   2   3   9         18.11         11.59        12.12 o                         
   3   3   9       1769.77       1760.16        52.89 o                         
   4   3   9        272.72        273.92        11.54 o                         
   5   3   9        951.09        919.33        23.34 o                         
   6   3   9          8.17          9.34        13.41 o                         
   7   3   9         27.73         46.41        14.10 o                         
   8   3   9          6.14         43.63        14.53 o                         
   0   4   9       6339.13       5432.43       256.87 o                         
   1   4   9      31371.03      29338.78       828.73 o                         
   2   4   9         21.05         38.29        11.38 o                         
   3   4   9       1632.80       1470.74        38.01 o                         
   4   4   9         59.84         84.43        12.05 o                         
   5   4   9       2557.70       2520.46        64.20 o                         
   6   4   9       1091.96       1047.09        27.61 o                         
   7   4   9       5113.72       5012.37       166.63 o                         
   8   4   9        822.09        767.22        25.75 o                         
   1   5   9       2634.96       2529.77        71.56 o                         
   2   5   9         58.02         85.06        11.86 o                         
   3   5   9       3209.41       3200.35        92.94 o                         
   4   5   9        400.07        393.06        11.96 o                         
   5   5   9       2582.25       2566.59        67.58 o                         
   6   5   9        687.46        719.21        21.18 o                         
   7   5   9        196.21        189.92        13.28 o                         
   8   5   9          9.31         28.44        14.58 o                         
   0   6   9         99.08         61.36        17.66 o                         
   1   6   9      17232.83      16924.63       476.84 o                         
   2   6   9         79.36         58.07        11.31 o                         
   3   6   9        334.31        431.48        14.84 o                         
   4   6   9         28.80         34.40        12.36 o                         
   5   6   9       4211.70       4400.92       121.74 o                         
   6   6   9         14.69         39.51        13.63 o                         
   7   6   9       1360.02       1349.13        43.06 o                         
   8   6   9        862.39        791.84        24.81 o                         
   1   7   9      14484.08      15046.80       423.38 o                         
   2   7   9         88.62         66.82        11.18 o                         
   3   7   9      18466.38      18724.13       555.27 o                         
   4   7   9       2260.65       2223.50        60.51 o                         
   5   7   9       1724.46       1701.85        47.80 o                         
   6   7   9        313.12        325.97        13.93 o                         
   7   7   9        564.53        556.84        16.95 o                         
   8   7   9          2.14         25.15        15.00 o                         
   0   8   9         36.07         46.94        20.67 o                         
   1   8   9        611.89        693.78        22.28 o                         
   2   8   9        199.83        200.40        11.54 o                         
   3   8   9        977.58       1116.16        29.75 o                         
   4   8   9         29.49         54.63        13.67 o                         
   5   8   9        479.18        470.65        14.94 o                         
   6   8   9         44.69         46.34        14.78 o                         
   7   8   9        852.81        787.31        25.12 o                         
   8   8   9         45.90         67.84        14.55 o                         
   1   9   9        222.71        138.80        13.31 o                         
   2   9   9       1953.20       1909.38        58.30 o                         
   3   9   9      14131.64      14065.38       317.07 o                         
   4   9   9       2064.80       2115.69        60.78 o                         
   5   9   9      11974.99      12347.94       376.83 o                         
   6   9   9         17.53         15.48        14.12 o                         
   7   9   9         38.59         41.28        14.17 o                         
   8   9   9         67.44         74.08        13.93 o                         
   0  10   9       1474.30       1424.50        45.20 o                         
   1  10   9       6809.05       5853.27       172.85 o                         
   2  10   9       1096.99       1085.83        33.53 o                         
   3  10   9       4721.83       4779.28       122.84 o                         
   4  10   9          0.74         11.00        13.41 o                         
   5  10   9       1593.79       1628.47        42.42 o                         
   6  10   9        181.52        208.01        13.84 o                         
   7  10   9       6738.15       6378.83       206.15 o                         
   1  11   9       7309.81       6977.98       177.17 o                         
   2  11   9          2.44         19.12        12.59 o                         
   3  11   9        792.21        724.24        18.25 o                         
   4  11   9        968.50        975.61        27.97 o                         
   5  11   9         30.85         53.98        13.40 o                         
   6  11   9          1.84         18.14        12.81 o                         
   7  11   9        575.07        556.02        19.86 o                         
   0  12   9       4201.95       4007.18       145.89 o                         
   1  12   9      15727.53      14557.12       329.94 o                         
   2  12   9        392.96        387.46        13.27 o                         
   3  12   9        610.99        608.66        16.97 o                         
   4  12   9        373.20        395.69        14.16 o                         
   5  12   9        887.11        926.61        30.89 o                         
   6  12   9        106.16        113.56        12.83 o                         
   7  12   9        704.49        692.42        20.86 o                         
   1  13   9       1066.47       1022.57        29.51 o                         
   2  13   9        194.81        186.88        12.68 o                         
   3  13   9         77.48         94.57        13.28 o                         
   4  13   9         84.72        102.13        13.45 o                         
   5  13   9        273.98        283.60        13.42 o                         
   6  13   9         41.87         50.71        13.61 o                         
   7  13   9        519.25        496.60        18.02 o                         
   0  14   9       2905.64       2762.85       125.98 o                         
   1  14   9       8898.91       8649.14       239.35 o                         
   2  14   9       1561.51       1538.51        42.95 o                         
   3  14   9       2613.79       2553.15        64.92 o                         
   4  14   9        260.73        257.26        13.53 o                         
   5  14   9       1210.29       1171.78        40.85 o                         
   6  14   9        429.43        434.23        15.88 o                         
   7  14   9       1257.08       1173.92        41.82 o                         
   1  15   9        756.53        693.96        21.00 o                         
   2  15   9       1008.49        982.22        25.86 o                         
   3  15   9      11522.26      11102.13       321.22 o                         
   4  15   9       1889.69       1887.63        47.79 o                         
   5  15   9       2996.12       3020.67       109.65 o                         
   6  15   9        248.84        217.91        14.35 o                         
   0  16   9       3104.60       3003.63       128.78 o                         
   1  16   9        370.89        345.83        13.34 o                         
   2  16   9        111.01        112.71        14.51 o                         
   3  16   9        967.28        964.04        28.37 o                         
   4  16   9        232.73        231.73        14.59 o                         
   5  16   9        875.81        895.51        31.72 o                         
   6  16   9          0.26         27.95        14.94 o                         
   1  17   9        481.99        484.57        14.91 o                         
   2  17   9       1830.85       1766.11        47.50 o                         
   3  17   9       3242.45       3156.29        88.87 o                         
   4  17   9       1316.70       1303.91        31.79 o                         
   5  17   9       7042.68       6820.67       201.80 o                         
   6  17   9         14.95         44.36        15.32 o                         
   0  18   9       1083.17       1057.37        48.24 o                         
   1  18   9       1965.76       1834.38        59.62 o                         
   2  18   9        219.44        210.82        15.47 o                         
   3  18   9       1479.77       1507.42        39.21 o                         
   4  18   9         39.90         62.33        15.23 o                         
   5  18   9        283.67        308.51        15.81 o                         
   6  18   9        351.94        349.44        16.72 o                         
   1  19   9       2453.68       2520.68        75.33 o                         
   2  19   9         13.42         26.94        15.40 o                         
   3  19   9        750.12        733.07        19.85 o                         
   4  19   9        573.90        555.96        20.62 o                         
   5  19   9         42.62         56.34        16.18 o                         
   0  20   9       2346.74       2368.24       108.78 o                         
   1  20   9       5915.98       6062.36       209.00 o                         
   2  20   9        384.24        429.19        15.62 o                         
   3  20   9         42.50         54.31        15.38 o                         
   4  20   9        159.81        140.03        14.27 o                         
   5  20   9        231.68        249.32        16.83 o                         
   1  21   9       1172.79       1185.79        42.07 o                         
   2  21   9         20.07         23.89        14.89 o                         
   3  21   9        102.81        125.56        15.13 o                         
   4  21   9         12.82         33.06        15.51 o                         
   0  22   9        913.35        980.69        48.21 o                         
   1  22   9       1918.33       1918.53        64.77 o                         
   2  22   9        320.31        330.01        15.60 o                         
   3  22   9        166.47        163.15        16.29 o                         
   4  22   9         45.97         70.93        16.15 o                         
   1  23   9        250.87        248.91        15.27 o                         
   2  23   9        565.93        587.04        21.94 o                         
   3  23   9       3292.37       3297.47       100.74 o                         
   0  24   9         32.81         27.05        23.78 o                         
   1  24   9         24.15         49.54        16.83 o                         
   2  24   9         55.06         70.06        16.68 o                         
   3  24   9        110.86        138.18        17.41 o                         
   1  25   9        188.27        190.90        17.04 o                         
   0   0  10      44549.62      43378.55      2062.19 o                         
   1   0  10       1434.17       1445.69        64.19 o                         
   2   0  10      10373.69       9721.70       385.31 o                         
   3   0  10        280.76        398.36        15.30 o                         
   4   0  10        272.95        273.57        16.48 o                         
   5   0  10       1066.07       1007.88        39.25 o                         
   6   0  10       4112.93       4072.27       140.08 o                         
   7   0  10         12.70         22.14        20.82 o                         
   8   0  10       3773.80       3567.70       182.06 o                         
   1   1  10        240.16        220.41        11.75 o                         
   2   1  10       6801.12       7257.44       189.73 o                         
   3   1  10       2694.52       2811.74        74.36 o                         
   4   1  10       1414.57       1374.61        34.28 o                         
   5   1  10        107.15        123.75        12.38 o                         
   6   1  10        705.97        711.60        17.67 o                         
   7   1  10          6.78         10.95        14.40 o                         
   8   1  10          0.60         29.87        15.10 o                         
   0   2  10      11137.31      10170.30       299.13 o                         
   1   2  10         51.16         81.88        12.26 o                         
   2   2  10       8598.62       8258.95       271.18 o                         
   3   2  10        294.67        364.94        11.82 o                         
   4   2  10        446.88        450.65        12.67 o                         
   5   2  10        164.02        162.73        12.49 o                         
   6   2  10       3041.31       3079.96        72.88 o                         
   7   2  10        194.42        173.29        14.18 o                         
   8   2  10        706.94        682.13        27.79 o                         
   1   3  10       6705.34       6994.00       179.81 o                         
   2   3  10      20108.05      19680.87       577.58 o                         
   3   3  10        659.41        665.53        16.70 o                         
   4   3  10      12378.21      12345.70       314.35 o                         
   5   3  10        324.02        303.83        13.20 o                         
   6   3  10       2268.15       2231.21        59.56 o                         
   7   3  10        125.47        125.42        14.58 o                         
   8   3  10        124.30        132.22        14.36 o                         
   0   4  10         59.71         54.89        16.64 o                         
   1   4  10       8224.31       8806.22       262.15 o                         
   2   4  10        208.40        258.75        11.65 o                         
   3   4  10        102.27         88.71        12.04 o                         
   4   4  10        248.00        246.08        11.39 o                         
   5   4  10        129.26        155.40        14.64 o                         
   6   4  10        146.73        128.95        13.47 o                         
   7   4  10         32.81         57.83        14.59 o                         
   8   4  10        286.85        269.41        14.32 o                         
   1   5  10      11166.78      12060.08       323.83 o                         
   2   5  10       7597.37       7017.16       225.38 o                         
   3   5  10       2850.82       3096.32        90.94 o                         
   4   5  10      10180.43       9979.91       279.59 o                         
   5   5  10         51.59         51.13        13.99 o                         
   6   5  10       3506.05       3412.13        94.37 o                         
   7   5  10         42.65         60.96        14.42 o                         
   8   5  10        258.77        259.81        15.62 o                         
   0   6  10        544.45        279.13        17.26 o                         
   1   6  10       3379.96       3785.27       110.10 o                         
   2   6  10       8705.99       8415.98       254.93 o                         
   3   6  10       4724.89       4978.38       148.93 o                         
   4   6  10         45.09         44.96        12.91 o                         
   5   6  10        758.88        799.67        22.09 o                         
   6   6  10       2238.30       2228.96        65.17 o                         
   7   6  10        782.27        749.87        20.94 o                         
   8   6  10        745.70        696.34        23.32 o                         
   1   7  10       3933.71       4322.10       116.35 o                         
   2   7  10       2863.08       2976.31        95.05 o                         
   3   7  10        114.95        128.27        12.69 o                         
   4   7  10       1570.52       1534.17        39.80 o                         
   5   7  10       2350.95       2365.96        59.25 o                         
   6   7  10       1082.60       1054.83        28.49 o                         
   7   7  10         83.66         70.39        14.66 o                         
   8   7  10         15.49         50.73        14.62 o                         
   0   8  10      29157.79      27374.54       643.94 o                         
   1   8  10         49.19         41.97        12.90 o                         
   2   8  10       7937.57       7598.39       219.70 o                         
   3   8  10       1704.85       1881.75        49.10 o                         
   4   8  10        108.76        110.76        13.48 o                         
   5   8  10         23.55         25.98        13.13 o                         
   6   8  10       4944.52       5078.07       152.96 o                         
   7   8  10        438.93        401.84        14.92 o                         
   8   8  10       2058.80       1883.38        51.32 o                         
   1   9  10        443.37        426.34        13.99 o                         
   2   9  10        775.37        752.99        24.30 o                         
   3   9  10         49.90         40.67        12.23 o                         
   4   9  10        835.35        829.82        20.79 o                         
   5   9  10        354.23        378.54        13.51 o                         
   6   9  10         15.41         12.93        14.94 o                         
   7   9  10         15.21         14.70        13.96 o                         
   0  10  10      10732.84      10047.55       300.10 o                         
   1  10  10        106.80         97.40        13.27 o                         
   2  10  10      10507.39       9918.11       310.98 o                         
   3  10  10         39.80         37.76        12.52 o                         
   4  10  10        121.89        147.10        13.85 o                         
   5  10  10          9.78         11.31        12.71 o                         
   6  10  10       4187.21       4237.38       135.67 o                         
   7  10  10          9.81         14.17        14.48 o                         
   1  11  10        370.07        381.39        13.87 o                         
   2  11  10       7852.98       7374.54       228.27 o                         
   3  11  10        365.06        365.14        13.26 o                         
   4  11  10       9791.12       9856.37       285.17 o                         
   5  11  10        133.20        150.25        13.29 o                         
   6  11  10       2020.65       2055.40        63.92 o                         
   7  11  10         14.17         62.39        14.62 o                         
   0  12  10          7.93         36.11        21.98 o                         
   1  12  10         92.83         93.35        13.23 o                         
   2  12  10        121.14        119.48        13.01 o                         
   3  12  10       1644.76       1624.13        42.08 o                         
   4  12  10        137.17        125.56        13.86 o                         
   5  12  10          1.63         11.88        13.22 o                         
   6  12  10          3.53         18.39        14.13 o                         
   7  12  10        942.45        872.17        28.16 o                         
   1  13  10       3855.88       3651.16        96.12 o                         
   2  13  10      11931.44      10904.43       365.69 o                         
   3  13  10         22.06         25.25        13.58 o                         
   4  13  10       7015.04       7107.29       209.18 o                         
   5  13  10       1252.13       1267.29        35.90 o                         
   6  13  10       3226.52       3061.37        93.58 o                         
   7  13  10        462.57        434.72        20.43 o                         
   0  14  10      11237.45      10510.51       504.53 o                         
   1  14  10       2641.36       2532.82        63.89 o                         
   2  14  10       4547.31       4306.69       131.03 o                         
   3  14  10       3297.49       3311.53        89.51 o                         
   4  14  10        824.03        821.33        24.93 o                         
   5  14  10       1068.08       1074.10        38.71 o                         
   6  14  10       2118.46       1986.74        60.65 o                         
   7  14  10        231.98        212.04        15.77 o                         
   1  15  10      12610.33      12107.07       361.49 o                         
   2  15  10       2916.01       2773.56        77.26 o                         
   3  15  10       3424.19       3387.00        92.12 o                         
   4  15  10        658.75        680.35        22.66 o                         
   5  15  10        122.08        133.44        15.48 o                         
   6  15  10         42.70         66.36        14.48 o                         
   0  16  10      22048.02      21020.74      1048.35 o                         
   1  16  10       7074.41       6753.33       207.64 o                         
   2  16  10       2543.09       2467.05        68.02 o                         
   3  16  10        594.47        567.04        13.45 o                         
   4  16  10        142.47        155.05        14.10 o                         
   5  16  10        749.71        710.54        26.56 o                         
   6  16  10       1392.73       1359.90        37.61 o                         
   1  17  10       2001.68       1972.51        61.37 o                         
   2  17  10       1658.64       1619.39        38.56 o                         
   3  17  10         36.86         43.18        13.71 o                         
   4  17  10        762.44        753.08        19.12 o                         
   5  17  10          4.99          6.79        16.18 o                         
   6  17  10         14.43         77.36        15.80 o                         
   0  18  10        148.40        137.71        18.02 o                         
   1  18  10        343.80        354.98        14.45 o                         
   2  18  10       4434.21       4405.87       124.82 o                         
   3  18  10        202.78        204.97        14.52 o                         
   4  18  10        170.41        160.88        13.94 o                         
   5  18  10        120.81        125.84        16.41 o                         
   1  19  10         76.32         89.01        14.22 o                         
   2  19  10        648.68        663.99        20.64 o                         
   3  19  10       1118.41       1090.20        26.58 o                         
   4  19  10       3588.57       3572.69        99.32 o                         
   5  19  10         32.44         50.01        16.18 o                         
   0  20  10        522.19        535.17        29.76 o                         
   1  20  10         15.58         22.30        14.61 o                         
   2  20  10          1.59         12.29        15.15 o                         
   3  20  10         30.69         46.21        14.70 o                         
   4  20  10          0.64         24.90        14.42 o                         
   5  20  10         35.54         66.12        16.76 o                         
   1  21  10        152.63        155.67        14.85 o                         
   2  21  10       1670.70       1702.25        49.69 o                         
   3  21  10        325.21        351.56        15.93 o                         
   4  21  10       2081.92       2010.53        52.22 o                         
   0  22  10        308.40        340.18        20.17 o                         
   1  22  10         24.28         34.47        15.58 o                         
   2  22  10        167.12        169.96        15.66 o                         
   3  22  10         95.10        100.96        16.46 o                         
   4  22  10         87.24        111.37        15.71 o                         
   1  23  10        193.75        212.78        16.29 o                         
   2  23  10        910.92        855.27        22.56 o                         
   3  23  10          2.19         25.19        16.72 o                         
   0  24  10       3634.39       3652.60       215.13 o                         
   1  24  10        313.22        315.34        16.92 o                         
   2  24  10        772.74        805.00        27.70 o                         
   1  25  10        990.99        956.95        38.83 o                         
   1   1  11       3886.57       3678.51       101.55 o                         
   2   1  11        286.02        260.38        11.12 o                         
   3   1  11      21150.23      21593.77       595.92 o                         
   4   1  11        985.19       1007.21        25.88 o                         
   5   1  11       7338.96       7248.76       143.85 o                         
   6   1  11        197.27        184.67        11.93 o                         
   7   1  11         13.80         28.15        13.84 o                         
   8   1  11        101.00         98.88        14.36 o                         
   0   2  11       2139.72       2110.06        75.29 o                         
   1   2  11      15370.11      14720.34       482.27 o                         
   2   2  11         59.42         42.02        11.55 o                         
   3   2  11       1096.76       1183.31        28.65 o                         
   4   2  11         13.63         23.84        11.72 o                         
   5   2  11       4319.95       4321.35        98.94 o                         
   6   2  11         45.16         56.15        12.41 o                         
   7   2  11       2816.54       2671.51        88.08 o                         
   8   2  11        215.87        176.79        15.02 o                         
   1   3  11       2214.33       2233.00        61.29 o                         
   2   3  11       1795.27       1910.38        68.11 o                         
   3   3  11       1766.15       1650.72        44.36 o                         
   4   3  11       1566.32       1679.07        48.80 o                         
   5   3  11        861.71        828.12        22.65 o                         
   6   3  11        264.01        260.15        13.58 o                         
   7   3  11        872.77        780.31        27.04 o                         
   8   3  11         17.77         50.65        13.67 o                         
   0   4  11       6880.96       6841.31       209.64 o                         
   1   4  11      30862.31      29109.94       859.66 o                         
   2   4  11        950.35       1060.20        34.92 o                         
   3   4  11        934.29        948.96        30.78 o                         
   4   4  11          9.07         16.98        11.82 o                         
   5   4  11       3172.65       3220.87        98.58 o                         
   6   4  11        144.06        157.29        13.12 o                         
   7   4  11       3161.79       3152.96       105.22 o                         
   8   4  11         21.05         55.64        15.75 o                         
   1   5  11       2025.45       2021.10        54.46 o                         
   2   5  11       1448.63       1523.31        46.77 o                         
   3   5  11       3878.58       3770.97       127.72 o                         
   4   5  11        267.43        281.54        12.57 o                         
   5   5  11        182.54        240.78        14.11 o                         
   6   5  11          4.40         11.76        14.24 o                         
   7   5  11         11.12          7.50        14.50 o                         
   8   5  11         29.23         51.98        14.73 o                         
   0   6  11       3002.24       2905.30        88.67 o                         
   1   6  11       8775.99       7943.44       192.73 o                         
   2   6  11        240.53        261.01        12.02 o                         
   3   6  11       3619.69       3767.51       112.88 o                         
   4   6  11        700.09        667.95        19.25 o                         
   5   6  11        457.71        476.71        13.84 o                         
   6   6  11        164.09        166.07        15.47 o                         
   7   6  11       2387.20       2315.25        78.94 o                         
   8   6  11        561.23        499.19        16.94 o                         
   1   7  11       5215.19       4906.38       121.11 o                         
   2   7  11        286.15        279.77        12.19 o                         
   3   7  11      12859.62      12469.25       364.20 o                         
   4   7  11        276.42        298.17        13.09 o                         
   5   7  11       9560.49       9622.86       288.53 o                         
   6   7  11        422.41        432.84        19.17 o                         
   7   7  11          5.63         29.33        14.67 o                         
   8   7  11         36.03         49.32        15.26 o                         
   0   8  11        142.88        173.61        18.51 o                         
   1   8  11        140.40        121.22        12.03 o                         
   2   8  11          3.61          2.63        11.00 o                         
   3   8  11        108.38        117.57        12.43 o                         
   4   8  11        446.47        462.62        14.11 o                         
   5   8  11        857.03        878.00        28.93 o                         
   6   8  11         34.05         57.96        13.57 o                         
   7   8  11        547.15        524.01        17.36 o                         
   1   9  11       1155.56        984.12        27.16 o                         
   2   9  11        268.45        285.06        12.29 o                         
   3   9  11       9137.41       8931.62       213.61 o                         
   4   9  11       1273.23       1265.62        36.57 o                         
   5   9  11        900.67        864.95        30.79 o                         
   6   9  11         68.13         73.83        14.24 o                         
   7   9  11       1000.90        918.97        29.74 o                         
   0  10  11       1927.36       2095.84        72.74 o                         
   1  10  11       6297.65       5629.32        98.39 o                         
   2  10  11        345.81        382.33        13.52 o                         
   3  10  11        358.77        381.09        12.81 o                         
   4  10  11          0.71         12.17        13.03 o                         
   5  10  11        101.47        115.79        13.70 o                         
   6  10  11        175.60        184.75        14.23 o                         
   7  10  11        340.17        364.16        15.43 o                         
   1  11  11        402.93        425.90        14.09 o                         
   2  11  11        368.04        367.94        12.45 o                         
   3  11  11        255.55        253.69        12.89 o                         
   4  11  11       2022.52       1994.45        55.78 o                         
   5  11  11       3772.14       3707.99       120.80 o                         
   6  11  11          2.37          9.49        14.10 o                         
   7  11  11          6.18         33.22        15.78 o                         
   0  12  11        151.99        186.97        21.83 o                         
   1  12  11       5003.39       4447.55       129.93 o                         
   2  12  11       1142.06       1093.16        32.86 o                         
   3  12  11       2017.08       1990.16        54.68 o                         
   4  12  11         37.10         39.06        12.55 o                         
   5  12  11       1969.82       1962.42        66.89 o                         
   6  12  11       1335.69       1317.00        41.17 o                         
   7  12  11       1461.39       1360.54        43.76 o                         
   1  13  11        911.58        809.20        30.09 o                         
   2  13  11        165.48        171.48        13.31 o                         
   3  13  11         49.41         51.47        12.92 o                         
   4  13  11        911.99        904.34        24.72 o                         
   5  13  11        149.12        155.31        14.59 o                         
   6  13  11        219.56        218.44        14.61 o                         
   7  13  11         53.76         96.65        15.27 o                         
   0  14  11       3308.79       3062.95       173.99 o                         
   1  14  11       2810.24       2655.29        79.12 o                         
   2  14  11        768.97        713.67        23.87 o                         
   3  14  11        837.40        796.82        25.27 o                         
   4  14  11        244.43        248.17        13.47 o                         
   5  14  11        287.31        292.59        14.29 o                         
   6  14  11        189.83        198.85        14.77 o                         
   1  15  11         57.12         72.66        15.04 o                         
   2  15  11       1453.72       1380.82        36.46 o                         
   3  15  11       1889.13       1857.81        43.99 o                         
   4  15  11         17.20         29.67        12.96 o                         
   5  15  11       2409.45       2380.19        81.82 o                         
   6  15  11        208.80        193.68        15.42 o                         
   0  16  11          3.33         18.19        20.20 o                         
   1  16  11       3288.96       3198.74       101.09 o                         
   2  16  11         37.22         46.87        13.42 o                         
   3  16  11        155.00        142.47        14.19 o                         
   4  16  11          1.50         15.42        13.96 o                         
   5  16  11        751.84        751.56        24.21 o                         
   6  16  11         14.04         45.49        15.55 o                         
   1  17  11       3502.11       3338.75       113.96 o                         
   2  17  11        296.51        283.88        14.57 o                         
   3  17  11      10484.62      10551.32       260.49 o                         
   4  17  11        177.20        172.55        14.63 o                         
   5  17  11       1689.02       1821.40        57.14 o                         
   6  17  11         53.04         73.60        15.90 o                         
   0  18  11        227.32        212.97        20.98 o                         
   1  18  11       3411.49       3371.72       111.25 o                         
   2  18  11         14.87         17.71        14.69 o                         
   3  18  11         39.42         47.59        14.28 o                         
   4  18  11         23.19         37.26        14.87 o                         
   5  18  11        407.88        437.98        18.52 o                         
   1  19  11       1207.64       1190.38        39.78 o                         
   2  19  11         65.93         68.56        15.53 o                         
   3  19  11       1078.99       1079.44        30.82 o                         
   4  19  11        200.06        171.40        14.99 o                         
   5  19  11       3285.41       3084.34        90.72 o                         
   0  20  11         50.25         54.27        20.26 o                         
   1  20  11       8742.25       8599.75       267.49 o                         
   2  20  11        183.89        193.25        14.96 o                         
   3  20  11       1145.50       1167.45        34.15 o                         
   4  20  11        250.11        215.12        15.08 o                         
   5  20  11       1808.63       1726.92        60.38 o                         
   1  21  11       1411.31       1363.18        50.04 o                         
   2  21  11        339.09        329.49        16.42 o                         
   3  21  11        366.58        358.63        15.90 o                         
   4  21  11          6.14         33.18        16.05 o                         
   0  22  11       1113.65       1050.96        53.39 o                         
   1  22  11       2346.94       2363.40        85.53 o                         
   2  22  11         24.90         51.47        15.71 o                         
   3  22  11        366.16        351.35        16.73 o                         
   1  23  11         72.32         89.86        15.97 o                         
   2  23  11         27.82         54.53        15.46 o                         
   3  23  11       3929.14       3750.78       125.00 o                         
   0  24  11        525.30        479.90        33.38 o                         
   1  24  11         29.78         39.48        16.23 o                         
   2  24  11        112.10        108.38        16.65 o                         
   0   0  12      44645.45      44819.17      2258.27 o                         
   1   0  12       1194.54       1080.48        41.78 o                         
   2   0  12       3124.50       2768.57       130.65 o                         
   3   0  12       1292.32       1264.93        52.82 o                         
   4   0  12        131.39        149.22        17.90 o                         
   5   0  12          9.42         36.76        16.56 o                         
   6   0  12       6582.36       6533.31       191.69 o                         
   7   0  12        326.57        315.82        19.18 o                         
   8   0  12       1187.76       1211.00        59.83 o                         
   1   1  12         96.48         92.18        11.51 o                         
   2   1  12       1457.12       1480.47        46.08 o                         
   3   1  12         68.11         75.19        10.85 o                         
   4   1  12       1396.32       1387.17        33.42 o                         
   5   1  12        217.33        236.40        12.89 o                         
   6   1  12         96.75        106.56        12.80 o                         
   7   1  12         78.38         69.25        13.60 o                         
   8   1  12        329.55        334.66        17.78 o                         
   0   2  12       9889.14       9258.90       331.05 o                         
   1   2  12       4222.88       4033.14       100.15 o                         
   2   2  12       6899.67       6958.30       222.55 o                         
   3   2  12         20.74         23.26        11.38 o                         
   4   2  12        206.66        224.68        12.92 o                         
   5   2  12          3.65         12.35        13.53 o                         
   6   2  12        527.98        520.02        17.48 o                         
   7   2  12       1067.29        968.19        31.33 o                         
   8   2  12       1349.36       1271.20        44.72 o                         
   1   3  12        486.15        415.11        14.20 o                         
   2   3  12       6880.75       6419.86       216.06 o                         
   3   3  12       3803.15       3766.66       118.15 o                         
   4   3  12       9373.99       9412.16       268.42 o                         
   5   3  12       1103.17        998.39        25.72 o                         
   6   3  12        235.78        235.74        13.19 o                         
   7   3  12         97.97        102.64        13.46 o                         
   8   3  12         64.41         76.87        15.18 o                         
   0   4  12          4.85         14.99        17.03 o                         
   1   4  12        245.58        277.83        11.24 o                         
   2   4  12        339.25        361.35        12.92 o                         
   3   4  12        520.80        532.49        15.43 o                         
   4   4  12       2961.08       3079.41        82.79 o                         
   5   4  12          7.38         13.14        13.20 o                         
   6   4  12         50.76         49.88        13.19 o                         
   7   4  12         13.18         18.66        13.49 o                         
   8   4  12        176.71        199.32        14.46 o                         
   1   5  12         86.02         72.69        12.15 o                         
   2   5  12      11306.65      10845.15       342.49 o                         
   3   5  12       1127.99       1094.06        30.60 o                         
   4   5  12      11214.25      11065.90       327.81 o                         
   5   5  12       1829.37       1889.90        55.34 o                         
   6   5  12       1556.66       1605.44        54.06 o                         
   7   5  12        360.00        368.47        16.57 o                         
   8   5  12         67.49         90.15        14.28 o                         
   0   6  12      17928.81      16428.60       404.51 o                         
   1   6  12        304.27        247.12        11.34 o                         
   2   6  12       2057.12       1935.37        67.46 o                         
   3   6  12         90.45         87.79        11.64 o                         
   4   6  12       2977.93       2928.75        88.94 o                         
   5   6  12         62.38         95.43        13.39 o                         
   6   6  12       1697.44       1652.52        59.56 o                         
   7   6  12        211.67        214.51        14.29 o                         
   1   7  12         60.88         69.95        11.29 o                         
   2   7  12        132.45        126.14        12.06 o                         
   3   7  12       2787.44       2764.24        84.42 o                         
   4   7  12       6059.99       6133.60       196.08 o                         
   5   7  12        569.30        604.60        21.67 o                         
   6   7  12        453.07        425.67        16.84 o                         
   7   7  12        378.04        311.27        15.42 o                         
   0   8  12      14697.67      13099.41       381.32 o                         
   1   8  12       3588.74       3418.65        74.80 o                         
   2   8  12       4738.04       4450.95       126.87 o                         
   3   8  12        525.79        515.10        16.04 o                         
   4   8  12        554.67        583.78        18.28 o                         
   5   8  12       1387.23       1400.02        47.00 o                         
   6   8  12       3681.80       3662.78       127.50 o                         
   7   8  12        522.15        490.99        18.67 o                         
   1   9  12        207.23        211.98        13.17 o                         
   2   9  12         69.79        136.67        12.21 o                         
   3   9  12        145.27        153.09        13.19 o                         
   4   9  12       2061.70       2050.07        70.07 o                         
   5   9  12        277.32        279.49        13.94 o                         
   6   9  12         82.41         79.17        13.92 o                         
   7   9  12        288.58        288.48        15.00 o                         
   0  10  12      12509.96      12436.00       511.50 o                         
   1  10  12       3065.52       2856.83        65.70 o                         
   2  10  12       3080.00       2861.82        92.66 o                         
   3  10  12         37.62         42.41        11.95 o                         
   4  10  12        770.92        778.60        22.41 o                         
   5  10  12         52.38         67.72        14.23 o                         
   6  10  12        192.49        198.93        13.53 o                         
   7  10  12        418.13        368.45        14.72 o                         
   1  11  12        370.52        367.15        14.15 o                         
   2  11  12       8587.81       8148.68       249.61 o                         
   3  11  12       1095.03       1046.56        27.22 o                         
   4  11  12       6420.01       6320.58       164.19 o                         
   5  11  12        323.47        301.72        14.52 o                         
   6  11  12        347.06        343.54        14.24 o                         
   7  11  12         74.50        104.26        15.25 o                         
   0  12  12        579.14        561.79        25.70 o                         
   1  12  12        327.24        321.62        13.83 o                         
   2  12  12        310.01        284.20        13.06 o                         
   3  12  12         92.80        105.54        12.48 o                         
   4  12  12         40.24         45.97        12.06 o                         
   5  12  12          0.19          8.94        14.47 o                         
   6  12  12         60.88         57.43        14.09 o                         
   7  12  12         19.79         48.03        15.11 o                         
   1  13  12        111.12        109.75        14.52 o                         
   2  13  12       4590.93       4415.92       150.69 o                         
   3  13  12        395.95        394.22        13.32 o                         
   4  13  12       3932.99       4119.76       110.67 o                         
   5  13  12       1127.61       1076.75        35.49 o                         
   6  13  12       1100.23        984.69        31.51 o                         
   0  14  12       5914.89       5408.32       210.72 o                         
   1  14  12        160.33        163.82        14.95 o                         
   2  14  12        715.07        662.95        25.61 o                         
   3  14  12        169.64        172.87        12.91 o                         
   4  14  12         55.07         70.87        13.88 o                         
   5  14  12        543.26        499.72        16.08 o                         
   6  14  12       1089.62       1114.29        39.42 o                         
   1  15  12        249.06        264.36        15.00 o                         
   2  15  12       1806.52       1654.65        55.89 o                         
   3  15  12       4466.58       4321.62       129.82 o                         
   4  15  12       1684.30       1682.79        51.26 o                         
   5  15  12        810.62        758.20        27.57 o                         
   6  15  12        118.16        105.64        14.52 o                         
   0  16  12       1088.96       1073.87        62.03 o                         
   1  16  12       3827.36       3632.29       131.81 o                         
   2  16  12       1316.57       1255.37        44.73 o                         
   3  16  12         85.34         90.36        14.10 o                         
   4  16  12        138.98        129.67        13.60 o                         
   5  16  12        931.01        913.64        25.42 o                         
   6  16  12       1676.74       1641.11        64.61 o                         
   1  17  12         30.66         36.97        14.98 o                         
   2  17  12         18.56         30.63        13.90 o                         
   3  17  12        360.90        364.69        14.15 o                         
   4  17  12        856.76        916.29        30.84 o                         
   5  17  12         96.14         98.53        15.00 o                         
   0  18  12       6580.56       6123.24       335.49 o                         
   1  18  12       1205.07       1141.45        49.46 o                         
   2  18  12        641.13        656.54        18.34 o                         
   3  18  12        241.76        249.03        14.49 o                         
   4  18  12        953.70        905.56        30.80 o                         
   5  18  12          6.76         24.79        15.59 o                         
   1  19  12        437.45        414.71        16.09 o                         
   2  19  12       4676.73       4702.46       139.52 o                         
   3  19  12        266.81        272.91        14.64 o                         
   4  19  12        649.34        676.99        19.80 o                         
   5  19  12        303.41        296.05        16.02 o                         
   0  20  12         45.44         55.26        23.17 o                         
   1  20  12        232.71        227.63        15.36 o                         
   2  20  12          8.98         14.20        15.51 o                         
   3  20  12         72.90         87.22        15.21 o                         
   4  20  12        359.30        372.82        15.60 o                         
   1  21  12          6.33          9.12        15.80 o                         
   2  21  12        490.97        488.77        16.80 o                         
   3  21  12       1898.30       1881.17        48.51 o                         
   4  21  12       3570.20       3426.12        86.16 o                         
   0  22  12       1356.34       1333.94        72.32 o                         
   1  22  12        121.20        100.64        15.38 o                         
   2  22  12       1124.72       1151.45        32.99 o                         
   3  22  12        248.20        267.24        16.56 o                         
   1  23  12        450.16        389.11        21.10 o                         
   2  23  12        602.00        555.19        18.11 o                         
   0  24  12       3817.81       3384.32       220.48 o                         
   1  24  12        651.65        600.18        35.41 o                         
   1   1  13       2778.88       2508.90        70.36 o                         
   2   1  13       6596.90       6533.02       202.45 o                         
   3   1  13      11484.25      11588.57       353.84 o                         
   4   1  13       6643.29       6621.57       169.87 o                         
   5   1  13       2650.59       2594.32        56.21 o                         
   6   1  13       1809.52       1769.54        42.12 o                         
   7   1  13          1.91         13.68        12.97 o                         
   8   1  13        215.22        184.82        15.18 o                         
   0   2  13       3549.16       3562.15       146.28 o                         
   1   2  13       8224.65       7822.80       236.16 o                         
   2   2  13       7382.54       7140.79       221.27 o                         
   3   2  13         51.60         87.26        11.50 o                         
   4   2  13          0.96         18.57        11.96 o                         
   5   2  13        730.79        675.85        19.22 o                         
   6   2  13       1627.27       1601.01        37.21 o                         
   7   2  13        937.69        891.12        25.82 o                         
   8   2  13        784.48        723.16        23.94 o                         
   1   3  13       1372.04       1455.71        40.56 o                         
   2   3  13        199.66        281.39        11.12 o                         
   3   3  13       2966.25       2838.63       111.20 o                         
   4   3  13         17.90         30.07        12.38 o                         
   5   3  13       1131.43       1206.16        37.61 o                         
   6   3  13        304.11        298.62        13.58 o                         
   7   3  13          0.94         13.33        14.05 o                         
   0   4  13       5674.58       4596.74       235.32 o                         
   1   4  13      18967.40      18247.85       515.10 o                         
   2   4  13       1399.67       1195.83        45.50 o                         
   3   4  13        747.85        729.12        19.81 o                         
   4   4  13        831.42        881.80        23.91 o                         
   5   4  13       2182.65       2198.31        60.69 o                         
   6   4  13       1342.58       1255.22        42.42 o                         
   7   4  13       3587.43       3397.79       116.24 o                         
   1   5  13        550.88        525.01        15.14 o                         
   2   5  13        421.83        385.41        13.00 o                         
   3   5  13       1909.02       1730.78        57.55 o                         
   4   5  13       2187.83       2072.13        62.50 o                         
   5   5  13       1119.09       1124.99        34.00 o                         
   6   5  13        118.67        102.22        14.88 o                         
   7   5  13         37.04         49.41        14.38 o                         
   0   6  13        763.72        656.99        20.95 o                         
   1   6  13       4037.85       3669.68        82.84 o                         
   2   6  13       2017.28       1859.20        60.17 o                         
   3   6  13        643.79        619.08        22.17 o                         
   4   6  13       1411.88       1346.95        41.53 o                         
   5   6  13         13.10         32.29        13.74 o                         
   6   6  13        164.40        153.58        14.01 o                         
   7   6  13        871.76        817.98        28.55 o                         
   1   7  13        640.96        564.96        14.01 o                         
   2   7  13       2736.50       2508.44        82.51 o                         
   3   7  13       5918.16       5915.28       167.47 o                         
   4   7  13        173.40        157.11        14.06 o                         
   5   7  13       4288.26       4437.49       144.52 o                         
   6   7  13       1239.99       1223.75        36.12 o                         
   7   7  13          7.87         18.63        14.86 o                         
   0   8  13       2074.11       2090.67        74.26 o                         
   1   8  13          2.55          6.29        11.26 o                         
   2   8  13         10.68         24.65        11.89 o                         
   3   8  13         62.72         78.99        13.46 o                         
   4   8  13         31.55         52.01        13.53 o                         
   5   8  13        982.54        947.65        27.65 o                         
   6   8  13       1046.30       1037.07        37.02 o                         
   7   8  13          0.03         -1.42        15.25 o                         
   1   9  13       1060.66       1017.71        25.21 o                         
   2   9  13       2056.41       1970.39        58.80 o                         
   3   9  13       6576.56       6546.93       185.53 o                         
   4   9  13       3144.74       3220.56        97.67 o                         
   5   9  13       1386.73       1332.72        46.44 o                         
   6   9  13        712.88        701.32        23.49 o                         
   7   9  13        457.14        446.43        15.50 o                         
   0  10  13       3096.82       2766.46       113.09 o                         
   1  10  13       7229.18       6835.38       204.55 o                         
   2  10  13         72.18         65.63        13.30 o                         
   3  10  13        444.81        455.28        16.19 o                         
   4  10  13         61.78         60.11        12.62 o                         
   5  10  13        316.35        319.82        14.51 o                         
   6  10  13        251.54        281.79        15.22 o                         
   7  10  13       1836.28       1667.37        58.60 o                         
   1  11  13        342.20        320.63        13.94 o                         
   2  11  13       1719.98       1585.96        50.81 o                         
   3  11  13         76.37         79.77        13.17 o                         
   4  11  13       1825.12       1823.09        59.33 o                         
   5  11  13        974.59        966.45        32.15 o                         
   6  11  13        854.96        831.12        27.58 o                         
   7  11  13        114.71        124.76        16.02 o                         
   0  12  13       3308.20       3130.80       139.01 o                         
   1  12  13       1674.80       1569.79        43.19 o                         
   2  12  13       5201.19       5127.86       171.16 o                         
   3  12  13        969.04        971.81        25.55 o                         
   4  12  13         19.54         32.72        13.20 o                         
   5  12  13       1734.99       1724.01        49.48 o                         
   6  12  13        648.38        659.96        24.40 o                         
   1  13  13        541.47        525.04        19.27 o                         
   2  13  13       1220.75       1092.19        35.59 o                         
   3  13  13        529.46        545.21        15.50 o                         
   4  13  13        121.48        131.11        13.30 o                         
   5  13  13        290.92        289.13        13.77 o                         
   6  13  13        123.36        148.88        15.07 o                         
   0  14  13       7602.62       7184.70       389.43 o                         
   1  14  13       1899.91       1862.85        70.72 o                         
   2  14  13       5067.17       4699.32       168.03 o                         
   3  14  13        136.33        121.29        13.61 o                         
   4  14  13         13.27         24.08        13.04 o                         
   5  14  13         32.05         35.96        13.99 o                         
   6  14  13       1823.54       1753.53        63.02 o                         
   1  15  13        412.38        427.02        15.38 o                         
   2  15  13       1026.20        919.99        26.95 o                         
   3  15  13       2872.55       2910.11        85.36 o                         
   4  15  13       3466.38       3483.71        99.74 o                         
   5  15  13        840.75        850.98        27.15 o                         
   6  15  13       1343.05       1286.89        51.12 o                         
   0  16  13        823.07        785.58        41.91 o                         
   1  16  13         39.95         55.35        14.82 o                         
   2  16  13        158.74        154.21        13.81 o                         
   3  16  13        207.52        191.48        13.33 o                         
   4  16  13          0.36          8.53        13.33 o                         
   5  16  13         12.84         16.69        14.52 o                         
   6  16  13         53.04         56.38        14.04 o                         
   1  17  13        246.97        241.78        15.14 o                         
   2  17  13       4900.59       4714.49       181.89 o                         
   3  17  13       2267.25       2266.97        56.63 o                         
   4  17  13       2947.03       2796.80        77.52 o                         
   5  17  13        463.56        474.35        15.49 o                         
   0  18  13       2385.83       2277.03       135.12 o                         
   1  18  13        906.90        899.89        28.31 o                         
   2  18  13        208.01        221.61        16.40 o                         
   3  18  13        196.48        186.70        14.65 o                         
   4  18  13          0.10         16.42        14.63 o                         
   5  18  13         27.35         62.89        15.83 o                         
   1  19  13        258.39        237.09        15.93 o                         
   2  19  13       1626.48       1513.09        54.34 o                         
   3  19  13        308.74        320.83        14.60 o                         
   4  19  13        634.69        587.64        17.38 o                         
   0  20  13       1685.37       1570.77        95.34 o                         
   1  20  13       2469.00       2326.50        85.62 o                         
   2  20  13       1345.77       1270.80        43.90 o                         
   3  20  13        380.55        417.52        15.37 o                         
   4  20  13        105.29        125.36        14.93 o                         
   1  21  13        476.23        398.18        15.67 o                         
   2  21  13          1.52         20.66        17.59 o                         
   3  21  13         87.09        106.30        15.33 o                         
   0  22  13       3969.94       3708.39       210.87 o                         
   1  22  13        894.56        882.75        33.16 o                         
   2  22  13        518.36        510.72        22.90 o                         
   3  22  13          9.24         31.92        16.19 o                         
   1  23  13        233.99        223.66        17.64 o                         
   2  23  13       1178.79       1135.57        42.84 o                         
   0  24  13        147.95        130.82        23.06 o                         
   0   0  14       6658.42       6568.34       367.98 o                         
   1   0  14       9967.27       9191.98       361.41 o                         
   2   0  14       1740.93       1537.59        71.65 o                         
   3   0  14       2317.27       2322.18       111.95 o                         
   4   0  14          2.36         22.77        17.97 o                         
   5   0  14       4372.68       4230.42       150.77 o                         
   6   0  14        220.32        251.84        18.37 o                         
   7   0  14        441.25        393.97        21.55 o                         
   1   1  14        928.52        885.33        29.02 o                         
   2   1  14       1991.65       1962.70        64.62 o                         
   3   1  14       2161.66       2225.49        70.77 o                         
   4   1  14         73.59         81.17        12.24 o                         
   5   1  14        368.66        356.84        13.07 o                         
   6   1  14         40.97         47.21        12.92 o                         
   7   1  14         22.23         40.72        13.67 o                         
   0   2  14       1796.07       1566.87        79.65 o                         
   1   2  14       4838.96       4297.13       102.98 o                         
   2   2  14       2375.00       2295.57        72.21 o                         
   3   2  14         12.68         20.90        11.82 o                         
   4   2  14          5.68         23.20        11.99 o                         
   5   2  14         55.36         64.59        13.17 o                         
   6   2  14       1748.04       1709.77        47.66 o                         
   7   2  14       2243.77       2083.25        63.55 o                         
   1   3  14       3168.88       3021.71        88.33 o                         
   2   3  14       4165.38       4035.92       144.12 o                         
   3   3  14       3197.50       3073.40        96.93 o                         
   4   3  14       4601.15       4638.92       127.61 o                         
   5   3  14       2860.09       2731.50        86.71 o                         
   6   3  14        235.30        229.73        13.24 o                         
   7   3  14       1183.90       1071.18        32.80 o                         
   0   4  14        236.79        235.77        15.89 o                         
   1   4  14        202.63        194.10        11.54 o                         
   2   4  14          6.93         21.14        11.60 o                         
   3   4  14        153.96        183.38        13.21 o                         
   4   4  14         12.77         13.18        12.17 o                         
   5   4  14       3978.41       4008.23       126.37 o                         
   6   4  14         25.55         32.36        13.61 o                         
   7   4  14         65.99         54.32        14.50 o                         
   1   5  14        885.41        773.45        21.15 o                         
   2   5  14       1270.08       1145.95        39.72 o                         
   3   5  14      10110.76      10046.47       311.13 o                         
   4   5  14        999.12        972.49        31.25 o                         
   5   5  14       6549.70       6232.29       190.58 o                         
   6   5  14       1225.03       1227.83        38.99 o                         
   7   5  14         19.62         46.67        14.93 o                         
   0   6  14        177.88        129.97        15.72 o                         
   1   6  14       2671.39       2347.70        68.53 o                         
   2   6  14       1060.92       1015.94        34.44 o                         
   3   6  14       4208.73       4171.71       129.37 o                         
   4   6  14         59.54         69.38        13.12 o                         
   5   6  14        518.64        576.90        20.45 o                         
   6   6  14        484.69        448.06        15.61 o                         
   7   6  14       1960.59       1837.03        60.40 o                         
   1   7  14       1090.24       1053.30        26.15 o                         
   2   7  14        786.98        763.75        21.34 o                         
   3   7  14        848.31        772.58        23.48 o                         
   4   7  14        462.08        534.87        20.14 o                         
   5   7  14        766.18        751.82        22.33 o                         
   6   7  14         73.37         80.34        14.16 o                         
   7   7  14         84.60         80.96        15.23 o                         
   0   8  14       9242.91       8730.67       362.91 o                         
   1   8  14       9428.21       8910.61       220.57 o                         
   2   8  14       1480.51       1456.01        49.63 o                         
   3   8  14       2913.22       2820.81        96.90 o                         
   4   8  14        971.07        892.62        27.54 o                         
   5   8  14       2719.77       2634.68        98.14 o                         
   6   8  14       2007.39       1919.30        58.98 o                         
   7   8  14       2211.34       2078.27        65.03 o                         
   1   9  14         49.95         66.50        12.98 o                         
   2   9  14       1000.51        941.24        26.48 o                         
   3   9  14       1439.81       1371.09        44.58 o                         
   4   9  14        774.75        835.79        29.52 o                         
   5   9  14        972.41        990.92        33.43 o                         
   6   9  14         45.17         64.94        15.28 o                         
   7   9  14         28.75         43.89        15.04 o                         
   0  10  14       1584.15       1529.40        53.27 o                         
   1  10  14       5389.95       4952.36       117.37 o                         
   2  10  14       1342.08       1340.87        37.12 o                         
   3  10  14        279.55        308.42        13.68 o                         
   4  10  14         95.36        100.47        14.12 o                         
   5  10  14         35.73         44.68        14.69 o                         
   6  10  14        835.17        793.12        28.01 o                         
   7  10  14       1375.21       1252.96        44.99 o                         
   1  11  14       2370.34       2124.66        60.74 o                         
   2  11  14       1736.99       1763.95        54.36 o                         
   3  11  14       3403.39       3320.97        89.36 o                         
   4  11  14       2310.89       2338.51        65.23 o                         
   5  11  14       2506.33       2553.00        78.61 o                         
   6  11  14        624.79        620.25        22.05 o                         
   0  12  14        942.77        855.16        37.02 o                         
   1  12  14         15.32         28.43        13.87 o                         
   2  12  14          3.92         16.32        13.72 o                         
   3  12  14        892.27        834.76        25.17 o                         
   4  12  14        116.20        128.07        13.26 o                         
   5  12  14        410.77        374.55        15.48 o                         
   6  12  14        309.63        279.94        15.30 o                         
   1  13  14       1226.70       1156.09        35.10 o                         
   2  13  14        835.08        831.55        27.14 o                         
   3  13  14       7160.04       7063.31       174.11 o                         
   4  13  14        756.84        768.67        21.04 o                         
   5  13  14       3112.19       3105.95        87.69 o                         
   6  13  14       1003.18        993.83        32.17 o                         
   0  14  14       1412.46       1395.95        73.49 o                         
   1  14  14       2941.14       2812.31        89.75 o                         
   2  14  14       1561.63       1557.07        54.70 o                         
   3  14  14        648.84        685.33        23.68 o                         
   4  14  14         21.37         27.63        13.98 o                         
   5  14  14        636.13        622.68        19.37 o                         
   6  14  14        488.43        540.52        20.68 o                         
   1  15  14       2700.61       2627.79        77.09 o                         
   2  15  14        419.16        366.70        14.41 o                         
   3  15  14       1546.56       1507.28        41.29 o                         
   4  15  14        101.35        107.52        13.99 o                         
   5  15  14        428.37        436.11        15.03 o                         
   6  15  14        613.91        621.31        23.23 o                         
   0  16  14       5356.22       5199.37       298.84 o                         
   1  16  14       7054.28       6984.89       243.26 o                         
   2  16  14        712.64        701.43        25.97 o                         
   3  16  14        348.79        338.69        14.35 o                         
   4  16  14        180.16        189.23        14.25 o                         
   5  16  14         66.10         89.66        14.64 o                         
   1  17  14          2.25         17.12        14.84 o                         
   2  17  14        978.42        924.79        33.42 o                         
   3  17  14        192.87        196.08        14.08 o                         
   4  17  14       2648.38       2665.60        66.69 o                         
   5  17  14        171.52        182.05        15.11 o                         
   0  18  14        683.98        666.07        45.77 o                         
   1  18  14       4771.82       4656.75       182.59 o                         
   2  18  14          7.65         18.58        15.32 o                         
   3  18  14        977.00        931.58        29.33 o                         
   4  18  14         37.83         40.71        14.64 o                         
   5  18  14       1473.49       1409.33        49.26 o                         
   1  19  14        547.76        527.96        21.73 o                         
   2  19  14        636.30        653.84        19.11 o                         
   3  19  14       2955.90       2923.32        80.19 o                         
   4  19  14        101.43        124.75        15.21 o                         
   0  20  14        269.37        279.26        22.97 o                         
   1  20  14        209.89        214.98        15.99 o                         
   2  20  14         95.87         88.38        16.20 o                         
   3  20  14        169.95        142.66        16.54 o                         
   4  20  14         33.03         59.60        15.02 o                         
   1  21  14        157.90        158.75        16.66 o                         
   2  21  14        349.70        337.12        18.29 o                         
   3  21  14       2442.52       2321.30        56.45 o                         
   0  22  14        298.68        292.61        22.86 o                         
   1  22  14         76.99         73.60        16.29 o                         
   2  22  14        188.31        201.93        17.25 o                         
   1  23  14        854.81        813.40        42.92 o                         
   1   1  15        954.68        877.25        26.43 o                         
   2   1  15       7300.45       6870.65       250.91 o                         
   3   1  15       1705.43       1769.52        60.20 o                         
   4   1  15      11228.64      11143.87       319.16 o                         
   5   1  15        537.73        527.79        12.30 o                         
   6   1  15       2997.26       2851.58        75.06 o                         
   7   1  15         21.92         51.23        13.95 o                         
   0   2  15      13124.01      12068.47       459.04 o                         
   1   2  15       2996.54       2678.58        86.98 o                         
   2   2  15       6909.31       6655.34       207.15 o                         
   3   2  15        135.38        162.08        12.04 o                         
   4   2  15        725.21        822.02        23.10 o                         
   5   2  15        344.11        351.60        12.72 o                         
   6   2  15       2992.61       2921.52        83.58 o                         
   7   2  15        645.32        623.46        21.65 o                         
   1   3  15        549.73        477.33        16.53 o                         
   2   3  15        261.59        246.55        11.75 o                         
   3   3  15       2231.73       2315.48        72.53 o                         
   4   3  15       2229.58       2178.24        63.02 o                         
   5   3  15         48.71         54.45        12.55 o                         
   6   3  15          8.60         32.95        13.03 o                         
   7   3  15          5.85         19.54        14.53 o                         
   0   4  15      24127.70      22674.21       855.07 o                         
   1   4  15        167.66        196.01        11.04 o                         
   2   4  15       5626.07       5352.08       192.56 o                         
   3   4  15       1276.82       1269.03        39.87 o                         
   4   4  15         25.83         47.93        12.61 o                         
   5   4  15        153.24        171.47        12.79 o                         
   6   4  15       5847.37       5665.23       171.27 o                         
   7   4  15        207.87        223.06        14.47 o                         
   1   5  15        225.72        237.91        11.49 o                         
   2   5  15        891.86        868.13        30.72 o                         
   3   5  15        186.01        193.86        13.21 o                         
   4   5  15       5554.99       5450.38       157.62 o                         
   5   5  15       1401.74       1425.66        48.35 o                         
   6   5  15        110.48         75.59        14.90 o                         
   7   5  15         22.37         52.37        15.28 o                         
   0   6  15       5991.05       5581.59       314.04 o                         
   1   6  15         26.93         24.79        11.82 o                         
   2   6  15       2779.10       2603.15       107.92 o                         
   3   6  15        691.32        661.28        23.14 o                         
   4   6  15         41.55         48.81        14.04 o                         
   5   6  15        836.63        794.07        29.40 o                         
   6   6  15         97.37        119.01        14.84 o                         
   7   6  15         44.67         72.86        15.41 o                         
   1   7  15        637.52        618.53        15.76 o                         
   2   7  15       9673.77       9105.47       292.60 o                         
   3   7  15        832.46        826.86        27.66 o                         
   4   7  15       3800.68       3782.84       121.13 o                         
   5   7  15         71.39         63.99        14.10 o                         
   6   7  15       4493.73       4277.96       132.88 o                         
   7   7  15         37.88         69.15        15.62 o                         
   0   8  15        123.51        131.97        16.06 o                         
   1   8  15        503.62        424.95        12.30 o                         
   2   8  15        156.21        133.14        12.89 o                         
   3   8  15         41.65         64.35        14.05 o                         
   4   8  15         11.65         24.58        13.83 o                         
   5   8  15         94.40         78.79        14.13 o                         
   6   8  15         86.62         66.65        14.12 o                         
   7   8  15        170.46        175.75        14.98 o                         
   1   9  15         20.52         34.62        13.60 o                         
   2   9  15       5012.19       4865.20       157.18 o                         
   3   9  15        130.19        141.37        13.60 o                         
   4   9  15       8399.59       8384.08       251.05 o                         
   5   9  15          4.12         23.37        15.10 o                         
   6   9  15        374.65        372.64        15.24 o                         
   7   9  15        163.08        158.28        16.23 o                         
   0  10  15       5095.84       4651.39       173.63 o                         
   1  10  15         18.30         41.86        13.49 o                         
   2  10  15       2019.83       2017.87        61.72 o                         
   3  10  15         25.93         40.47        13.82 o                         
   4  10  15        357.83        347.46        14.38 o                         
   5  10  15         33.60         55.30        13.58 o                         
   6  10  15        180.73        206.53        14.87 o                         
   1  11  15        433.83        401.22        14.69 o                         
   2  11  15       2293.17       2226.59        72.98 o                         
   3  11  15         21.94         28.87        13.27 o                         
   4  11  15       2562.00       2617.76        85.98 o                         
   5  11  15         29.48         37.08        14.34 o                         
   6  11  15        159.88        144.21        15.54 o                         
   0  12  15      13767.56      13583.83       581.84 o                         
   1  12  15        263.32        306.99        14.07 o                         
   2  12  15       6564.61       6093.64       202.81 o                         
   3  12  15        300.32        341.01        14.35 o                         
   4  12  15          7.74         17.10        13.82 o                         
   5  12  15        205.45        196.79        14.14 o                         
   6  12  15       2810.17       2632.80        90.91 o                         
   1  13  15        188.10        190.26        13.51 o                         
   2  13  15       1205.24       1055.33        34.68 o                         
   3  13  15        171.73        147.54        13.43 o                         
   4  13  15       1180.25       1187.29        32.36 o                         
   5  13  15        332.34        325.67        13.69 o                         
   6  13  15        152.60        172.68        14.81 o                         
   0  14  15       3498.32       3736.22       143.95 o                         
   1  14  15        653.13        618.53        19.51 o                         
   2  14  15       2768.46       2581.96        87.10 o                         
   3  14  15         10.99         33.68        14.03 o                         
   4  14  15         30.95         30.35        14.70 o                         
   5  14  15         17.16         29.21        14.35 o                         
   6  14  15        811.85        776.58        22.75 o                         
   1  15  15        200.90        214.31        14.81 o                         
   2  15  15       1703.84       1651.06        58.51 o                         
   3  15  15        506.30        461.50        17.57 o                         
   4  15  15       5020.05       5014.25       147.01 o                         
   5  15  15         86.15         96.35        14.51 o                         
   0  16  15       1018.46       1048.05        65.89 o                         
   1  16  15        300.01        293.74        15.41 o                         
   2  16  15          1.37         15.38        14.51 o                         
   3  16  15        502.99        472.12        14.70 o                         
   4  16  15         25.00         40.02        14.87 o                         
   5  16  15        138.89        167.75        15.30 o                         
   1  17  15        293.08        313.72        17.09 o                         
   2  17  15       2739.57       2697.81        88.82 o                         
   3  17  15        769.59        738.45        19.57 o                         
   4  17  15       2981.82       3034.32        89.46 o                         
   5  17  15        545.96        555.78        21.23 o                         
   0  18  15       1938.13       1856.63        77.58 o                         
   1  18  15       1197.04       1183.79        49.37 o                         
   2  18  15        553.31        593.00        23.02 o                         
   3  18  15         62.24         73.68        15.97 o                         
   4  18  15         21.78         55.14        15.05 o                         
   1  19  15         56.83         54.84        14.95 o                         
   2  19  15        862.16        845.72        29.69 o                         
   3  19  15         32.01         47.28        15.62 o                         
   4  19  15        663.94        663.00        16.64 o                         
   0  20  15       7305.54       7351.47       417.56 o                         
   1  20  15        283.44        295.54        15.55 o                         
   2  20  15       1477.56       1441.31        51.54 o                         
   3  20  15          1.62         24.71        16.23 o                         
   1  21  15         48.97         51.23        16.81 o                         
   2  21  15        283.74        308.13        16.74 o                         
   3  21  15        930.96        937.16        26.88 o                         
   0  22  15       3284.60       3224.30       162.89 o                         
   1  22  15         11.86         27.20        17.25 o                         
   2  22  15        908.74        903.84        29.61 o                         
   0   0  16       2354.57       2304.76       172.15 o                         
   1   0  16      12723.62      11684.18       532.28 o                         
   2   0  16         10.02         29.60        17.21 o                         
   3   0  16        639.76        630.05        32.84 o                         
   4   0  16       1441.91       1495.60        71.19 o                         
   5   0  16       4045.50       4040.62       151.18 o                         
   6   0  16          0.24         12.17        18.47 o                         
   7   0  16       1546.46       1470.68        70.35 o                         
   1   1  16       1087.42       1007.08        27.62 o                         
   2   1  16        146.98        133.31        11.59 o                         
   3   1  16        110.18        105.46        11.84 o                         
   4   1  16        145.00        156.46        13.29 o                         
   5   1  16        801.30        773.19        23.80 o                         
   6   1  16        533.49        472.60        14.28 o                         
   7   1  16         11.75         35.46        13.91 o                         
   0   2  16        512.94        528.70        31.27 o                         
   1   2  16      13025.57      12233.83       410.01 o                         
   2   2  16       2834.92       2794.41        91.63 o                         
   3   2  16          9.43         36.83        12.41 o                         
   4   2  16        135.52        137.63        12.49 o                         
   5   2  16        364.88        369.76        13.46 o                         
   6   2  16        106.44        125.55        12.89 o                         
   7   2  16       4621.83       4261.07       123.21 o                         
   1   3  16       1406.63       1311.29        38.74 o                         
   2   3  16       2804.18       2740.92        96.14 o                         
   3   3  16      14877.55      14945.51       454.78 o                         
   4   3  16       2075.43       2077.63        66.77 o                         
   5   3  16       3506.82       3681.88       104.41 o                         
   6   3  16        213.82        219.35        13.09 o                         
   7   3  16         50.03         53.88        14.57 o                         
   0   4  16        502.47        443.15        21.27 o                         
   1   4  16        263.94        237.17        11.71 o                         
   2   4  16         96.24         98.40        13.02 o                         
   3   4  16       1162.03       1178.46        40.97 o                         
   4   4  16       2066.02       2040.24        59.27 o                         
   5   4  16         84.42         88.70        13.52 o                         
   6   4  16        135.20        118.40        14.50 o                         
   7   4  16          0.38         39.83        15.14 o                         
   1   5  16       1723.97       1691.65        43.00 o                         
   2   5  16          3.10         13.63        12.78 o                         
   3   5  16      13372.30      13397.35       451.94 o                         
   4   5  16        249.70        284.48        12.97 o                         
   5   5  16       7483.25       7263.13       270.72 o                         
   6   5  16        271.25        274.69        14.77 o                         
   7   5  16         52.42         65.84        15.00 o                         
   0   6  16        590.52        514.45        18.28 o                         
   1   6  16      10420.48       9769.25       260.74 o                         
   2   6  16          0.32          9.99        12.08 o                         
   3   6  16        346.79        331.03        13.47 o                         
   4   6  16         66.08         62.29        13.52 o                         
   5   6  16       1628.88       1700.74        57.17 o                         
   6   6  16        131.42        132.73        15.35 o                         
   7   6  16       2061.34       1961.18        64.33 o                         
   1   7  16        290.26        270.25        12.76 o                         
   2   7  16         13.81         29.97        12.85 o                         
   3   7  16       1648.72       1614.52        60.54 o                         
   4   7  16          4.53         28.42        12.71 o                         
   5   7  16       1363.93       1228.70        35.20 o                         
   6   7  16        466.49        458.84        16.85 o                         
   7   7  16          1.13         41.65        15.15 o                         
   0   8  16        342.42        369.01        18.36 o                         
   1   8  16      13076.65      12491.24       277.60 o                         
   2   8  16         86.73        108.45        12.98 o                         
   3   8  16       2517.04       2452.71        88.11 o                         
   4   8  16          5.87         11.96        13.66 o                         
   5   8  16       1338.42       1331.54        37.85 o                         
   6   8  16          4.71         12.59        14.37 o                         
   1   9  16        507.59        415.84        17.30 o                         
   2   9  16         40.29         42.61        13.24 o                         
   3   9  16       1659.41       1675.72        58.16 o                         
   4   9  16         50.62         63.28        14.19 o                         
   5   9  16       2591.86       2544.81        81.91 o                         
   6   9  16         49.07         37.56        15.50 o                         
   0  10  16        423.86        419.26        24.87 o                         
   1  10  16       5045.70       4891.80       140.49 o                         
   2  10  16        262.78        249.59        14.45 o                         
   3  10  16         10.20         24.01        13.25 o                         
   4  10  16        155.56        147.22        13.89 o                         
   5  10  16         16.33         23.86        13.59 o                         
   6  10  16         18.47         41.13        15.41 o                         
   1  11  16       1270.37       1209.20        35.68 o                         
   2  11  16         12.92         15.61        13.64 o                         
   3  11  16      10951.34      10924.35       307.36 o                         
   4  11  16         32.07         31.03        14.47 o                         
   5  11  16       2754.01       2783.65        88.53 o                         
   6  11  16         39.38         75.46        15.98 o                         
   0  12  16        345.09        384.47        23.37 o                         
   1  12  16        116.71         91.35        14.06 o                         
   2  12  16        100.21         77.20        14.00 o                         
   3  12  16        149.47        178.26        14.03 o                         
   4  12  16        383.65        374.32        14.14 o                         
   5  12  16         16.98         21.85        14.10 o                         
   6  12  16          4.16         34.84        14.97 o                         
   1  13  16       1261.52       1316.35        45.92 o                         
   2  13  16        190.20        205.10        14.54 o                         
   3  13  16       2793.42       2913.11        85.17 o                         
   4  13  16         72.98         64.76        13.84 o                         
   5  13  16       1715.88       1648.49        54.31 o                         
   6  13  16        476.91        447.04        15.49 o                         
   0  14  16          1.95          7.09        19.86 o                         
   1  14  16       1750.12       1821.75        56.15 o                         
   2  14  16        711.53        654.81        24.26 o                         
   3  14  16        213.47        214.19        14.44 o                         
   4  14  16        387.13        368.38        14.42 o                         
   5  14  16         76.21         88.03        14.41 o                         
   1  15  16        109.46        134.73        13.57 o                         
   2  15  16         42.49         59.98        14.09 o                         
   3  15  16        787.39        808.40        20.97 o                         
   4  15  16        263.48        248.05        14.96 o                         
   5  15  16       1060.41       1043.23        35.99 o                         
   0  16  16        228.77        216.82        23.88 o                         
   1  16  16       4195.23       4235.69       131.17 o                         
   2  16  16        158.34        145.99        15.11 o                         
   3  16  16        405.76        435.33        14.97 o                         
   4  16  16         80.32         64.30        14.24 o                         
   5  16  16        434.98        415.10        15.91 o                         
   1  17  16        179.32        153.98        14.84 o                         
   2  17  16         83.32         91.69        15.25 o                         
   3  17  16        176.75        195.82        15.52 o                         
   4  17  16         92.17         92.31        15.31 o                         
   0  18  16         67.47         90.35        20.63 o                         
   1  18  16       4343.70       4397.97       143.11 o                         
   2  18  16         57.58         56.45        14.90 o                         
   3  18  16        125.91        109.74        15.92 o                         
   4  18  16        432.11        453.68        16.23 o                         
   1  19  16        723.48        757.04        28.06 o                         
   2  19  16        131.81        141.82        15.64 o                         
   3  19  16       3276.69       3356.21        88.90 o                         
   0  20  16        205.14        212.61        23.60 o                         
   1  20  16        104.43        100.58        15.57 o                         
   2  20  16        129.92        114.16        16.40 o                         
   3  20  16          5.01         25.37        16.37 o                         
   1  21  16        496.43        482.28        17.40 o                         
   2  21  16        419.99        422.56        17.66 o                         
   0  22  16         16.57         40.96        22.91 o                         
   1  22  16       2976.81       3006.97       124.38 o                         
   1   1  17       1976.53       1926.41        60.53 o                         
   2   1  17      11780.16      11539.02       362.13 o                         
   3   1  17       5429.95       5541.45       174.29 o                         
   4   1  17       8026.32       7993.91       291.44 o                         
   5   1  17       1216.04       1192.72        34.08 o                         
   6   1  17        341.31        338.53        13.47 o                         
   7   1  17          5.08         43.45        13.87 o                         
   0   2  17      11067.12      10710.90       569.02 o                         
   1   2  17       3088.94       2940.54        97.13 o                         
   2   2  17       3663.09       3458.10       121.12 o                         
   3   2  17        902.94        901.63        26.86 o                         
   4   2  17       1154.72       1235.47        42.47 o                         
   5   2  17       1193.21       1215.06        34.11 o                         
   6   2  17       1783.62       1731.80        49.56 o                         
   7   2  17         36.43         65.67        14.45 o                         
   1   3  17        120.95        121.66        12.38 o                         
   2   3  17        163.20        162.39        12.65 o                         
   3   3  17        160.51        164.31        13.14 o                         
   4   3  17       2409.83       2460.21        75.40 o                         
   5   3  17        470.09        486.56        15.73 o                         
   6   3  17        195.26        201.97        13.79 o                         
   7   3  17       1488.62       1369.12        39.09 o                         
   0   4  17      14188.92      13975.33       664.90 o                         
   1   4  17       1884.75       1784.67        59.49 o                         
   2   4  17       5282.83       5050.65       167.18 o                         
   3   4  17       1186.93       1156.72        43.31 o                         
   4   4  17        115.61        132.54        12.87 o                         
   5   4  17        103.64        102.99        13.19 o                         
   6   4  17       4306.76       4225.03       121.92 o                         
   7   4  17       1336.46       1171.16        34.08 o                         
   1   5  17        221.05        223.17        12.70 o                         
   2   5  17         70.92         67.33        12.55 o                         
   3   5  17         53.61         73.95        12.36 o                         
   4   5  17       4882.11       4866.16       143.74 o                         
   5   5  17        257.03        238.74        13.62 o                         
   6   5  17        106.78        119.79        14.86 o                         
   7   5  17        175.55        155.23        15.55 o                         
   0   6  17       7569.22       7369.67       290.52 o                         
   1   6  17       2875.55       2750.22        76.23 o                         
   2   6  17       1745.97       1669.19        52.79 o                         
   3   6  17        380.17        399.21        13.48 o                         
   4   6  17        123.97        153.04        12.98 o                         
   5   6  17       1336.54       1216.55        37.68 o                         
   6   6  17         55.95         83.49        14.73 o                         
   1   7  17        654.96        608.22        17.42 o                         
   2   7  17       5725.59       5603.32       165.52 o                         
   3   7  17       2208.64       2126.38        73.60 o                         
   4   7  17       2181.35       2311.69        74.17 o                         
   5   7  17        760.25        767.04        28.97 o                         
   6   7  17       1134.59       1143.19        35.99 o                         
   0   8  17          1.11          5.49        17.95 o                         
   1   8  17         32.46         61.01        13.61 o                         
   2   8  17         59.53         86.00        12.56 o                         
   3   8  17         63.19         85.92        14.10 o                         
   4   8  17        189.49        160.24        14.33 o                         
   5   8  17        196.71        159.53        14.30 o                         
   6   8  17         19.06         53.07        16.03 o                         
   1   9  17        545.59        524.03        18.72 o                         
   2   9  17       3093.20       3017.18        92.73 o                         
   3   9  17        260.10        301.76        14.51 o                         
   4   9  17       6495.64       6542.90       207.49 o                         
   5   9  17        342.82        357.19        14.94 o                         
   6   9  17        741.35        699.21        25.14 o                         
   0  10  17       7730.21       7306.03       286.06 o                         
   1  10  17        769.60        669.33        20.96 o                         
   2  10  17       1781.01       1754.20        55.30 o                         
   3  10  17        362.90        362.52        18.24 o                         
   4  10  17        731.33        733.08        23.36 o                         
   5  10  17        489.31        508.84        18.24 o                         
   6  10  17        647.04        666.04        19.55 o                         
   1  11  17         91.19         73.88        13.35 o                         
   2  11  17         44.08         45.49        13.13 o                         
   3  11  17          9.27         28.47        13.40 o                         
   4  11  17        922.73        908.32        27.28 o                         
   5  11  17        896.14        882.17        27.68 o                         
   6  11  17        398.17        409.16        15.36 o                         
   0  12  17       6286.87       6332.18       285.79 o                         
   1  12  17        316.58        407.07        16.14 o                         
   2  12  17       1933.70       1851.79        52.97 o                         
   3  12  17        507.58        526.49        17.11 o                         
   4  12  17         13.30         31.29        13.67 o                         
   5  12  17         44.80         65.94        14.71 o                         
   6  12  17       2359.83       2251.87        78.44 o                         
   1  13  17        238.00        204.76        14.86 o                         
   2  13  17        447.35        516.06        19.14 o                         
   3  13  17        141.89        120.66        14.78 o                         
   4  13  17        529.63        524.33        17.46 o                         
   5  13  17         27.56         49.54        14.29 o                         
   0  14  17       3299.30       3055.54       150.79 o                         
   1  14  17        458.51        484.93        15.13 o                         
   2  14  17        988.24        979.88        33.88 o                         
   3  14  17        603.38        591.29        17.65 o                         
   4  14  17        245.64        234.34        15.07 o                         
   5  14  17        207.07        224.96        15.10 o                         
   1  15  17          7.39         10.59        13.88 o                         
   2  15  17       2967.84       2869.36        96.82 o                         
   3  15  17         87.18         83.32        14.24 o                         
   4  15  17       2833.64       2862.55        82.67 o                         
   5  15  17        602.09        612.59        20.20 o                         
   0  16  17          1.46          2.78        20.45 o                         
   1  16  17        111.85        104.37        13.74 o                         
   2  16  17         25.07         24.40        14.66 o                         
   3  16  17          7.12         26.55        15.27 o                         
   4  16  17          2.53         26.33        14.61 o                         
   1  17  17        666.60        649.51        24.78 o                         
   2  17  17       1921.12       2022.97        56.96 o                         
   3  17  17       1377.24       1372.26        35.53 o                         
   4  17  17       2098.62       1987.06        59.01 o                         
   0  18  17       1021.29       1045.62        44.74 o                         
   1  18  17        378.68        402.59        16.02 o                         
   2  18  17       1093.23       1101.38        37.52 o                         
   3  18  17        132.12        166.80        15.67 o                         
   4  18  17         73.20         94.00        15.62 o                         
   1  19  17        607.85        621.25        22.16 o                         
   2  19  17        258.95        262.45        15.76 o                         
   3  19  17         78.15         69.98        15.66 o                         
   0  20  17       3799.20       3872.13       203.42 o                         
   1  20  17        479.57        519.76        24.67 o                         
   2  20  17        720.86        717.50        32.81 o                         
   1  21  17        192.53        199.61        16.53 o                         
   0   0  18      56916.74      56275.21      4735.05 o                         
   1   0  18       2530.63       2469.09       114.44 o                         
   2   0  18       4031.53       3862.29       207.91 o                         
   3   0  18       2051.40       2143.04       108.76 o                         
   4   0  18       4169.93       4506.16       220.78 o                         
   5   0  18        149.49        180.83        17.99 o                         
   6   0  18        732.03        721.74        31.61 o                         
   1   1  18       2776.58       2682.89        82.00 o                         
   2   1  18      17476.38      17107.34       565.51 o                         
   3   1  18        109.90        138.32        12.34 o                         
   4   1  18        296.20        330.53        14.13 o                         
   5   1  18        747.78        776.10        24.92 o                         
   6   1  18         18.23         30.70        13.73 o                         
   0   2  18        266.13        275.65        18.20 o                         
   1   2  18       2698.18       2617.52        87.60 o                         
   2   2  18       3316.01       3119.13        96.19 o                         
   3   2  18        587.40        595.72        23.14 o                         
   4   2  18       1439.53       1485.00        49.37 o                         
   5   2  18        229.22        271.23        13.73 o                         
   6   2  18       1440.87       1386.60        42.26 o                         
   1   3  18        157.04        162.02        12.95 o                         
   2   3  18        943.32        911.03        32.71 o                         
   3   3  18       6044.77       6007.55       187.06 o                         
   4   3  18       6352.95       6329.60       188.75 o                         
   5   3  18        286.80        315.29        13.50 o                         
   6   3  18       2844.36       2618.50        74.01 o                         
   0   4  18        172.93        160.96        18.17 o                         
   1   4  18        659.37        658.76        22.69 o                         
   2   4  18        217.26        203.79        12.79 o                         
   3   4  18        122.16        120.98        12.73 o                         
   4   4  18         74.25         80.97        13.47 o                         
   5   4  18        316.38        322.45        13.96 o                         
   6   4  18        171.64        182.48        15.22 o                         
   1   5  18       3324.86       3339.28       112.58 o                         
   2   5  18        512.29        480.96        18.18 o                         
   3   5  18       4517.52       4557.56       145.49 o                         
   4   5  18       2033.34       2048.16        61.42 o                         
   5   5  18       2039.21       1979.68        59.78 o                         
   6   5  18       1277.74       1192.05        37.11 o                         
   0   6  18        104.33         93.03        17.33 o                         
   1   6  18       2028.26       1935.93        56.15 o                         
   2   6  18       2101.30       2047.77        66.22 o                         
   3   6  18          3.26         17.32        13.00 o                         
   4   6  18        600.58        582.39        19.40 o                         
   5   6  18        657.28        654.09        20.27 o                         
   6   6  18       1325.42       1306.24        36.97 o                         
   1   7  18        494.04        452.17        16.77 o                         
   2   7  18       1429.58       1366.76        45.33 o                         
   3   7  18        767.15        750.23        23.49 o                         
   4   7  18         92.62         91.69        13.60 o                         
   5   7  18       1265.10       1248.78        39.69 o                         
   6   7  18         32.93         50.15        14.92 o                         
   0   8  18       4634.79       4378.23       194.09 o                         
   1   8  18       7305.14       7082.05       212.24 o                         
   2   8  18        612.50        621.43        22.82 o                         
   3   8  18        244.83        242.79        13.85 o                         
   4   8  18        352.49        351.79        14.51 o                         
   5   8  18       4057.75       3861.70       115.62 o                         
   6   8  18         56.96        100.09        16.20 o                         
   1   9  18        828.44        798.06        28.04 o                         
   2   9  18       1008.97        848.03        30.11 o                         
   3   9  18        217.22        253.04        13.92 o                         
   4   9  18         49.23         52.83        14.46 o                         
   5   9  18        414.87        382.60        16.37 o                         
   6   9  18        285.23        301.06        15.64 o                         
   0  10  18        131.63        222.26        19.66 o                         
   1  10  18       3317.22       3342.20       105.94 o                         
   2  10  18       1878.37       1846.39        61.30 o                         
   3  10  18        114.96        124.83        14.19 o                         
   4  10  18        592.65        602.65        22.16 o                         
   5  10  18        955.49        927.46        27.81 o                         
   6  10  18        741.46        635.83        16.91 o                         
   1  11  18         59.37         97.82        13.66 o                         
   2  11  18         20.94         37.18        13.35 o                         
   3  11  18       4717.35       4716.14       147.52 o                         
   4  11  18       1034.67       1038.23        33.73 o                         
   5  11  18        938.04        949.88        28.63 o                         
   0  12  18       1908.37       1718.27        68.58 o                         
   1  12  18         21.66         33.11        13.46 o                         
   2  12  18        408.76        413.61        16.34 o                         
   3  12  18         37.55         59.61        14.34 o                         
   4  12  18         26.92         31.67        14.81 o                         
   5  12  18         79.51         84.00        15.47 o                         
   1  13  18       2058.51       1876.40        55.65 o                         
   2  13  18       3395.77       3193.84       102.49 o                         
   3  13  18        872.32        918.36        21.63 o                         
   4  13  18       1591.41       1610.33        47.52 o                         
   5  13  18       1533.82       1526.00        54.53 o                         
   0  14  18        794.89        807.21        32.09 o                         
   1  14  18       2787.03       2796.47        81.71 o                         
   2  14  18        256.55        297.18        14.02 o                         
   3  14  18          4.29          7.14        14.14 o                         
   4  14  18          1.33         20.75        14.51 o                         
   5  14  18        964.10        934.47        32.74 o                         
   1  15  18          9.70         15.37        14.07 o                         
   2  15  18       1796.25       1630.66        58.53 o                         
   3  15  18        213.77        199.95        15.08 o                         
   4  15  18        714.75        670.90        22.03 o                         
   0  16  18       4380.86       4505.94       243.07 o                         
   1  16  18       1794.49       1773.36        55.20 o                         
   2  16  18       1053.55       1010.58        36.27 o                         
   3  16  18        124.01        126.32        15.43 o                         
   4  16  18         21.19         46.15        15.32 o                         
   1  17  18        168.31        168.85        14.66 o                         
   2  17  18          3.45         18.47        14.92 o                         
   3  17  18       1419.40       1474.56        41.58 o                         
   4  17  18          3.63         43.40        16.15 o                         
   0  18  18       1827.19       1888.30        94.36 o                         
   1  18  18         25.46         51.59        15.63 o                         
   2  18  18       1450.81       1403.06        51.08 o                         
   3  18  18        546.75        527.47        15.67 o                         
   1  19  18        377.57        403.30        18.88 o                         
   2  19  18       1088.51       1177.90        39.75 o                         
   0  20  18        131.36        172.48        22.28 o                         
   1  20  18        169.06        201.59        16.42 o                         
   2  20  18         15.29         50.37        16.71 o                         
   1   1  19        267.95        273.49        12.92 o                         
   2   1  19        756.07        766.89        27.13 o                         
   3   1  19       1251.07       1304.82        44.26 o                         
   4   1  19       1752.50       1806.16        63.48 o                         
   5   1  19       2971.37       2914.31        88.91 o                         
   6   1  19       1006.93       1027.68        32.54 o                         
   0   2  19        117.57        176.65        18.06 o                         
   1   2  19        489.73        460.23        17.62 o                         
   2   2  19       3146.59       3046.99       104.50 o                         
   3   2  19       1078.72       1060.25        36.25 o                         
   4   2  19        419.30        431.47        16.26 o                         
   5   2  19         27.91         48.05        13.69 o                         
   6   2  19        890.42        942.60        29.53 o                         
   1   3  19       2453.11       2313.10        91.41 o                         
   2   3  19       1937.01       1940.27        67.28 o                         
   3   3  19       1339.97       1324.41        48.35 o                         
   4   3  19        147.88        156.93        13.84 o                         
   5   3  19        603.05        613.62        19.23 o                         
   6   3  19        164.36        154.01        14.46 o                         
   0   4  19      10211.94       9660.45       440.12 o                         
   1   4  19       7822.72       7475.21       285.31 o                         
   2   4  19         17.95         30.04        13.18 o                         
   3   4  19         18.34         32.40        12.99 o                         
   4   4  19        376.34        400.02        15.46 o                         
   5   4  19        352.49        401.41        14.46 o                         
   6   4  19         65.99         96.36        15.57 o                         
   1   5  19        656.83        639.50        24.19 o                         
   2   5  19       1417.16       1381.86        50.16 o                         
   3   5  19         66.75         63.13        13.28 o                         
   4   5  19        181.37        199.74        12.87 o                         
   5   5  19         87.06         80.41        14.35 o                         
   6   5  19        108.62         92.62        15.14 o                         
   0   6  19         48.35         42.82        17.45 o                         
   1   6  19       4087.55       4038.17       130.69 o                         
   2   6  19       3543.76       3403.21       103.71 o                         
   3   6  19        440.47        448.57        18.30 o                         
   4   6  19        192.39        197.34        13.67 o                         
   5   6  19        347.34        329.26        14.69 o                         
   6   6  19       2904.65       2803.25        80.78 o                         
   1   7  19        335.50        369.36        13.00 o                         
   2   7  19        941.02        991.09        39.83 o                         
   3   7  19       5490.73       5571.70       142.83 o                         
   4   7  19       1817.28       1873.67        61.07 o                         
   5   7  19       1668.32       1671.48        50.08 o                         
   6   7  19         75.63         82.95        14.86 o                         
   0   8  19        770.31        609.42        35.28 o                         
   1   8  19        257.82        222.18        13.66 o                         
   2   8  19        123.94        138.53        12.31 o                         
   3   8  19         21.62         31.81        13.60 o                         
   4   8  19         32.53         38.73        14.42 o                         
   5   8  19        178.89        149.09        14.03 o                         
   6   8  19        224.10        255.70        15.88 o                         
   1   9  19       2518.74       2440.15        70.77 o                         
   2   9  19       1080.83       1013.43        33.97 o                         
   3   9  19       6751.38       6833.69       221.22 o                         
   4   9  19        369.74        404.12        15.54 o                         
   5   9  19       2696.35       2695.53        82.04 o                         
   6   9  19        112.58        114.08        14.90 o                         
   0  10  19        342.69        372.23        19.11 o                         
   1  10  19       1969.05       1988.89        58.30 o                         
   2  10  19         13.51         31.98        12.67 o                         
   3  10  19        453.58        445.79        18.66 o                         
   4  10  19        153.42        184.59        14.96 o                         
   5  10  19         21.06         54.96        14.73 o                         
   1  11  19        298.17        306.76        13.56 o                         
   2  11  19       1289.27       1189.76        41.13 o                         
   3  11  19       1949.06       1925.66        57.05 o                         
   4  11  19        208.75        220.68        14.74 o                         
   5  11  19        284.89        291.17        15.36 o                         
   0  12  19       4030.56       3702.24       170.99 o                         
   1  12  19       4308.35       4246.65       125.43 o                         
   2  12  19        721.15        741.48        30.66 o                         
   3  12  19        796.67        786.41        28.41 o                         
   4  12  19        625.92        599.35        20.34 o                         
   5  12  19        183.22        204.63        15.38 o                         
   1  13  19        233.55        214.78        13.64 o                         
   2  13  19        515.13        470.74        15.91 o                         
   3  13  19        140.14        156.68        15.96 o                         
   4  13  19        238.14        259.92        15.40 o                         
   5  13  19         79.07        105.37        15.23 o                         
   0  14  19        106.97        164.35        19.45 o                         
   1  14  19       2650.96       2653.67        89.91 o                         
   2  14  19        664.05        577.00        21.61 o                         
   3  14  19        679.24        623.86        19.36 o                         
   4  14  19          5.65         30.44        15.17 o                         
   1  15  19         31.58         41.59        14.25 o                         
   2  15  19       1321.90       1318.17        44.43 o                         
   3  15  19       2342.74       2284.48        62.67 o                         
   4  15  19       1305.29       1179.13        34.18 o                         
   0  16  19       1150.02       1341.45        64.24 o                         
   1  16  19        616.68        599.00        19.51 o                         
   2  16  19         77.57         70.01        14.88 o                         
   3  16  19         17.17         29.19        15.01 o                         
   4  16  19        144.79        148.12        15.67 o                         
   1  17  19        463.69        452.90        19.77 o                         
   2  17  19        249.61        221.75        15.23 o                         
   3  17  19       1582.24       1547.58        38.86 o                         
   0  18  19       1437.24       1302.31        57.17 o                         
   1  18  19        564.17        542.78        20.14 o                         
   2  18  19        703.96        713.64        25.86 o                         
   3  18  19         81.60        107.16        15.46 o                         
   1  19  19        156.86        176.17        16.37 o                         
   2  19  19         18.60         54.17        16.13 o                         
   0  20  19        192.99        179.44        23.88 o                         
   0   0  20        656.34        657.72        46.33 o                         
   1   0  20       2168.53       2070.28       140.61 o                         
   2   0  20       1531.82       1439.87        85.11 o                         
   3   0  20        160.84        146.80        17.97 o                         
   4   0  20        822.88        908.13        47.93 o                         
   5   0  20        447.61        479.51        25.97 o                         
   6   0  20        989.86        933.49        37.95 o                         
   1   1  20       1186.73       1133.06        39.78 o                         
   2   1  20       1899.43       1875.22        61.31 o                         
   3   1  20          2.24          9.37        12.04 o                         
   4   1  20        615.47        660.47        23.42 o                         
   5   1  20         11.42         34.72        13.56 o                         
   6   1  20       1155.31       1068.74        26.90 o                         
   0   2  20      13840.00      13818.25       671.98 o                         
   1   2  20        119.30        128.76        12.83 o                         
   2   2  20        539.11        536.10        19.05 o                         
   3   2  20         24.25         26.29        11.90 o                         
   4   2  20       1187.59       1263.11        44.66 o                         
   5   2  20         32.84         54.25        13.88 o                         
   6   2  20        739.59        707.96        20.89 o                         
   1   3  20        598.95        569.99        22.71 o                         
   2   3  20       4306.89       4145.86       132.57 o                         
   3   3  20        289.41        299.32        13.40 o                         
   4   3  20       2383.48       2490.50        77.74 o                         
   5   3  20        699.04        711.79        19.59 o                         
   6   3  20        642.76        616.70        18.58 o                         
   0   4  20        445.66        457.44        27.93 o                         
   1   4  20         21.82         18.72        12.01 o                         
   2   4  20        172.49        165.48        13.60 o                         
   3   4  20        289.40        286.99        13.16 o                         
   4   4  20          0.24         15.75        13.34 o                         
   5   4  20          9.24         22.19        13.85 o                         
   6   4  20         43.69         65.60        15.23 o                         
   1   5  20        277.88        279.13        13.02 o                         
   2   5  20       1815.85       1871.80        56.61 o                         
   3   5  20        311.48        347.58        13.82 o                         
   4   5  20       5139.82       5219.92       142.19 o                         
   5   5  20         13.68         23.90        14.04 o                         
   6   5  20        285.49        273.19        15.12 o                         
   0   6  20       2471.46       2358.86       127.18 o                         
   1   6  20        124.62        111.86        12.65 o                         
   2   6  20       1505.83       1612.77        51.58 o                         
   3   6  20         28.31         42.72        14.55 o                         
   4   6  20         29.47         65.50        13.76 o                         
   5   6  20         68.49         94.66        14.67 o                         
   6   6  20         50.04         99.74        16.00 o                         
   1   7  20        258.59        243.43        12.95 o                         
   2   7  20        195.36        217.42        13.25 o                         
   3   7  20         56.31         63.52        14.34 o                         
   4   7  20       2865.05       2766.07        81.15 o                         
   5   7  20          7.81         31.13        14.24 o                         
   0   8  20       3540.63       3850.27       165.23 o                         
   1   8  20        251.94        243.96        13.60 o                         
   2   8  20       3186.15       3104.55       113.57 o                         
   3   8  20         50.70         39.54        14.59 o                         
   4   8  20       1336.69       1235.04        37.44 o                         
   5   8  20         37.05         47.35        14.26 o                         
   1   9  20        765.67        750.26        24.27 o                         
   2   9  20        851.25        697.18        26.15 o                         
   3   9  20         32.85         41.81        14.10 o                         
   4   9  20        560.07        624.07        20.68 o                         
   5   9  20         16.16         41.31        14.40 o                         
   0  10  20      12291.30      11178.91       554.25 o                         
   1  10  20          3.98         -2.38        13.61 o                         
   2  10  20       1447.87       1436.01        48.79 o                         
   3  10  20        236.16        245.30        13.92 o                         
   4  10  20        568.58        520.45        19.23 o                         
   5  10  20         12.64         37.05        14.15 o                         
   1  11  20          3.37         11.73        13.75 o                         
   2  11  20       5420.67       5259.76       174.71 o                         
   3  11  20       1079.76       1009.02        29.25 o                         
   4  11  20       3735.13       3734.34       107.89 o                         
   5  11  20        198.04        245.25        15.06 o                         
   0  12  20        112.07        129.75        19.68 o                         
   1  12  20          3.29         10.99        13.58 o                         
   2  12  20         29.77         27.03        14.55 o                         
   3  12  20         22.44         22.12        15.54 o                         
   4  12  20        187.29        186.65        15.16 o                         
   5  12  20          0.37         29.26        15.24 o                         
   1  13  20        431.71        356.31        13.73 o                         
   2  13  20       4115.54       4033.01       131.32 o                         
   3  13  20        687.60        738.44        20.21 o                         
   4  13  20       4324.30       4197.99       112.86 o                         
   0  14  20       1943.40       1969.25        79.12 o                         
   1  14  20        526.37        547.64        16.06 o                         
   2  14  20       1527.36       1455.57        37.12 o                         
   3  14  20         46.92         80.96        15.51 o                         
   4  14  20        286.58        285.97        16.26 o                         
   1  15  20          0.04          9.78        15.02 o                         
   2  15  20        246.84        277.79        15.56 o                         
   3  15  20         26.59         50.55        15.67 o                         
   4  15  20       1159.74       1052.13        30.97 o                         
   0  16  20       7908.65       8124.57       363.45 o                         
   1  16  20        693.33        754.03        24.07 o                         
   2  16  20        819.30        705.64        28.00 o                         
   3  16  20         46.98         63.97        15.47 o                         
   1  17  20        171.71        181.46        15.01 o                         
   2  17  20        454.04        464.76        20.39 o                         
   0  18  20       1448.33       1325.62        56.00 o                         
   1  18  20          4.14         47.88        15.42 o                         
   2  18  20       1853.81       1822.76        56.52 o                         
   1   1  21        447.33        449.82        16.35 o                         
   2   1  21        134.23        150.88        13.19 o                         
   3   1  21       3019.73       3221.79        99.33 o                         
   4   1  21         27.96         34.48        13.42 o                         
   5   1  21       1213.81       1170.85        37.32 o                         
   6   1  21          1.58         33.34        14.49 o                         
   0   2  21         80.28         97.11        18.61 o                         
   1   2  21        306.80        314.66        15.50 o                         
   2   2  21         74.81         81.76        12.53 o                         
   3   2  21        289.10        301.98        12.95 o                         
   4   2  21        422.56        424.03        14.00 o                         
   5   2  21         18.57         30.70        14.56 o                         
   6   2  21         42.33         61.02        14.81 o                         
   1   3  21       1361.58       1390.90        61.29 o                         
   2   3  21        168.46        158.11        12.98 o                         
   3   3  21       2209.47       2259.34        75.91 o                         
   4   3  21         29.76         44.30        13.73 o                         
   5   3  21        775.89        790.87        25.28 o                         
   6   3  21         51.67         73.71        14.58 o                         
   0   4  21       1722.79       1701.76        98.87 o                         
   1   4  21       5760.70       5753.59       219.03 o                         
   2   4  21        522.00        515.08        20.27 o                         
   3   4  21        880.07        925.73        27.46 o                         
   4   4  21         12.87         13.24        13.52 o                         
   5   4  21       1601.51       1655.26        48.22 o                         
   1   5  21          7.94         26.13        13.02 o                         
   2   5  21        336.66        359.14        14.17 o                         
   3   5  21         93.37        123.93        13.48 o                         
   4   5  21        397.01        398.39        14.03 o                         
   5   5  21        521.83        552.51        19.35 o                         
   0   6  21       2861.82       2721.19       142.99 o                         
   1   6  21       6976.93       6824.57       249.91 o                         
   2   6  21          8.73         17.55        14.14 o                         
   3   6  21         19.55         31.37        14.61 o                         
   4   6  21         66.25         65.09        13.61 o                         
   5   6  21        426.47        464.87        19.82 o                         
   1   7  21       1840.44       1871.77        59.94 o                         
   2   7  21          1.96         11.22        13.86 o                         
   3   7  21       5253.38       5294.79       156.94 o                         
   4   7  21         26.88         36.49        14.07 o                         
   5   7  21       1931.84       2026.12        60.86 o                         
   0   8  21         36.73         48.94        18.62 o                         
   1   8  21          5.19         18.89        13.66 o                         
   2   8  21       1309.94       1319.84        43.60 o                         
   3   8  21         61.45         59.06        14.77 o                         
   4   8  21         46.75         60.01        14.47 o                         
   5   8  21        252.77        280.33        14.99 o                         
   1   9  21        453.02        449.30        13.87 o                         
   2   9  21          9.66         35.90        14.13 o                         
   3   9  21       4818.49       4823.38       158.29 o                         
   4   9  21         40.18         65.89        15.18 o                         
   5   9  21       4092.69       4003.22       125.71 o                         
   0  10  21        151.84        126.28        19.08 o                         
   1  10  21       4486.70       4455.53       135.78 o                         
   2  10  21          9.15         44.77        13.94 o                         
   3  10  21        678.35        693.52        22.41 o                         
   4  10  21        351.95        367.62        14.86 o                         
   5  10  21        149.07        141.69        14.40 o                         
   1  11  21        325.80        385.50        15.07 o                         
   2  11  21         38.52         47.15        13.98 o                         
   3  11  21        547.85        537.68        20.87 o                         
   4  11  21        751.78        868.22        24.33 o                         
   0  12  21        230.97        250.45        20.58 o                         
   1  12  21       6943.95       6953.45       222.08 o                         
   2  12  21        272.10        260.48        14.72 o                         
   3  12  21        386.92        394.02        15.79 o                         
   4  12  21         40.18         60.83        15.58 o                         
   1  13  21        558.42        550.81        16.93 o                         
   2  13  21         21.64         41.88        14.15 o                         
   3  13  21        427.99        433.09        20.55 o                         
   4  13  21         65.48         99.69        16.45 o                         
   0  14  21          7.19         16.81        20.00 o                         
   1  14  21       1906.40       1954.21        59.61 o                         
   2  14  21         49.98         65.72        14.18 o                         
   3  14  21        246.15        244.07        16.50 o                         
   1  15  21        176.86        198.16        14.42 o                         
   2  15  21          0.51         20.77        14.51 o                         
   3  15  21       2886.58       2922.87        89.34 o                         
   0  16  21        108.40         93.85        21.72 o                         
   1  16  21         93.14        111.94        15.03 o                         
   2  16  21         67.08         68.49        14.46 o                         
   1  17  21        954.81       1072.10        25.13 o                         
   2  17  21         13.68         42.11        14.71 o                         
   0  18  21        218.38        221.36        21.77 o                         
   0   0  22       9758.09       9533.70       712.97 o                         
   1   0  22       3692.79       3677.97       217.28 o                         
   2   0  22       5266.99       5286.36       275.84 o                         
   3   0  22         29.98         44.56        17.63 o                         
   4   0  22         12.59         27.98        19.67 o                         
   5   0  22          2.55         14.05        19.92 o                         
   1   1  22        167.88        185.53        12.66 o                         
   2   1  22       1853.73       1863.56        76.23 o                         
   3   1  22        352.92        375.41        13.81 o                         
   4   1  22       3447.59       3623.37       122.64 o                         
   5   1  22         55.83         91.91        14.44 o                         
   0   2  22       1731.54       1646.37        94.86 o                         
   1   2  22        233.89        266.39        13.45 o                         
   2   2  22       1408.04       1422.98        52.52 o                         
   3   2  22        781.15        796.95        27.17 o                         
   4   2  22          4.30         31.08        13.52 o                         
   5   2  22          0.43         22.30        14.79 o                         
   1   3  22         84.92         84.73        13.01 o                         
   2   3  22       6705.69       6708.08       221.25 o                         
   3   3  22         84.42        102.57        13.15 o                         
   4   3  22       2692.73       2764.56        97.86 o                         
   5   3  22        321.05        334.64        15.05 o                         
   0   4  22        447.63        459.40        25.10 o                         
   1   4  22        106.31        103.36        12.84 o                         
   2   4  22          0.24          3.67        13.12 o                         
   3   4  22          0.72         18.97        13.30 o                         
   4   4  22          1.90         10.93        13.62 o                         
   5   4  22         43.92         67.83        14.74 o                         
   1   5  22        135.29        151.15        12.48 o                         
   2   5  22       3295.27       3501.87       117.89 o                         
   3   5  22        764.95        811.74        27.34 o                         
   4   5  22       2677.08       2777.56        78.63 o                         
   5   5  22        435.66        449.25        15.34 o                         
   0   6  22       4284.14       4523.50       255.05 o                         
   1   6  22        147.58        185.36        12.77 o                         
   2   6  22       2236.19       2349.73        79.63 o                         
   3   6  22          1.21          4.09        14.57 o                         
   4   6  22        254.46        254.09        14.53 o                         
   5   6  22         24.21         44.73        14.42 o                         
   1   7  22         51.78         42.70        13.18 o                         
   2   7  22         13.35         41.86        13.94 o                         
   3   7  22        413.75        432.40        14.96 o                         
   4   7  22        261.51        311.85        14.50 o                         
   5   7  22        192.88        178.69        14.55 o                         
   0   8  22       6328.79       6623.25       319.88 o                         
   1   8  22        254.17        237.65        14.56 o                         
   2   8  22       2153.28       2216.21        76.66 o                         
   3   8  22         91.17         93.58        14.77 o                         
   4   8  22        136.93        171.41        14.71 o                         
   5   8  22        429.78        438.33        17.59 o                         
   1   9  22         50.84         61.54        13.81 o                         
   2   9  22        156.76        174.28        14.15 o                         
   3   9  22         25.64         39.16        14.49 o                         
   4   9  22       1458.93       1515.07        44.44 o                         
   0  10  22       1958.23       2015.72        95.49 o                         
   1  10  22        271.85        263.62        14.20 o                         
   2  10  22       1272.14       1349.29        37.53 o                         
   3  10  22        155.84        132.93        15.58 o                         
   4  10  22        242.77        291.17        15.42 o                         
   1  11  22         48.09         65.83        14.29 o                         
   2  11  22       1191.48       1321.04        44.13 o                         
   3  11  22          6.39         34.08        15.46 o                         
   4  11  22       1276.11       1332.59        39.05 o                         
   0  12  22         33.64         38.48        20.00 o                         
   1  12  22        753.63        747.47        27.27 o                         
   2  12  22          1.18         34.86        14.50 o                         
   3  12  22         97.07        129.88        15.59 o                         
   4  12  22          7.07         43.46        15.46 o                         
   1  13  22        293.19        271.30        14.51 o                         
   2  13  22       2127.54       2238.39        70.49 o                         
   3  13  22        400.58        351.78        15.38 o                         
   0  14  22       2870.58       3090.52       122.85 o                         
   1  14  22          8.95         12.77        14.45 o                         
   2  14  22        939.36        989.98        34.18 o                         
   3  14  22        103.30         87.64        15.57 o                         
   1  15  22         20.61         59.19        14.57 o                         
   2  15  22        198.36        192.97        15.82 o                         
   0  16  22       2998.87       3057.46       148.64 o                         
   1  16  22        360.74        372.23        15.53 o                         
   2  16  22        929.95        969.96        38.48 o                         
   1   1  23       1653.01       1614.99        64.15 o                         
   2   1  23        139.72        180.62        13.03 o                         
   3   1  23       4239.79       4440.22       130.08 o                         
   4   1  23       3521.09       3670.10       108.35 o                         
   5   1  23       1307.86       1320.68        49.61 o                         
   0   2  23       1910.54       2045.17       121.57 o                         
   1   2  23       3615.34       3638.31       149.29 o                         
   2   2  23       1414.70       1513.25        60.43 o                         
   3   2  23         73.74         87.84        13.69 o                         
   4   2  23         47.66         39.47        14.85 o                         
   5   2  23        478.69        491.23        18.00 o                         
   1   3  23         76.89        107.29        13.21 o                         
   2   3  23        665.87        657.88        23.77 o                         
   3   3  23        373.86        380.93        13.93 o                         
   4   3  23         10.18         19.69        14.31 o                         
   5   3  23        222.98        234.93        14.81 o                         
   0   4  23       5367.82       5340.15       322.13 o                         
   1   4  23       3363.11       3456.01       145.97 o                         
   2   4  23       1083.33       1058.03        36.73 o                         
   3   4  23        955.85        951.65        28.65 o                         
   4   4  23         87.63         98.64        14.17 o                         
   5   4  23       1485.06       1449.35        43.26 o                         
   1   5  23          3.84         12.63        13.52 o                         
   2   5  23        443.74        490.60        19.42 o                         
   3   5  23        544.08        557.23        18.01 o                         
   4   5  23          5.01         21.39        14.15 o                         
   5   5  23        340.37        348.49        15.35 o                         
   0   6  23       1422.73       1444.03        98.12 o                         
   1   6  23       2690.73       2658.78       113.69 o                         
   2   6  23        149.21        177.35        13.75 o                         
   3   6  23          3.49         25.56        14.96 o                         
   4   6  23        234.63        254.92        14.61 o                         
   1   7  23       2258.56       2261.55        91.31 o                         
   2   7  23        246.25        280.72        13.87 o                         
   3   7  23       2938.99       2984.40       107.44 o                         
   4   7  23        800.86        846.46        25.88 o                         
   0   8  23        482.04        519.90        31.43 o                         
   1   8  23        223.85        192.56        13.30 o                         
   2   8  23        479.83        504.88        21.16 o                         
   3   8  23        158.29        140.96        14.84 o                         
   4   8  23         29.87         56.77        14.91 o                         
   1   9  23        206.87        217.25        13.73 o                         
   2   9  23       2895.12       2931.11       105.31 o                         
   3   9  23       2771.96       3122.25        98.40 o                         
   4   9  23       1485.10       1535.12        42.64 o                         
   0  10  23        229.95        280.09        18.93 o                         
   1  10  23       2285.03       2362.74        72.55 o                         
   2  10  23         84.15        104.50        14.46 o                         
   3  10  23         15.96         34.70        15.66 o                         
   4  10  23         80.25         98.84        15.37 o                         
   1  11  23         72.85         97.75        14.38 o                         
   2  11  23        116.44        109.49        13.95 o                         
   3  11  23        100.48         86.75        15.83 o                         
   0  12  23        772.15        874.90        35.53 o                         
   1  12  23       1559.94       1758.97        65.28 o                         
   2  12  23        518.93        557.28        17.28 o                         
   3  12  23        586.82        610.93        26.22 o                         
   1  13  23        242.15        291.09        14.51 o                         
   2  13  23          2.10         33.98        14.57 o                         
   3  13  23        443.90        468.91        15.62 o                         
   0  14  23       2020.51       2091.95        91.34 o                         
   1  14  23        742.70        860.39        28.74 o                         
   2  14  23        489.45        521.63        24.84 o                         
   1  15  23        634.89        764.14        22.88 o                         
   0   0  24      11259.23      11522.81      1059.60 o                         
   1   0  24       2913.47       3002.06       151.80 o                         
   2   0  24        554.24        572.61        29.81 o                         
   3   0  24        102.85        125.49        19.01 o                         
   4   0  24        202.87        197.63        20.71 o                         
   1   1  24         75.35         94.30        13.77 o                         
   2   1  24        509.78        519.72        20.69 o                         
   3   1  24         15.79         16.61        13.64 o                         
   4   1  24        155.44        167.64        14.85 o                         
   0   2  24       1209.21       1261.62        69.95 o                         
   1   2  24       3815.84       3899.18       179.05 o                         
   2   2  24       1413.78       1461.63        45.83 o                         
   3   2  24        193.67        214.18        14.07 o                         
   4   2  24        158.33        167.47        14.01 o                         
   1   3  24        792.71        869.12        36.85 o                         
   2   3  24       1009.75       1017.98        37.94 o                         
   3   3  24       2626.33       2843.17        96.88 o                         
   4   3  24       2792.18       2990.55       103.26 o                         
   0   4  24        128.84        125.89        19.40 o                         
   1   4  24         94.73        100.78        13.56 o                         
   2   4  24        257.69        265.05        14.55 o                         
   3   4  24          3.61         23.11        13.86 o                         
   4   4  24        116.73        111.92        15.02 o                         
   1   5  24        195.99        230.29        14.12 o                         
   2   5  24        889.37       1004.64        36.21 o                         
   3   5  24       3583.22       3957.59       141.06 o                         
   4   5  24        700.10        712.43        21.61 o                         
   0   6  24       1123.52       1229.26        58.42 o                         
   1   6  24       1731.27       1900.99        66.81 o                         
   2   6  24        386.06        402.79        15.35 o                         
   3   6  24        111.97        118.47        15.21 o                         
   4   6  24        184.53        209.77        14.54 o                         
   1   7  24          4.06         17.32        13.33 o                         
   2   7  24         75.54         70.07        14.20 o                         
   3   7  24        500.57        499.15        19.13 o                         
   4   7  24        194.25        242.17        14.74 o                         
   0   8  24       2108.18       2230.43       120.11 o                         
   1   8  24       2409.28       2650.58        95.56 o                         
   2   8  24         42.01         74.48        15.13 o                         
   3   8  24       1312.18       1371.03        57.27 o                         
   4   8  24        103.82        125.20        15.06 o                         
   1   9  24          3.60          3.46        14.05 o                         
   2   9  24        721.93        755.97        26.39 o                         
   3   9  24        341.13        396.12        16.07 o                         
   0  10  24         28.50         11.19        20.42 o                         
   1  10  24       1499.29       1585.07        58.76 o                         
   2  10  24        287.77        269.96        15.38 o                         
   3  10  24         35.51         64.24        15.59 o                         
   1  11  24        522.46        560.46        21.13 o                         
   2  11  24        789.77        781.62        31.42 o                         
   3  11  24       1612.73       1719.44        63.71 o                         
   0  12  24         18.91          9.00        20.75 o                         
   1  12  24         22.22         39.82        14.98 o                         
   2  12  24         53.17         95.97        15.10 o                         
   1  13  24        246.44        288.62        15.15 o                         
   2  13  24        398.71        423.48        19.49 o                         
   0  14  24        495.34        577.96        25.20 o                         
   1  14  24        475.97        528.50        18.05 o                         
   1   1  25          2.19         18.44        13.22 o                         
   2   1  25       1176.77       1242.69        47.93 o                         
   3   1  25        265.05        297.36        13.96 o                         
   4   1  25       1860.74       1917.30        56.25 o                         
   0   2  25        169.82        194.60        19.09 o                         
   1   2  25        467.45        497.88        22.09 o                         
   2   2  25        698.43        724.96        27.75 o                         
   3   2  25        192.67        215.17        14.19 o                         
   4   2  25         51.62         72.13        14.62 o                         
   1   3  25         16.06         15.57        13.97 o                         
   2   3  25        708.44        771.79        34.49 o                         
   3   3  25         37.15         54.06        14.28 o                         
   4   3  25        483.32        545.23        18.20 o                         
   0   4  25       3628.20       3813.08       248.55 o                         
   1   4  25        589.51        594.32        28.31 o                         
   2   4  25       1463.10       1622.53        59.62 o                         
   3   4  25          1.00         40.05        14.04 o                         
   4   4  25         33.30         57.35        14.96 o                         
   1   5  25        183.09        188.17        13.83 o                         
   2   5  25         58.61         86.27        14.66 o                         
   3   5  25        222.53        241.52        15.28 o                         
   0   6  25       5091.69       5363.11       375.16 o                         
   1   6  25         55.31         49.86        13.44 o                         
   2   6  25       1539.71       1663.07        67.64 o                         
   3   6  25          2.55         22.80        14.97 o                         
   1   7  25          8.78         31.37        14.84 o                         
   2   7  25       2390.23       2655.03        99.35 o                         
   3   7  25        316.03        340.52        15.93 o                         
   0   8  25          2.37         10.23        20.51 o                         
   1   8  25         40.04         46.22        14.94 o                         
   2   8  25         33.26         72.13        14.83 o                         
   3   8  25         10.14         51.13        14.58 o                         
   1   9  25         63.88         62.79        13.87 o                         
   2   9  25       1322.73       1353.20        55.97 o                         
   3   9  25        489.74        449.59        18.39 o                         
   0  10  25       1515.85       1510.54        80.30 o                         
   1  10  25         90.71        111.91        14.37 o                         
   2  10  25        926.70       1033.22        38.71 o                         
   1  11  25          9.59         44.78        14.64 o                         
   2  11  25        729.47        781.61        30.79 o                         
   0  12  25       6298.05       6778.80       324.15 o                         
   1  12  25         42.42         63.69        14.80 o                         
   0   0  26        213.01        255.47        32.83 o                         
   1   0  26       1990.59       2094.81       134.83 o                         
   2   0  26         10.17         24.37        20.53 o                         
   3   0  26        264.89        301.22        21.78 o                         
   1   1  26        151.05        167.03        14.51 o                         
   2   1  26          7.62         31.79        14.64 o                         
   3   1  26        860.29        908.04        32.45 o                         
   0   2  26         91.67        111.80        20.65 o                         
   1   2  26        553.27        589.13        25.60 o                         
   2   2  26         52.09         69.69        14.80 o                         
   3   2  26        417.24        444.80        17.58 o                         
   1   3  26       1053.04       1053.92        51.26 o                         
   2   3  26        108.46        116.26        14.39 o                         
   3   3  26        903.60        958.13        32.68 o                         
   0   4  26          7.11          6.67        18.77 o                         
   1   4  26         82.72        102.53        14.79 o                         
   2   4  26          0.25          9.53        13.99 o                         
   3   4  26          0.24         44.15        14.72 o                         
   1   5  26        576.07        626.74        26.30 o                         
   2   5  26          3.54         34.64        15.07 o                         
   3   5  26       3759.12       4057.85       131.82 o                         
   0   6  26         14.69         -7.24        23.11 o                         
   1   6  26       2551.76       2829.76        99.41 o                         
   2   6  26          1.89         25.17        14.73 o                         
   3   6  26        108.57        118.72        15.49 o                         
   1   7  26         95.66        113.43        15.22 o                         
   2   7  26        581.72        643.42        26.90 o                         
   0   8  26        157.94        177.54        20.01 o                         
   1   8  26       2772.34       2726.77       112.87 o                         
   2   8  26          6.61         49.86        14.91 o                         
   1   9  26          8.21         47.10        15.63 o                         
   2   9  26         46.57         63.19        15.86 o                         
   0  10  26          3.53         54.51        20.80 o                         
   1  10  26       1179.58       1173.83        42.06 o                         
   1   1  27         47.18         56.99        14.68 o                         
   2   1  27       2223.81       2224.74       103.49 o                         
   0   2  27       2850.64       2988.81       183.59 o                         
   1   2  27        186.52        191.27        14.33 o                         
   2   2  27       1230.35       1210.91        57.36 o                         
   1   3  27        119.22        123.61        14.53 o                         
   2   3  27         47.29         82.70        15.36 o                         
   0   4  27       2079.50       2077.04       127.90 o                         
   1   4  27       1138.81       1130.82        55.53 o                         
   2   4  27        711.25        695.12        26.82 o                         
   1   5  27          3.71         43.68        15.39 o                         
   2   5  27         77.66        107.37        15.39 o                         
   0   6  27        303.87        313.08        21.99 o                         
   1   6  27        196.26        233.92        15.97 o                         
   1   7  27        399.10        421.32        17.05 o                         
   0   8  27          4.05         12.83        20.38 o                         
   0   0  28       5340.73       5459.18       620.23 o                         
   1   0  28       4179.79       4084.43       310.32 o                         
   1   1  28        293.57        307.72        14.72 o                         
   0   2  28        647.45        547.35        49.15 o                         
   1   2  28       1082.56       1114.76        50.72 o                         
   1   3  28        600.02        670.09        30.33 o                         
   0   4  28          0.52         23.16        22.04 o                         
                                                                                
