# Supplementary material for: Syntheses, spectroscopy, and crystal structures of 3-(4-bromo­phen­yl)-1,5-di­phenyl­formazan and the 3-(4-bromo­phen­yl)-1,5-di­phenyl­verdazyl radical and the crystal structure of the by-product 5-anilino-3-(4-bromo­phen­yl)-1-phenyl-1H-1,2,4-triazole
Source: Acta Crystallogr E Crystallogr Commun. 2018 Feb 7;74(Pt 3):292–7. doi: 10.1107/S2056989018001913 (PMC5947789; doi:10.1107/S2056989018001913)
Supplement: Supplementary file 6 [file e-74-00292-2sup7.cml]

<?xml version="1.0" ?>
<cml>
<molecule title="6-(4-Bromophenyl)-2,4-diphenyl-1,2,3,4-tetrahydro-1,2,4,5-tetrazin-1-yl" id="m1">
  <atomArray>
    <atom id="a1" elementType="Br"
          x2="-2.6673582436560572" y2="-3.080000000000009" />
    <atom id="a2" elementType="C"
          x2="-2.667358243656061" y2="-4.62000000000001" />
    <atom id="a3" elementType="C"
          x2="-1.3336791218280228" y2="-5.390000000000013" />
    <atom id="a4" elementType="C"
          x2="-1.3336791218280268" y2="-6.930000000000013" />
    <atom id="a5" elementType="C"
          x2="-2.6673582436560634" y2="-7.700000000000011" />
    <atom id="a6" elementType="C"
          x2="-4.001037365484097" y2="-6.930000000000009" />
    <atom id="a7" elementType="C"
          x2="-4.001037365484096" y2="-5.3900000000000095" />
    <atom id="a8" elementType="C"
          x2="-2.667358243656067" y2="-9.24000000000001" />
    <atom id="a9" elementType="N"
          x2="-1.3336791218280304" y2="-10.010000000000016" />
    <atom id="a10" elementType="N"
          x2="-1.3336791218280348" y2="-11.550000000000017" />
    <atom id="a11" elementType="C"
          x2="-2.667358243656073" y2="-12.320000000000013" />
    <atom id="a12" elementType="N"
          x2="-4.001037365484106" y2="-11.550000000000008" />
    <atom id="a13" elementType="N"
          x2="-4.001037365484103" y2="-10.010000000000009" />
    <atom id="a14" elementType="C"
          x2="-5.334716487312143" y2="-12.320000000000007" />
    <atom id="a15" elementType="C"
          x2="-5.334716487312148" y2="-13.86000000000001" />
    <atom id="a16" elementType="C"
          x2="-6.668395609140186" y2="-14.630000000000006" />
    <atom id="a17" elementType="C"
          x2="-8.00207473096822" y2="-13.860000000000001" />
    <atom id="a18" elementType="C"
          x2="-8.002074730968214" y2="-12.32" />
    <atom id="a19" elementType="C"
          x2="-6.668395609140177" y2="-11.550000000000004" />
    <atom id="a20" elementType="C"
          x2="-2.220446049250313E-15" y2="-12.320000000000022" />
    <atom id="a21" elementType="C"
          x2="1.3336791218280393" y2="-11.550000000000024" />
    <atom id="a22" elementType="C"
          x2="2.6673582436560714" y2="-12.320000000000029" />
    <atom id="a23" elementType="C"
          x2="2.667358243656066" y2="-13.86000000000003" />
    <atom id="a24" elementType="C"
          x2="1.3336791218280275" y2="-14.630000000000024" />
    <atom id="a25" elementType="C"
          x2="-5.551115123125783E-15" y2="-13.86000000000002" />
  </atomArray>
  <bondArray>
    <bond atomRefs2="a1 a2" order="1" />
    <bond atomRefs2="a2 a3" order="2" />
    <bond atomRefs2="a3 a4" order="1" />
    <bond atomRefs2="a4 a5" order="2" />
    <bond atomRefs2="a5 a6" order="1" />
    <bond atomRefs2="a6 a7" order="2" />
    <bond atomRefs2="a2 a7" order="1" />
    <bond atomRefs2="a5 a8" order="1" />
    <bond atomRefs2="a8 a9" order="2" />
    <bond atomRefs2="a9 a10" order="1" />
    <bond atomRefs2="a10 a11" order="1" />
    <bond atomRefs2="a11 a12" order="1" />
    <bond atomRefs2="a12 a13" order="1" />
    <bond atomRefs2="a8 a13" order="1" />
    <bond atomRefs2="a12 a14" order="1" />
    <bond atomRefs2="a14 a15" order="2" />
    <bond atomRefs2="a15 a16" order="1" />
    <bond atomRefs2="a16 a17" order="2" />
    <bond atomRefs2="a17 a18" order="1" />
    <bond atomRefs2="a18 a19" order="2" />
    <bond atomRefs2="a14 a19" order="1" />
    <bond atomRefs2="a10 a20" order="1" />
    <bond atomRefs2="a20 a21" order="2" />
    <bond atomRefs2="a21 a22" order="1" />
    <bond atomRefs2="a22 a23" order="2" />
    <bond atomRefs2="a23 a24" order="1" />
    <bond atomRefs2="a24 a25" order="2" />
    <bond atomRefs2="a20 a25" order="1" />
  </bondArray>
</molecule>
</cml>
