# Supplementary material for: Syntheses, spectroscopy, and crystal structures of 3-(4-bromo­phen­yl)-1,5-di­phenyl­formazan and the 3-(4-bromo­phen­yl)-1,5-di­phenyl­verdazyl radical and the crystal structure of the by-product 5-anilino-3-(4-bromo­phen­yl)-1-phenyl-1H-1,2,4-triazole
Source: Acta Crystallogr E Crystallogr Commun. 2018 Feb 7;74(Pt 3):292–7. doi: 10.1107/S2056989018001913 (PMC5947789; doi:10.1107/S2056989018001913)
Supplement: Supplementary file 7 [file e-74-00292-3sup4.hkl]

data_3                                                                          
_shelx_title ' 5027f in Pbca No61' 
_shelx_refln_list_code          4                                               
_shelx_F_calc_maximum      419.20                                               
_exptl_crystal_F_000      1584.00                                               
_reflns_d_resolution_high  0.7571                                               
                                                                                
loop_                                                                           
 _space_group_symop_operation_xyz                                               
 'x, y, z'                                                                      
 '-x+1/2, -y, z+1/2'                                                            
 'x+1/2, -y+1/2, -z'                                                            
 '-x, y+1/2, -z+1/2'                                                            
 '-x, -y, -z'                                                                   
 'x-1/2, y, -z-1/2'                                                             
 '-x-1/2, y-1/2, z'                                                             
 'x, -y-1/2, z-1/2'                                                             
                                                                                
_cell_length_a     7.7989                                                       
_cell_length_b    18.9714                                                       
_cell_length_c    22.4550                                                       
_cell_angle_alpha  90.000                                                       
_cell_angle_beta   90.000                                                       
_cell_angle_gamma  90.000                                                       
                                                                                
_shelx_F_squared_multiplier     1.000                                           
                                                                                
loop_                                                                           
 _refln_index_h                                                                 
 _refln_index_k                                                                 
 _refln_index_l                                                                 
 _refln_F_squared_calc                                                          
 _refln_F_squared_meas                                                          
 _refln_F_squared_sigma                                                         
 _refln_observed_status                                                         
   2   0   0      78100.55      89626.88      2180.63 o                         
   4   0   0      25435.08      29532.26       634.69 o                         
   6   0   0       5186.17       5473.86       290.49 o                         
   8   0   0       5355.81       6694.37       408.84 o                         
  10   0   0        927.04       1733.42       264.44 o                         
   2   1   0       4365.02       4912.71       102.23 o                         
   4   1   0       3011.36       2911.56        76.27 o                         
   6   1   0       2429.06       2767.11       160.42 o                         
   8   1   0       1247.20       1665.82       160.60 o                         
  10   1   0       2253.54       2656.78       209.51 o                         
   2   2   0      23060.20      28451.11       768.10 o                         
   4   2   0        411.02        458.19        49.19 o                         
   6   2   0       1460.78       1540.91        93.39 o                         
   8   2   0        350.88        403.65       134.22 o                         
  10   2   0        161.22        499.12       177.93 o                         
   2   3   0        143.67        236.47        32.03 o                         
   4   3   0       2878.85       2838.52       113.22 o                         
   6   3   0        772.08        762.33       101.94 o                         
   8   3   0       2532.34       3074.05       193.97 o                         
  10   3   0       2750.06       3179.49       280.23 o                         
   0   4   0      19220.04      20747.60       755.19 o                         
   2   4   0       4144.97       4467.81       183.14 o                         
   4   4   0      66974.25      71260.61      1029.05 o                         
   6   4   0       6416.62       7189.52       185.44 o                         
   8   4   0       5778.37       6414.91       207.98 o                         
  10   4   0       4384.73       4678.20       333.60 o                         
   2   5   0      13278.60      13277.53       395.86 o                         
   4   5   0        309.89        551.54        41.92 o                         
   6   5   0      25198.91      24641.67       551.16 o                         
   8   5   0       1601.17       1884.05       128.33 o                         
  10   5   0        559.31        673.20       250.82 o                         
   0   6   0      14358.63      14886.86       580.45 o                         
   2   6   0       4057.33       4054.79       177.01 o                         
   4   6   0       7227.03       6966.15       177.22 o                         
   6   6   0       8279.77       8426.97       205.01 o                         
   8   6   0        524.04        527.71       101.75 o                         
  10   6   0         93.73        -79.42       209.50 o                         
   2   7   0      17184.19      17605.37       515.92 o                         
   4   7   0       8521.26       7834.84       242.20 o                         
   6   7   0       6573.07       6328.08       212.58 o                         
   8   7   0        692.69        691.50       109.87 o                         
   0   8   0      60345.20      64227.18      2281.63 o                         
   2   8   0       1941.51       2303.73       253.07 o                         
   4   8   0      20943.14      20867.05       508.50 o                         
   6   8   0       1038.19       1124.11       161.76 o                         
   8   8   0       3720.94       3731.81       207.77 o                         
   2   9   0      20281.49      18966.08       823.48 o                         
   4   9   0       1000.20       1130.36       106.42 o                         
   6   9   0        826.90       1032.60       116.85 o                         
   8   9   0        714.50        991.72       131.90 o                         
   0  10   0        682.52        307.30       134.57 o                         
   2  10   0        434.52        582.46       186.79 o                         
   4  10   0       2865.18       3070.30       156.09 o                         
   6  10   0       2373.96       2403.11       158.65 o                         
   8  10   0       1065.29       1106.05       140.47 o                         
   2  11   0       2698.50       2921.47       544.30 o                         
   4  11   0        335.22        484.41       108.46 o                         
   6  11   0        718.67        824.65       143.74 o                         
   8  11   0       1976.16       1524.67       189.30 o                         
   0  12   0       3435.54       2681.32       275.16 o                         
   2  12   0        250.24        245.82        62.26 o                         
   4  12   0      18820.89      17865.91       570.88 o                         
   6  12   0        983.47       1139.41       127.33 o                         
   8  12   0       3215.58       2682.99       248.15 o                         
   2  13   0      17609.92      17636.46       837.54 o                         
   4  13   0        153.31        423.60       276.17 o                         
   6  13   0       8489.33       8463.32       345.68 o                         
   8  13   0        907.39       1028.37       463.96 o                         
   0  14   0       3261.11       3338.09       321.36 o                         
   2  14   0          3.56        194.82       222.94 o                         
   4  14   0        602.73       1037.28       357.51 o                         
   6  14   0       2152.28       2570.20       197.60 o                         
   8  14   0        427.69        309.91       199.41 o                         
   4  15   0        402.47        325.76        75.87 o                         
   6  15   0       1920.02       2551.57       320.35 o                         
   8  15   0         90.51        495.16       421.78 o                         
   0  16   0      14390.42      14193.93       698.95 o                         
   2  16   0       1394.10       1916.09       353.49 o                         
   4  16   0       2096.19       2653.88       426.80 o                         
   6  16   0       1968.42       2632.32       325.67 o                         
   2  17   0       5761.78       5463.07       526.22 o                         
   4  17   0        720.82       1026.33       369.56 o                         
   6  17   0       2667.54       3283.06      1056.46 o                         
   0  18   0       2443.44       2813.88       331.40 o                         
   2  18   0          4.21       -202.86       222.94 o                         
   4  18   0       1347.06       2705.42       480.03 o                         
   6  18   0        162.88        919.34       268.07 o                         
   2  19   0         66.42        429.81       291.23 o                         
   4  19   0        121.45        568.40       357.51 o                         
   6  19   0          7.70        131.65       234.31 o                         
   2  20   0          1.62        861.64       323.37 o                         
   4  20   0       2196.62       2054.68       492.08 o                         
   6  20   0        535.10        802.17       277.48 o                         
   2  21   0       3926.67       4599.42       548.32 o                         
   4  21   0         57.00        364.26       251.41 o                         
   2  22   0       1217.08       1693.15       387.64 o                         
   4  22   0        289.91        558.02       255.37 o                         
   2  23   0         10.96        540.28       335.42 o                         
   4  23   0         94.36        105.70       269.38 o                         
   1   1   1       3706.04       3159.42        80.01 o                         
   2   1   1       9097.97       9746.33       215.84 o                         
   3   1   1       1395.56       1959.78        36.31 o                         
   4   1   1        433.54        518.33        25.28 o                         
   5   1   1         67.61         79.31        25.90 o                         
   6   1   1       7168.11       7509.75       130.02 o                         
   7   1   1         30.61         15.47        33.59 o                         
   8   1   1       1111.42       1557.23       107.62 o                         
   9   1   1         95.59        213.47        87.85 o                         
  10   1   1        903.37       1162.32       132.66 o                         
   1   2   1       3919.62       3648.89        99.51 o                         
   2   2   1       3194.00       3513.22        78.72 o                         
   3   2   1        684.94       1036.55        61.21 o                         
   4   2   1      23049.91      26067.91       298.66 o                         
   5   2   1        677.65        885.58        47.77 o                         
   6   2   1       2840.85       3157.94        87.63 o                         
   7   2   1         11.60          4.59        47.91 o                         
   8   2   1       5166.67       5992.00       185.63 o                         
   9   2   1         23.62         53.81        77.27 o                         
  10   2   1       2567.06       2887.31       187.45 o                         
   1   3   1       5991.77       6594.78       243.03 o                         
   2   3   1      18625.55      18843.45       313.17 o                         
   3   3   1        918.32       1264.18        41.90 o                         
   4   3   1        318.37        369.99        28.30 o                         
   5   3   1        198.92        248.51        35.20 o                         
   6   3   1       5540.85       5846.89       127.54 o                         
   7   3   1        145.40        115.60        42.42 o                         
   8   3   1        683.54        859.22        95.61 o                         
   9   3   1        142.26         54.15        85.55 o                         
  10   3   1       1219.37       1373.68       155.79 o                         
   0   4   1        279.72        122.96        41.17 o                         
   1   4   1          0.01         16.91        38.98 o                         
   2   4   1        362.64        441.84        34.99 o                         
   3   4   1       5183.15       5253.13       107.03 o                         
   4   4   1        892.04       1005.26        46.20 o                         
   5   4   1         93.64         56.98        24.62 o                         
   6   4   1        364.37        428.89        46.93 o                         
   7   4   1         33.70        139.22        62.04 o                         
   8   4   1        550.36        674.28        69.45 o                         
   9   4   1         18.13        157.24       123.65 o                         
  10   4   1        654.62        825.91       140.71 o                         
   1   5   1       2383.96       2153.99        88.79 o                         
   2   5   1      19417.34      20423.25       516.31 o                         
   3   5   1        461.65        510.74        68.02 o                         
   4   5   1       1644.17       1585.03        42.18 o                         
   5   5   1         87.84        109.95        44.62 o                         
   6   5   1       2366.37       2564.94        83.79 o                         
   7   5   1          6.94        128.98        43.48 o                         
   8   5   1        190.73        111.41        71.36 o                         
   9   5   1         31.02        -91.50       122.31 o                         
  10   5   1        931.79       1284.85       154.40 o                         
   0   6   1      65215.02      63781.95      2400.13 o                         
   1   6   1        750.97        727.45        56.68 o                         
   2   6   1       4815.04       4858.47       277.43 o                         
   3   6   1       2339.95       2578.84        74.36 o                         
   4   6   1      18872.49      18360.57       251.46 o                         
   5   6   1       1504.52       1577.68        57.57 o                         
   6   6   1       5495.79       5608.54       146.15 o                         
   7   6   1        374.02        382.97        55.68 o                         
   8   6   1       2968.84       3194.72       130.05 o                         
   9   6   1        178.18        136.56       107.63 o                         
   1   7   1         11.83        -36.34        36.34 o                         
   2   7   1      13507.43      12371.26       319.08 o                         
   3   7   1         11.79        -23.46        39.90 o                         
   4   7   1        399.28        399.35        40.08 o                         
   5   7   1       1310.77       1208.79        53.41 o                         
   6   7   1       5150.50       5263.35       124.81 o                         
   7   7   1          3.81        -50.19        50.19 o                         
   8   7   1        922.51       1115.17        91.27 o                         
   9   7   1          1.77        -24.92        99.43 o                         
   0   8   1       5009.31       4258.35       179.62 o                         
   1   8   1        896.97       1048.36        81.97 o                         
   2   8   1         29.34         58.90        58.31 o                         
   3   8   1       2277.24       2695.32       108.52 o                         
   4   8   1       5365.21       5301.37       128.81 o                         
   5   8   1        305.73        284.02        35.54 o                         
   6   8   1       2454.46       2541.37       110.47 o                         
   7   8   1        483.71        557.40        71.58 o                         
   8   8   1         30.62         98.65        65.18 o                         
   9   8   1          6.11         55.00        97.96 o                         
   1   9   1       6016.05       5944.47       283.24 o                         
   2   9   1       1838.98       2137.18       110.49 o                         
   3   9   1         78.44        194.93        75.98 o                         
   4   9   1         63.15        135.68        39.89 o                         
   5   9   1         45.20        103.84        41.11 o                         
   6   9   1       1535.11       1416.13        91.45 o                         
   7   9   1        548.66        514.79        71.73 o                         
   8   9   1        103.31        109.23        66.38 o                         
   9   9   1          0.15         95.09       106.84 o                         
   0  10   1      32231.82      31022.42       937.96 o                         
   1  10   1       4388.76       4518.24       168.17 o                         
   2  10   1       3886.21       3973.06       192.13 o                         
   3  10   1       1224.85       1152.11        78.09 o                         
   4  10   1      10565.76      10057.55       230.64 o                         
   5  10   1        180.26        243.79        50.73 o                         
   6  10   1       2763.47       3020.98       126.20 o                         
   7  10   1        508.23        621.32        77.13 o                         
   8  10   1       2369.88       2372.42       154.05 o                         
   9  10   1        271.68        422.97       101.45 o                         
   1  11   1        944.95        808.80        96.43 o                         
   2  11   1      18453.42      17460.02       433.83 o                         
   3  11   1         85.11        198.74        34.38 o                         
   4  11   1        864.30       1084.16        83.21 o                         
   5  11   1       1476.53       1814.33       162.83 o                         
   6  11   1       6808.64       6515.12       178.04 o                         
   7  11   1        181.37        320.75       119.62 o                         
   8  11   1       1799.67       2022.84       123.23 o                         
   9  11   1       1519.76       1705.63       159.83 o                         
   0  12   1       2982.20       2173.77       176.78 o                         
   1  12   1       1600.22       1687.49       129.88 o                         
   2  12   1         58.00        115.30        41.46 o                         
   3  12   1         28.24        153.27        35.88 o                         
   4  12   1       2329.96       2348.35       118.95 o                         
   5  12   1        328.25        260.15        60.34 o                         
   6  12   1       1941.79       2208.31       120.60 o                         
   7  12   1        735.80        721.78       126.70 o                         
   8  12   1         13.17        151.74       103.25 o                         
   9  12   1         55.20        446.26       111.96 o                         
   1  13   1         21.11        -44.94        69.26 o                         
   2  13   1       2036.68       1986.75       362.07 o                         
   3  13   1        570.43        485.12       100.31 o                         
   4  13   1         80.01        154.15        65.95 o                         
   5  13   1        797.31        807.72        81.28 o                         
   6  13   1         73.18        302.10        99.05 o                         
   7  13   1       1179.39       1291.80       129.62 o                         
   8  13   1         70.59        319.47       147.46 o                         
   0  14   1        962.93       1232.32       172.73 o                         
   1  14   1       1215.27       1023.26       118.11 o                         
   2  14   1        169.68        110.45        93.26 o                         
   3  14   1       1055.29       1271.13        92.95 o                         
   4  14   1       5578.32       5223.25       178.79 o                         
   5  14   1        759.35        736.71       173.37 o                         
   6  14   1       2093.51       2795.40       175.42 o                         
   7  14   1        257.47        432.95        93.32 o                         
   8  14   1        367.83        415.99       166.11 o                         
   1  15   1        203.76        246.44       179.75 o                         
   2  15   1      10484.03      10418.45       453.72 o                         
   3  15   1         61.61         30.09        77.69 o                         
   4  15   1        277.41        478.54        70.93 o                         
   5  15   1         99.05        266.43        65.36 o                         
   6  15   1       5532.81       6442.37       308.62 o                         
   7  15   1       1163.00       1115.82       188.72 o                         
   8  15   1       1200.42       1602.22       223.51 o                         
   0  16   1      10868.78      11685.14       433.86 o                         
   1  16   1       2316.02       2046.42       646.73 o                         
   2  16   1        850.68       1061.12       322.36 o                         
   3  16   1         19.61         79.35        61.17 o                         
   4  16   1       3087.16       3608.86       269.46 o                         
   5  16   1         42.98        276.61       107.55 o                         
   6  16   1       1230.01       1932.18       209.97 o                         
   7  16   1         45.13        169.68       166.96 o                         
   1  17   1        498.24        687.66       176.04 o                         
   2  17   1        152.73        741.92       248.05 o                         
   3  17   1        640.67        914.19       213.90 o                         
   4  17   1       1099.16       1160.24       128.58 o                         
   5  17   1        278.88        570.39       193.26 o                         
   6  17   1       1311.64       1766.10       213.87 o                         
   7  17   1        408.20        691.71       178.74 o                         
   0  18   1       1217.31       1538.50       271.14 o                         
   1  18   1       1467.91       1596.95       228.60 o                         
   2  18   1          1.27        198.72       178.03 o                         
   3  18   1         27.66         16.48        48.73 o                         
   4  18   1       1768.05       2222.49       247.90 o                         
   5  18   1         91.76        305.05       195.73 o                         
   6  18   1        137.11        536.52       181.38 o                         
   7  18   1        410.70        638.51       179.15 o                         
   1  19   1         27.15        215.38       164.43 o                         
   2  19   1       3305.68       3867.13       345.11 o                         
   3  19   1        296.24        374.11       239.01 o                         
   4  19   1        566.59       1288.02       259.56 o                         
   5  19   1        744.45       1148.39       200.53 o                         
   6  19   1        893.09        882.12       197.88 o                         
   0  20   1       4655.44       5659.90       496.09 o                         
   2  20   1        385.41        307.10       124.35 o                         
   3  20   1          0.36        294.24       217.29 o                         
   4  20   1        986.60       1813.96       254.05 o                         
   5  20   1         26.76        462.99       184.18 o                         
   6  20   1         83.62        223.29       217.61 o                         
   1  21   1         14.23        196.83       259.09 o                         
   2  21   1          1.09        929.74       249.05 o                         
   3  21   1        305.78        236.02       191.44 o                         
   4  21   1         39.15         25.43       194.22 o                         
   5  21   1          9.88        279.98       179.59 o                         
   1  22   1        148.57        385.63       275.16 o                         
   2  22   1         35.82         50.21       307.30 o                         
   3  22   1        416.75        521.09       207.10 o                         
   4  22   1        602.71        806.68       314.04 o                         
   2  23   1       1254.86       1731.26       301.37 o                         
   3  23   1         36.32         57.67       196.36 o                         
   4  23   1         24.81         -6.34       146.95 o                         
   1  24   1         63.40        216.92       335.42 o                         
   2  24   1          2.21        181.00       228.53 o                         
   1   0   2        853.07        875.02        48.29 o                         
   2   0   2      20759.00      22600.47       569.65 o                         
   3   0   2       4140.52       4242.04       101.67 o                         
   4   0   2      41775.88      46964.09       637.74 o                         
   5   0   2        384.95        416.04        68.52 o                         
   6   0   2       3584.96       3806.36       102.72 o                         
   7   0   2          6.85          9.49        59.91 o                         
   8   0   2       5429.93       6170.04       383.24 o                         
   9   0   2         10.34        -87.82       117.18 o                         
  10   0   2       3194.82       3303.81       266.41 o                         
   1   1   2       1381.46        443.87        32.14 o                         
   2   1   2      29048.93      32693.79       421.87 o                         
   3   1   2       2776.66       3176.83        55.22 o                         
   4   1   2       1510.25       1738.92        60.36 o                         
   5   1   2        920.82       1088.96        44.69 o                         
   6   1   2       8887.84       9719.41       145.25 o                         
   7   1   2         12.22        -10.72        35.97 o                         
   8   1   2       1649.10       1804.92       117.29 o                         
   9   1   2         19.27         72.57        84.40 o                         
  10   1   2        620.45        727.86       119.19 o                         
   1   2   2         37.53         10.39        11.97 o                         
   2   2   2      28174.58      32427.56       592.23 o                         
   3   2   2        338.23        350.07        26.78 o                         
   4   2   2        414.41        539.57        47.79 o                         
   5   2   2       1164.60       1356.18        64.10 o                         
   6   2   2        140.71         88.89        37.19 o                         
   7   2   2       1209.57       1250.88        90.15 o                         
   8   2   2         55.27         19.28        69.43 o                         
   9   2   2         17.08        -90.96        90.96 o                         
  10   2   2         39.58        183.29       118.80 o                         
   1   3   2      43882.91      44994.29       791.96 o                         
   2   3   2      31231.41      33013.36       623.03 o                         
   3   3   2        999.67       1308.70        44.87 o                         
   4   3   2       3335.95       3420.34        70.10 o                         
   5   3   2         41.81         37.99        25.09 o                         
   6   3   2       4502.12       4836.84       105.84 o                         
   7   3   2        823.23        939.55        63.56 o                         
   8   3   2         22.05         78.82        52.47 o                         
   9   3   2        366.43        405.39        97.66 o                         
  10   3   2        490.37        609.11       134.11 o                         
   0   4   2     139658.42     143507.94      4916.76 o                         
   1   4   2        176.82        217.94        30.55 o                         
   2   4   2       1771.53       1761.25        70.66 o                         
   3   4   2        654.92        758.68        37.69 o                         
   4   4   2      16924.03      18003.92       244.47 o                         
   5   4   2         58.92         35.01        24.07 o                         
   6   4   2       2421.29       2445.96        82.41 o                         
   7   4   2        951.66       1199.41        68.65 o                         
   8   4   2       4293.89       4800.32       157.61 o                         
   9   4   2          0.39         38.67       101.75 o                         
  10   4   2       1237.39       1576.86       160.37 o                         
   1   5   2       2863.97       2731.68        89.95 o                         
   2   5   2      39141.45      37296.39       688.05 o                         
   3   5   2        351.11        395.91        30.76 o                         
   4   5   2       5514.58       5860.36       110.76 o                         
   5   5   2          4.35          3.91        27.05 o                         
   6   5   2       3398.60       3465.56        88.44 o                         
   7   5   2        106.36        119.58        56.21 o                         
   8   5   2       5177.49       5218.73       144.74 o                         
   9   5   2        201.24        159.33       101.67 o                         
  10   5   2       1584.69       1829.68       169.49 o                         
   0   6   2       3092.30       2635.94       256.08 o                         
   1   6   2       2514.65       2376.34        89.07 o                         
   2   6   2         28.60         37.55        62.34 o                         
   3   6   2       3683.77       3607.20        86.56 o                         
   4   6   2        260.52        266.87        34.81 o                         
   5   6   2         49.49         70.72        29.11 o                         
   6   6   2        466.77        556.36        43.14 o                         
   7   6   2        242.95        252.67        57.14 o                         
   8   6   2         48.00          5.80        56.36 o                         
   9   6   2         61.48          3.71        98.74 o                         
   1   7   2         14.92         25.64        74.21 o                         
   2   7   2       4707.18       4432.63       134.50 o                         
   3   7   2       2128.05       2373.54        74.35 o                         
   4   7   2        807.72       1132.64        92.95 o                         
   5   7   2        841.65        898.22        51.60 o                         
   6   7   2       2513.91       2556.47       130.67 o                         
   7   7   2         62.52        237.02       108.17 o                         
   8   7   2       2128.86       2086.62       111.23 o                         
   9   7   2         23.09        131.27        97.03 o                         
   0   8   2      24982.13      24857.95       670.86 o                         
   1   8   2        192.12         29.53        54.11 o                         
   2   8   2        323.11        474.09        70.74 o                         
   3   8   2        503.52        567.15        38.84 o                         
   4   8   2      13638.39      13454.07       213.22 o                         
   5   8   2        484.89        510.96        51.82 o                         
   6   8   2       1452.00       1475.43        94.61 o                         
   7   8   2       1146.18       1018.38        85.62 o                         
   8   8   2       3060.28       2983.99       133.71 o                         
   9   8   2         44.14        129.45        97.76 o                         
   1   9   2        613.04        657.29        77.34 o                         
   2   9   2      16781.98      16418.66       667.35 o                         
   3   9   2       3067.26       3177.06       203.77 o                         
   4   9   2       3299.86       3263.58       110.24 o                         
   5   9   2        524.43        556.44        45.63 o                         
   6   9   2      15244.94      14786.92       355.13 o                         
   7   9   2         93.53        109.32        55.08 o                         
   8   9   2       3921.63       4012.51       189.92 o                         
   9   9   2         42.86        -27.20        90.51 o                         
   0  10   2       3633.62       3296.09       176.78 o                         
   1  10   2         40.23        -11.30        60.13 o                         
   2  10   2          2.41        -53.86        76.31 o                         
   3  10   2        272.14        244.25        59.57 o                         
   4  10   2       2576.29       2780.03       106.98 o                         
   5  10   2        131.83        165.79        42.97 o                         
   6  10   2        494.19        555.50        67.95 o                         
   7  10   2          2.09        184.80        62.34 o                         
   8  10   2        183.82        203.95        88.43 o                         
   9  10   2          0.02        146.08       102.18 o                         
   1  11   2       1213.37       1511.56       186.33 o                         
   2  11   2       2608.72       2473.65       211.89 o                         
   3  11   2       1287.48       1429.48       166.85 o                         
   4  11   2        981.36       1152.40        77.46 o                         
   5  11   2        165.18        359.44        56.70 o                         
   6  11   2       1242.91       1546.41       153.79 o                         
   7  11   2         12.04        197.18        61.78 o                         
   8  11   2        104.24        275.86       116.75 o                         
   9  11   2         70.84        271.36       267.29 o                         
   0  12   2      27641.28      26714.33       754.72 o                         
   1  12   2        142.94        167.40        76.99 o                         
   2  12   2         40.15        165.54       117.77 o                         
   3  12   2       1084.75       1128.11       173.11 o                         
   4  12   2       8793.94       8049.84       190.11 o                         
   5  12   2         94.44        129.61        36.91 o                         
   6  12   2        885.63       1045.05        86.44 o                         
   7  12   2        135.78        196.32       127.24 o                         
   8  12   2       2423.45       2163.14       156.41 o                         
   9  12   2         42.33        196.89       126.61 o                         
   1  13   2       1041.21       1028.56       112.73 o                         
   2  13   2       7898.90       7295.06       345.66 o                         
   3  13   2         46.79        111.74        42.04 o                         
   4  13   2       1586.00       1706.35       106.31 o                         
   5  13   2        606.03        800.84        77.80 o                         
   6  13   2       2557.00       2440.92       152.42 o                         
   7  13   2         29.13         95.59       132.96 o                         
   8  13   2       2512.41       2364.84       164.44 o                         
   0  14   2       1032.72       1078.55       206.87 o                         
   1  14   2        116.44         19.69        85.29 o                         
   2  14   2        858.55        657.27        80.14 o                         
   3  14   2         94.63        213.16        73.81 o                         
   4  14   2       2496.81       3173.71       193.07 o                         
   5  14   2       1005.05       1017.38       102.89 o                         
   6  14   2         66.11        309.86        84.21 o                         
   7  14   2          7.46         94.30       174.14 o                         
   8  14   2        293.47        621.19       126.28 o                         
   1  15   2       3022.61       3166.10       188.47 o                         
   2  15   2        416.84        699.10       193.18 o                         
   3  15   2        334.50        484.16       187.32 o                         
   4  15   2         18.49        154.71        70.50 o                         
   5  15   2        321.30        542.95       144.75 o                         
   6  15   2         11.58        350.13       148.07 o                         
   7  15   2         26.32         30.03        78.46 o                         
   8  15   2         57.51        178.05       151.62 o                         
   0  16   2       8851.00       9580.45       546.31 o                         
   1  16   2         13.29         44.95       131.43 o                         
   2  16   2          1.54         17.72       179.03 o                         
   3  16   2        247.95        440.54        99.57 o                         
   4  16   2      10608.97      10307.48       322.08 o                         
   5  16   2        101.40        302.52        84.03 o                         
   6  16   2        398.72        714.77       108.80 o                         
   7  16   2          0.48        -30.55       154.23 o                         
   1  17   2        116.56        399.60       162.42 o                         
   2  17   2       9347.24       9084.18       436.33 o                         
   3  17   2        182.21         72.62       141.00 o                         
   4  17   2        650.36       1205.11       131.47 o                         
   5  17   2        718.37        816.34       103.13 o                         
   6  17   2       2057.81       2799.88       292.82 o                         
   7  17   2        439.50        713.71       185.05 o                         
   0  18   2        261.93        952.02       239.01 o                         
   1  18   2        118.17        249.05       243.03 o                         
   2  18   2        327.23        285.59       184.22 o                         
   3  18   2         43.69         94.11       106.68 o                         
   4  18   2        630.18       1122.81       168.14 o                         
   5  18   2         72.41        211.54       193.30 o                         
   6  18   2       1033.30        939.45       200.55 o                         
   7  18   2         98.59        449.53       165.89 o                         
   1  19   2        335.69        200.85       247.04 o                         
   2  19   2        169.73        811.40       216.49 o                         
   3  19   2        117.89        253.06       109.87 o                         
   4  19   2        185.33        317.06       183.88 o                         
   5  19   2        124.33        289.01       210.72 o                         
   6  19   2          3.05        397.61       174.44 o                         
   0  20   2       2610.40       2605.00       343.45 o                         
   1  20   2        133.61         46.20       243.03 o                         
   2  20   2        520.32        895.16       231.47 o                         
   3  20   2          0.69        438.10       191.29 o                         
   4  20   2       1526.17       1789.29       199.95 o                         
   5  20   2        179.26        311.53       208.70 o                         
   6  20   2        255.03        364.92       179.90 o                         
   1  21   2        383.38        156.66       269.14 o                         
   2  21   2       2645.42       2771.09       252.30 o                         
   3  21   2          3.82        291.49       157.82 o                         
   4  21   2        125.37        123.29       177.42 o                         
   5  21   2        352.94        875.56       243.35 o                         
   1  22   2          2.30        127.50       278.17 o                         
   2  22   2        250.52        565.37       231.26 o                         
   3  22   2         53.80        351.97       181.72 o                         
   4  22   2        826.11       1268.67       308.74 o                         
   1  23   2         40.57        150.00       243.01 o                         
   2  23   2        112.45        640.37       197.82 o                         
   3  23   2          0.53        213.08       218.28 o                         
   4  23   2         45.28        124.70       239.50 o                         
   0  24   2        365.70        245.03       329.39 o                         
   1  24   2         80.09        182.19       228.44 o                         
   2  24   2         99.46        178.70       183.44 o                         
   1   1   3        637.79        944.74        52.55 o                         
   2   1   3     175728.09     188813.48      2284.57 o                         
   3   1   3        192.17        295.44        24.13 o                         
   4   1   3       2229.62       2254.94        56.82 o                         
   5   1   3        272.89        312.42        37.65 o                         
   6   1   3       5077.90       5745.03       109.90 o                         
   7   1   3        134.40        171.43        49.88 o                         
   8   1   3        556.09        717.13       104.95 o                         
   9   1   3         84.46        160.07        95.20 o                         
  10   1   3       1457.61       1754.59       200.93 o                         
   0   2   3       6144.40       6662.24       188.63 o                         
   1   2   3        706.27        583.38        33.00 o                         
   2   2   3       1824.88       1534.47        70.88 o                         
   3   2   3         85.31         55.68        20.70 o                         
   4   2   3       7878.81       7860.58       120.31 o                         
   5   2   3       1352.82       1611.54        55.12 o                         
   6   2   3       4371.24       4593.18       102.97 o                         
   7   2   3         75.75         12.82        54.11 o                         
   8   2   3       5383.83       5685.23       166.17 o                         
   9   2   3         36.46        -88.31        88.31 o                         
  10   2   3       2208.52       2285.39       202.43 o                         
   1   3   3        360.66        500.86        31.94 o                         
   2   3   3      39820.11      38874.05       573.85 o                         
   3   3   3          9.11         23.63        26.95 o                         
   4   3   3       6734.20       7117.76       122.10 o                         
   5   3   3        275.47        303.34        37.86 o                         
   6   3   3      10115.08      10827.58       180.92 o                         
   7   3   3          4.87        -20.56        42.02 o                         
   8   3   3       4750.76       5314.09       213.13 o                         
   9   3   3        575.16        753.06       115.49 o                         
  10   3   3         43.60        108.56       126.16 o                         
   0   4   3        609.36        485.52        55.49 o                         
   1   4   3          3.93         45.30        20.53 o                         
   2   4   3        969.84        970.55        50.46 o                         
   3   4   3       4545.18       5135.83       117.16 o                         
   4   4   3       4254.99       4428.46        89.34 o                         
   5   4   3        288.70        437.43        40.25 o                         
   6   4   3        347.24        389.03        45.53 o                         
   7   4   3        304.99        270.59        51.78 o                         
   8   4   3         67.71         51.98        59.87 o                         
   9   4   3          5.30        174.61       100.19 o                         
  10   4   3        122.19       -109.20       109.20 o                         
   1   5   3       1813.44       1675.57        59.62 o                         
   2   5   3       6077.24       6167.32       132.83 o                         
   3   5   3         23.13         49.71        22.20 o                         
   4   5   3       1800.99       1876.97        60.32 o                         
   5   5   3         32.48         55.39        38.68 o                         
   6   5   3       8095.73       7910.76       137.87 o                         
   7   5   3         95.11        110.90        51.98 o                         
   8   5   3        652.13        840.49       101.91 o                         
   9   5   3        105.31        294.86       107.78 o                         
  10   5   3        105.94        223.88       124.16 o                         
   0   6   3      26045.48      24130.68       636.82 o                         
   1   6   3         60.83         88.50        28.89 o                         
   2   6   3       1625.53       1540.69        65.85 o                         
   3   6   3         58.37         68.92        26.39 o                         
   4   6   3      26595.20      26119.08       320.45 o                         
   5   6   3         51.37         46.21        30.69 o                         
   6   6   3       2526.63       2652.47        97.19 o                         
   7   6   3         21.32        108.65        50.43 o                         
   8   6   3       6334.12       6269.57       169.78 o                         
   9   6   3        409.57        541.07       118.67 o                         
   1   7   3       4923.56       4821.98       135.49 o                         
   2   7   3      44147.81      43252.09       712.41 o                         
   3   7   3        489.89        568.56        40.88 o                         
   4   7   3       4845.47       4965.12       143.68 o                         
   5   7   3       1693.45       1951.86        70.33 o                         
   6   7   3       9191.40       9118.48       169.28 o                         
   7   7   3         42.98        108.57        59.19 o                         
   8   7   3       3780.06       3708.23       141.64 o                         
   9   7   3        277.08        546.19       120.47 o                         
   0   8   3        146.44        138.59        76.32 o                         
   1   8   3       4291.82       4259.72       142.90 o                         
   2   8   3        828.71        994.47        69.46 o                         
   3   8   3          4.29        -24.57        28.67 o                         
   4   8   3         29.11        120.12        61.55 o                         
   5   8   3        115.91        108.19        28.53 o                         
   6   8   3        311.22        263.57        46.24 o                         
   7   8   3          9.59         38.65        55.47 o                         
   8   8   3         56.49         64.16        66.91 o                         
   9   8   3         16.40         21.52        94.76 o                         
   1   9   3       1445.98       1710.02       135.11 o                         
   2   9   3      11729.45      11521.51       251.80 o                         
   3   9   3        803.77       1056.12       110.33 o                         
   4   9   3        146.25        200.59        47.75 o                         
   5   9   3        582.24        603.74        39.15 o                         
   6   9   3        617.97        776.19        83.80 o                         
   7   9   3         93.38         71.38        55.78 o                         
   8   9   3        389.53        400.75        76.13 o                         
   9   9   3          0.86         63.85       100.18 o                         
   0  10   3      20078.05      18538.27       747.15 o                         
   1  10   3       3742.83       3440.22       145.20 o                         
   2  10   3       1035.52        939.52        70.90 o                         
   3  10   3        339.86        342.31        64.31 o                         
   4  10   3       9828.30       8679.32       169.38 o                         
   5  10   3        235.52        277.94        45.68 o                         
   6  10   3       3463.50       3395.96       141.64 o                         
   7  10   3        452.98        567.14        87.46 o                         
   8  10   3        590.93        660.10       138.18 o                         
   9  10   3        268.61        283.63       200.90 o                         
   1  11   3        232.41        169.20       126.28 o                         
   2  11   3      14714.19      13309.30       346.12 o                         
   3  11   3       1738.74       1719.41       107.61 o                         
   4  11   3       2276.84       2249.88       101.87 o                         
   5  11   3       1811.39       1842.56       104.09 o                         
   6  11   3       6479.72       6206.60       186.98 o                         
   7  11   3       2959.65       2990.09       133.03 o                         
   8  11   3       2719.27       2853.34       167.92 o                         
   9  11   3         67.10        166.26       129.07 o                         
   0  12   3      10598.92      10403.93       504.13 o                         
   1  12   3        280.59        295.77        83.17 o                         
   2  12   3        181.49        250.54        66.57 o                         
   3  12   3        191.08        226.12        89.06 o                         
   4  12   3       3415.81       3384.48       139.40 o                         
   5  12   3        643.21        598.50        73.91 o                         
   6  12   3        188.36        292.84        96.16 o                         
   7  12   3        361.40        440.59       110.48 o                         
   8  12   3        177.90        332.80       100.11 o                         
   1  13   3          0.52        111.98       115.69 o                         
   2  13   3        504.52        599.84        84.53 o                         
   3  13   3        253.27        352.48       116.25 o                         
   4  13   3       1011.15        931.19        89.81 o                         
   5  13   3        819.42        803.26        89.38 o                         
   6  13   3       2608.73       2453.44       184.87 o                         
   7  13   3        441.99        443.06       130.09 o                         
   8  13   3          8.79       -135.14       232.64 o                         
   0  14   3      16270.67      16359.07       733.10 o                         
   1  14   3        284.63        303.06        96.48 o                         
   2  14   3        107.13        220.10        71.66 o                         
   3  14   3        472.31        438.92       126.11 o                         
   4  14   3       9638.20       9533.07       434.32 o                         
   5  14   3       2244.65       2344.29       131.05 o                         
   6  14   3        226.51        346.81       105.85 o                         
   7  14   3        722.21        623.86       110.06 o                         
   8  14   3       2712.85       2530.79       171.23 o                         
   1  15   3        686.92        636.26       152.64 o                         
   2  15   3       6587.23       6669.08       346.45 o                         
   3  15   3         50.88        133.67        71.79 o                         
   4  15   3       1548.43       1907.01       136.41 o                         
   5  15   3       1564.05       1531.40       124.98 o                         
   6  15   3       2096.71       2423.95       198.87 o                         
   7  15   3         41.41        -27.07       102.52 o                         
   8  15   3       1387.38       1643.38       218.97 o                         
   0  16   3       2432.17       2420.22       301.27 o                         
   1  16   3        881.17        886.51       151.97 o                         
   2  16   3        196.30        112.22       161.57 o                         
   3  16   3        459.30        411.00       106.68 o                         
   4  16   3        855.53       1567.50       150.12 o                         
   5  16   3        212.15        393.50        89.94 o                         
   6  16   3        481.85        722.58       216.55 o                         
   7  16   3        183.64        106.31       198.00 o                         
   1  17   3       5833.90       5212.38       285.06 o                         
   2  17   3        386.01       1054.66       177.95 o                         
   3  17   3         19.65        188.20        77.43 o                         
   4  17   3        541.84        574.51       101.43 o                         
   5  17   3        147.17        474.40        92.15 o                         
   6  17   3        113.68        284.09       312.24 o                         
   7  17   3        111.23         42.28       150.82 o                         
   0  18   3       3418.37       4027.00       397.68 o                         
   1  18   3        360.52        199.32       124.27 o                         
   2  18   3         26.43        131.37       232.25 o                         
   3  18   3        324.77        234.33        86.32 o                         
   4  18   3       2480.11       2466.38       163.92 o                         
   5  18   3         99.68        164.60       110.43 o                         
   6  18   3        286.73        537.12       217.24 o                         
   7  18   3          0.66         95.99       186.41 o                         
   1  19   3        636.81        576.33       133.53 o                         
   2  19   3       5445.53       5585.23       391.97 o                         
   3  19   3        307.81        449.03        95.74 o                         
   4  19   3        334.64        643.71       186.69 o                         
   5  19   3         12.05        194.75       190.94 o                         
   6  19   3       1704.32       1884.06       226.36 o                         
   0  20   3       1612.15       2147.07       323.37 o                         
   1  20   3         10.75        220.11       192.90 o                         
   2  20   3          7.29         73.58       154.03 o                         
   3  20   3        535.57        710.34       108.90 o                         
   4  20   3       1982.04       2371.71       217.56 o                         
   5  20   3         81.12         94.00       204.54 o                         
   6  20   3        484.56        505.27       194.05 o                         
   1  21   3         32.72        191.46       162.59 o                         
   2  21   3         12.23        546.66       183.28 o                         
   3  21   3          8.78        414.63       548.88 o                         
   4  21   3        233.35        293.15       157.15 o                         
   5  21   3        253.39        323.83       221.63 o                         
   0  22   3       1400.90       2060.04       301.67 o                         
   1  22   3         19.54        -36.48       251.93 o                         
   2  22   3          9.41        -10.81       124.88 o                         
   3  22   3          3.09        -84.24       170.73 o                         
   4  22   3       1099.10       1326.93       220.46 o                         
   1  23   3          8.00        183.61       171.06 o                         
   2  23   3       1756.50       1954.04       245.70 o                         
   3  23   3         13.06         95.88       398.26 o                         
   0  24   3        985.55        568.40       355.50 o                         
   1  24   3         23.53        228.31       174.67 o                         
   2  24   3        154.41         87.02       184.83 o                         
   0   0   4      14342.39      16377.15       620.62 o                         
   1   0   4        120.84         37.77        26.82 o                         
   2   0   4      50156.32      55735.74       977.08 o                         
   3   0   4       1007.11       1305.90        76.69 o                         
   4   0   4      16745.36      17187.17       285.66 o                         
   5   0   4       1933.42       2084.30        65.55 o                         
   6   0   4       3734.18       3725.58       144.29 o                         
   7   0   4         16.59        -56.45        58.47 o                         
   8   0   4       3778.16       3905.04       486.32 o                         
   9   0   4       1633.36       1462.35       198.50 o                         
  10   0   4       1345.76       1635.74       236.09 o                         
   1   1   4      52068.77      51657.07       905.28 o                         
   2   1   4      17747.10      19394.72       282.93 o                         
   3   1   4        120.83        164.34        20.30 o                         
   4   1   4       1414.97       1600.73        62.19 o                         
   5   1   4       2006.52       2157.74        61.61 o                         
   6   1   4       6456.24       6854.16       116.43 o                         
   7   1   4        158.11        156.11        56.25 o                         
   8   1   4       2925.35       2948.05       144.34 o                         
   9   1   4         71.48        -96.60        96.60 o                         
  10   1   4        637.68        695.80       137.29 o                         
   0   2   4       2511.98       1880.12        84.28 o                         
   1   2   4        964.25        964.26        42.99 o                         
   2   2   4      34321.86      36018.52       486.54 o                         
   3   2   4        120.47         92.88        20.14 o                         
   4   2   4         25.91         17.38        24.09 o                         
   5   2   4        302.45        351.07        39.49 o                         
   6   2   4         53.15         53.41        35.21 o                         
   7   2   4         50.71        114.94        47.95 o                         
   8   2   4         23.62         -6.48        60.16 o                         
   9   2   4        125.34        505.00       221.52 o                         
  10   2   4        361.45        358.75       137.31 o                         
   1   3   4       4207.02       4223.07        92.32 o                         
   2   3   4      12461.02      13919.85       173.00 o                         
   3   3   4        313.76        290.31        31.22 o                         
   4   3   4        389.13        313.43        35.00 o                         
   5   3   4         37.66         63.97        32.49 o                         
   6   3   4       4584.54       4883.89       104.44 o                         
   7   3   4        496.25        508.19        54.12 o                         
   8   3   4       3458.85       3588.10       140.73 o                         
   9   3   4        673.72        630.69       109.64 o                         
  10   3   4        227.61        -73.78       131.76 o                         
   0   4   4      49407.19      48862.04       995.67 o                         
   1   4   4         44.26         31.66        20.40 o                         
   2   4   4      10118.37       9328.33       183.26 o                         
   3   4   4        118.24        170.78        26.56 o                         
   4   4   4      13084.51      13230.89       202.97 o                         
   5   4   4       1463.77       1798.91        73.64 o                         
   6   4   4        980.21        891.08        53.16 o                         
   7   4   4        743.31        772.67        65.24 o                         
   8   4   4       3843.95       3982.85       145.88 o                         
   9   4   4         24.41        158.62       102.21 o                         
  10   4   4        426.68        339.19       246.26 o                         
   1   5   4        147.08        245.17        33.16 o                         
   2   5   4      21790.29      20825.83       329.16 o                         
   3   5   4       2602.10       2977.61        71.43 o                         
   4   5   4       4901.40       4701.36        97.07 o                         
   5   5   4       3481.20       3655.17        94.23 o                         
   6   5   4       8107.45       8320.86       153.43 o                         
   7   5   4        136.61        -40.86        45.14 o                         
   8   5   4       1499.36       1750.54       105.51 o                         
   9   5   4        521.27        601.76       121.99 o                         
   0   6   4        356.99        660.13        73.20 o                         
   1   6   4         65.35         68.26        32.07 o                         
   2   6   4          3.04         10.61        24.45 o                         
   3   6   4        529.55        690.34        44.81 o                         
   4   6   4        326.49        381.56        30.90 o                         
   5   6   4        365.86        329.70        40.29 o                         
   6   6   4         76.12        121.50        98.59 o                         
   7   6   4          5.25         -8.13        51.68 o                         
   8   6   4        868.66        935.43       160.45 o                         
   9   6   4         94.32        205.14       107.05 o                         
   1   7   4        676.72        640.00        64.15 o                         
   2   7   4       4883.12       5065.25       102.75 o                         
   3   7   4        528.69        572.97        44.11 o                         
   4   7   4       5467.65       4988.03       147.75 o                         
   5   7   4        416.56        414.32        43.06 o                         
   6   7   4        385.21        486.46        80.03 o                         
   7   7   4        243.02        199.03        58.96 o                         
   8   7   4        270.98        239.83        67.60 o                         
   9   7   4        302.30        324.49       110.92 o                         
   0   8   4       8281.60       7311.45       253.86 o                         
   1   8   4       1617.97       1683.45        83.39 o                         
   2   8   4         22.31         51.18        27.27 o                         
   3   8   4       1564.68       1456.44        63.03 o                         
   4   8   4      16449.87      15564.65       255.41 o                         
   5   8   4          5.85         -3.46        24.69 o                         
   6   8   4        954.62        978.11       107.30 o                         
   7   8   4        126.29         78.34        77.90 o                         
   8   8   4       4168.88       4173.52       171.96 o                         
   9   8   4          3.27         19.93        98.52 o                         
   1   9   4        456.71        478.93        50.01 o                         
   2   9   4      31516.72      28900.64       419.87 o                         
   3   9   4         38.68         51.93        43.07 o                         
   4   9   4       3415.31       3504.76        98.06 o                         
   5   9   4       2144.90       2410.68       140.96 o                         
   6   9   4       1819.91       1784.15       110.66 o                         
   7   9   4         75.37        143.49        66.07 o                         
   8   9   4       1400.72       1566.69       111.33 o                         
   9   9   4         65.36        189.44        95.36 o                         
   0  10   4       4136.53       3571.89       348.47 o                         
   1  10   4        229.43        214.68        53.07 o                         
   2  10   4        678.43        799.45        58.70 o                         
   3  10   4          8.78         44.11        46.38 o                         
   4  10   4       1935.46       2164.17       110.33 o                         
   5  10   4         41.74          6.95        54.04 o                         
   6  10   4        854.68       1218.09        96.07 o                         
   7  10   4         65.87         17.90        54.73 o                         
   8  10   4         76.96        231.49        95.82 o                         
   9  10   4         41.76        -54.42       139.35 o                         
   1  11   4        175.79        360.90        68.13 o                         
   2  11   4        881.62        964.57        67.30 o                         
   3  11   4        371.90        450.66        64.05 o                         
   4  11   4        548.89        550.82        72.00 o                         
   5  11   4         25.77         76.43        37.24 o                         
   6  11   4       1191.57       1124.48       107.13 o                         
   7  11   4         62.01         70.56       112.13 o                         
   8  11   4        194.21        247.87       138.35 o                         
   9  11   4         97.68       -114.97       114.97 o                         
   0  12   4      11741.13      10659.00       504.13 o                         
   1  12   4        188.44        208.05       114.37 o                         
   2  12   4       2004.79       2154.72       109.25 o                         
   3  12   4       1341.51       1272.54        91.02 o                         
   4  12   4       7510.33       7170.80       189.50 o                         
   5  12   4        878.32        843.44       105.97 o                         
   6  12   4        627.28        815.30       143.39 o                         
   7  12   4        313.47        325.24       139.22 o                         
   8  12   4       1071.31       1057.00       124.54 o                         
   1  13   4          7.22         85.21        79.46 o                         
   2  13   4      10673.71      10102.62       236.71 o                         
   3  13   4       1877.86       1814.87       120.83 o                         
   4  13   4       1910.39       1854.44       154.04 o                         
   5  13   4       1265.35       1133.84        98.58 o                         
   6  13   4       3284.19       2892.87       181.46 o                         
   7  13   4        146.31        108.56        93.64 o                         
   8  13   4       1255.74       1483.90       146.41 o                         
   0  14   4       2765.69       3030.80       305.29 o                         
   1  14   4          5.41        -32.90       123.38 o                         
   2  14   4        917.22        885.96        91.40 o                         
   3  14   4        388.74        395.27        82.39 o                         
   4  14   4       3429.96       3361.75       143.42 o                         
   5  14   4        654.07        609.97        87.91 o                         
   6  14   4       1386.15       1361.43       165.27 o                         
   7  14   4         21.50         41.73       113.77 o                         
   8  14   4       1195.79       1462.58       153.98 o                         
   1  15   4        159.62         39.59        98.19 o                         
   2  15   4        169.18        458.98        88.48 o                         
   3  15   4          9.85        127.53        81.24 o                         
   4  15   4         39.68        218.58        85.12 o                         
   5  15   4        274.19        287.53       116.72 o                         
   6  15   4         92.08        241.29       106.07 o                         
   7  15   4          8.91         99.22        89.20 o                         
   8  15   4        212.01        188.53       104.79 o                         
   0  16   4       5079.56       5832.44       887.75 o                         
   1  16   4         82.20        185.11        94.02 o                         
   2  16   4          1.43         12.74       117.58 o                         
   3  16   4        158.61        166.45        77.91 o                         
   4  16   4       1993.92       2455.51       281.90 o                         
   5  16   4         40.46        360.04        95.95 o                         
   6  16   4        118.34        212.42       124.95 o                         
   7  16   4        242.23        342.60       174.45 o                         
   1  17   4       1543.38       1530.76       146.98 o                         
   2  17   4       4549.54       4842.50       270.67 o                         
   3  17   4        864.58       1074.07       123.57 o                         
   4  17   4        801.10        804.70       110.79 o                         
   5  17   4         16.18         54.62        93.35 o                         
   6  17   4       2371.36       2176.36       197.32 o                         
   7  17   4         95.71        304.85       172.32 o                         
   0  18   4       9635.33      10612.48       442.07 o                         
   1  18   4          1.86        -56.18        92.44 o                         
   2  18   4       1382.37       1497.58       187.61 o                         
   3  18   4        477.28        723.88       108.91 o                         
   4  18   4        684.95       1007.36       150.32 o                         
   5  18   4         24.03        113.88       110.45 o                         
   6  18   4        291.48        446.97       283.31 o                         
   7  18   4        319.77        635.84       186.50 o                         
   1  19   4        711.56        720.35       136.75 o                         
   2  19   4        120.22        593.84       246.33 o                         
   3  19   4        232.49        359.46       101.16 o                         
   4  19   4        101.98        284.94        86.49 o                         
   5  19   4          1.79        107.57       193.91 o                         
   6  19   4        148.34        460.51       210.26 o                         
   0  20   4        952.18       1193.62       217.60 o                         
   1  20   4         13.61         49.54       151.91 o                         
   2  20   4        307.02        405.45       169.81 o                         
   3  20   4        635.81        666.90       129.30 o                         
   4  20   4        874.78       1052.25       138.88 o                         
   5  20   4        162.23        252.68       213.32 o                         
   6  20   4         40.04        359.48       228.08 o                         
   1  21   4         93.78        198.31       162.28 o                         
   2  21   4       2657.26       2765.17       254.93 o                         
   3  21   4          5.69        -27.38       114.88 o                         
   4  21   4        355.57        445.78       194.12 o                         
   5  21   4         45.56        257.66       352.49 o                         
   0  22   4        341.44        700.96       321.36 o                         
   1  22   4         95.67        282.88       173.52 o                         
   2  22   4         39.66       -110.30       123.21 o                         
   3  22   4        111.84        229.44       182.06 o                         
   4  22   4       1356.31       1899.59       236.62 o                         
   1  23   4       1057.58        848.65       198.98 o                         
   2  23   4          4.04        237.19       190.44 o                         
   3  23   4         91.35         63.09       173.46 o                         
   0  24   4       1184.96       1092.61       407.72 o                         
   1  24   4          5.30        100.19       171.37 o                         
   2  24   4         10.88        -51.49       184.89 o                         
   1   1   5         26.10         66.77        21.26 o                         
   2   1   5       3139.27       2802.92        56.94 o                         
   3   1   5       1773.34       1887.11        79.79 o                         
   4   1   5      11837.03      12865.92       181.89 o                         
   5   1   5        299.77        267.07        37.20 o                         
   6   1   5       5269.90       5299.25       106.31 o                         
   7   1   5        109.47        115.69        57.48 o                         
   8   1   5       1911.86       1901.66       112.43 o                         
   9   1   5       1049.36       1097.40       130.79 o                         
  10   1   5         35.69         38.86       121.12 o                         
   0   2   5      77431.54      75411.66      1858.34 o                         
   1   2   5      27175.85      27356.61       491.19 o                         
   2   2   5        815.39        844.29        32.80 o                         
   3   2   5       5126.55       5230.79       102.54 o                         
   4   2   5      45419.71      48518.20       562.48 o                         
   5   2   5        705.31        821.05        48.63 o                         
   6   2   5       2451.56       2449.64        77.37 o                         
   7   2   5        561.86        547.59        49.76 o                         
   8   2   5       4796.03       5210.74       186.67 o                         
   9   2   5        561.70        482.58       114.48 o                         
  10   2   5       1894.28       2259.05       185.78 o                         
   1   3   5        791.80        753.29        43.54 o                         
   2   3   5      70811.12      71189.94       831.50 o                         
   3   3   5       2468.74       2461.63        58.25 o                         
   4   3   5       1251.49       1209.14        58.98 o                         
   5   3   5       1245.79       1306.00        62.34 o                         
   6   3   5       6500.40       6686.57       151.42 o                         
   7   3   5        707.36        694.26        71.90 o                         
   8   3   5       2505.08       2607.93       184.31 o                         
   9   3   5       1702.92       1951.88       199.95 o                         
  10   3   5       1138.74        876.88       155.28 o                         
   0   4   5         49.95         66.31        43.07 o                         
   1   4   5       4193.58       3957.73        95.27 o                         
   2   4   5         79.48        124.91        24.76 o                         
   3   4   5         27.78         31.31        26.52 o                         
   4   4   5        517.96        855.91        49.80 o                         
   5   4   5        321.21        400.95        42.72 o                         
   6   4   5       1835.06       2036.90        83.35 o                         
   7   4   5        252.17        307.76        51.43 o                         
   8   4   5          1.57         -1.10        71.16 o                         
   9   4   5        137.93        111.67       102.37 o                         
  10   4   5        195.79        153.85       145.57 o                         
   1   5   5       2045.77       2144.08        68.67 o                         
   2   5   5      14830.39      14801.48       268.54 o                         
   3   5   5       2037.31       2200.50        67.18 o                         
   4   5   5        449.01        470.06        40.47 o                         
   5   5   5        235.88        160.34        36.72 o                         
   6   5   5       4066.32       4271.06       125.96 o                         
   7   5   5          9.68        113.46        78.70 o                         
   8   5   5        918.84       1154.44        95.04 o                         
   9   5   5        221.92        175.78       110.01 o                         
   0   6   5      38444.47      38667.63       992.62 o                         
   1   6   5       5057.05       4790.80       125.65 o                         
   2   6   5        193.77        201.51        34.38 o                         
   3   6   5       1958.60       2005.41        84.26 o                         
   4   6   5      11832.37      11163.41       180.18 o                         
   5   6   5        588.68        771.72        53.60 o                         
   6   6   5       4302.58       4097.44       128.45 o                         
   7   6   5        175.81        346.42        56.40 o                         
   8   6   5       2582.23       2948.32       266.00 o                         
   9   6   5         53.77         64.31       113.56 o                         
   1   7   5       5037.58       4786.31       131.82 o                         
   2   7   5      26821.14      25137.30       390.44 o                         
   3   7   5       2420.15       2293.45        76.96 o                         
   4   7   5       2534.78       2517.66       132.07 o                         
   5   7   5       2597.48       2726.32        95.34 o                         
   6   7   5       4608.49       4597.67       141.63 o                         
   7   7   5        147.69        208.76        57.58 o                         
   8   7   5       1583.25       1771.79       152.26 o                         
   9   7   5         79.43        177.93       155.91 o                         
   0   8   5       7041.39       6937.66       247.55 o                         
   1   8   5       1899.40       2008.24        92.85 o                         
   2   8   5       3538.03       3485.83        91.96 o                         
   3   8   5        543.83        666.13        72.58 o                         
   4   8   5       1339.61       1438.65        99.35 o                         
   5   8   5          1.19          8.68        22.96 o                         
   6   8   5        444.99        601.33       111.40 o                         
   7   8   5        318.21        294.25        79.59 o                         
   8   8   5       1863.92       2037.04       144.52 o                         
   9   8   5          0.55         57.38       118.39 o                         
   1   9   5       1495.03       1407.68        74.50 o                         
   2   9   5       4342.33       4446.65       110.78 o                         
   3   9   5         13.54        -10.55        43.88 o                         
   4   9   5          3.27         31.24        35.06 o                         
   5   9   5         57.27         95.76        47.61 o                         
   6   9   5       3677.98       3340.51       159.13 o                         
   7   9   5         36.48        109.84       105.24 o                         
   8   9   5        876.22        722.81        86.30 o                         
   9   9   5        535.71        264.15       143.81 o                         
   0  10   5       8052.16       6953.58       265.63 o                         
   1  10   5         68.70        108.99        41.27 o                         
   2  10   5        169.79        209.01        43.36 o                         
   3  10   5       1983.05       2283.80       105.41 o                         
   4  10   5      18657.63      17191.01       285.97 o                         
   5  10   5       2882.37       3002.75       189.98 o                         
   6  10   5       1988.33       2097.32       122.60 o                         
   7  10   5       1783.35       1702.35       150.59 o                         
   8  10   5       7106.30       6289.47       225.65 o                         
   9  10   5         68.30        109.89       159.44 o                         
   1  11   5        932.18       1177.25        88.72 o                         
   2  11   5      14658.42      14378.64       282.66 o                         
   3  11   5          6.35        -52.35        52.35 o                         
   4  11   5        139.31        111.11        34.56 o                         
   5  11   5        392.09        380.39        74.64 o                         
   6  11   5       4767.57       4370.95       205.85 o                         
   7  11   5        561.01        501.17       126.03 o                         
   8  11   5        642.89        669.09       118.39 o                         
   9  11   5         11.42        -51.13       133.64 o                         
   0  12   5       2463.47       2700.91       190.37 o                         
   1  12   5        200.29        283.81        85.12 o                         
   2  12   5        313.73        378.38        59.70 o                         
   3  12   5          4.73          3.89        66.90 o                         
   4  12   5        732.11        681.85        54.95 o                         
   5  12   5         43.07          2.59        61.21 o                         
   6  12   5        658.43        640.39       113.57 o                         
   7  12   5        803.95        771.62       125.95 o                         
   8  12   5        210.29        386.23       135.63 o                         
   1  13   5       1899.83       2053.29       126.57 o                         
   2  13   5       3715.54       3686.52       206.71 o                         
   3  13   5          2.71         66.67        61.83 o                         
   4  13   5         49.99         62.15       101.82 o                         
   5  13   5        427.91        318.91        79.93 o                         
   6  13   5        546.28        551.43       112.05 o                         
   7  13   5        145.10        162.31       110.56 o                         
   8  13   5        106.35        160.38       110.78 o                         
   0  14   5      13773.41      13443.75       783.31 o                         
   1  14   5       1455.26       1627.33       123.05 o                         
   2  14   5       3816.93       3580.03       235.42 o                         
   3  14   5       4206.03       4077.70       174.69 o                         
   4  14   5        812.39        799.26       100.00 o                         
   5  14   5        115.91         97.15        74.44 o                         
   6  14   5        556.98       1022.52       138.45 o                         
   7  14   5        124.24         99.91       101.72 o                         
   8  14   5       1957.33       1862.85       157.72 o                         
   1  15   5        216.43        245.79        92.49 o                         
   2  15   5      12653.71      12158.22       395.71 o                         
   3  15   5       2392.75       2472.54       162.90 o                         
   4  15   5       1585.49       1835.62       136.76 o                         
   5  15   5        124.86        130.39        77.25 o                         
   6  15   5       2187.16       2169.41       194.45 o                         
   7  15   5         46.11        134.24       107.57 o                         
   8  15   5        314.92        272.33       101.60 o                         
   0  16   5       4500.59       4715.31       300.27 o                         
   1  16   5        301.07        328.84       112.19 o                         
   2  16   5         16.70        -35.66       120.09 o                         
   3  16   5          6.70        183.73        87.14 o                         
   4  16   5       2927.54       2895.80       165.66 o                         
   5  16   5        199.24        279.04       111.86 o                         
   6  16   5         88.34        251.58       105.54 o                         
   7  16   5        312.49        396.83       122.53 o                         
   1  17   5          0.59        -86.26        97.01 o                         
   2  17   5       3039.60       2983.79       341.61 o                         
   3  17   5        155.72        329.78       103.09 o                         
   4  17   5         55.36        241.79        87.42 o                         
   5  17   5        154.08        121.98       171.04 o                         
   6  17   5         57.73        104.47       147.56 o                         
   7  17   5         11.55        129.32       147.49 o                         
   0  18   5       2334.27       2551.88       249.91 o                         
   1  18   5        597.44        677.44       121.67 o                         
   2  18   5          1.60        -70.63       132.51 o                         
   3  18   5         34.42        113.63       153.89 o                         
   4  18   5       2375.39       2385.57       176.22 o                         
   5  18   5          1.14         12.58       152.31 o                         
   6  18   5          5.04        270.98       101.95 o                         
   1  19   5          7.68        453.71       160.36 o                         
   2  19   5       3927.35       4267.08       281.98 o                         
   3  19   5         92.41         19.70       142.05 o                         
   4  19   5       1049.32       1273.70       148.99 o                         
   5  19   5         89.79        369.49       114.44 o                         
   6  19   5       2392.50       2557.49       350.59 o                         
   0  20   5        719.69       1061.50       210.26 o                         
   1  20   5         26.50        165.75       154.54 o                         
   2  20   5         24.91         47.63       155.49 o                         
   3  20   5       1531.07       1708.05       162.35 o                         
   4  20   5       1668.55       1826.49       199.16 o                         
   5  20   5        207.69        271.50       243.64 o                         
   1  21   5          0.15        287.38       164.28 o                         
   2  21   5         20.24        254.86       173.49 o                         
   3  21   5          4.86         26.24        98.73 o                         
   4  21   5         15.27        172.11       150.17 o                         
   5  21   5        144.57        296.81       257.35 o                         
   0  22   5        185.40       -102.43       283.20 o                         
   1  22   5          9.38          2.43       161.27 o                         
   2  22   5          1.05         93.16        99.60 o                         
   3  22   5         58.33          4.34        92.28 o                         
   4  22   5        444.31        551.98       221.64 o                         
   1  23   5         46.84         71.23       170.17 o                         
   2  23   5       3522.35       3869.66       236.39 o                         
   3  23   5        164.83        306.17       196.26 o                         
   0  24   5        929.92       1781.52       411.74 o                         
   1  24   5          1.92         48.73       170.18 o                         
   2  24   5          1.36        127.90       185.86 o                         
   0   0   6       8105.44       8769.73       272.64 o                         
   1   0   6         72.45         34.17        61.08 o                         
   2   0   6         40.34        100.01        30.76 o                         
   3   0   6         59.21         61.67        33.84 o                         
   4   0   6      62119.70      64903.43      1364.62 o                         
   5   0   6       3780.98       3858.99       113.00 o                         
   6   0   6       2129.97       1976.97       127.31 o                         
   7   0   6        600.00        549.74        96.95 o                         
   8   0   6       3738.95       3449.65       240.00 o                         
   9   0   6        292.48        108.95       159.21 o                         
  10   0   6        608.83        261.80       192.56 o                         
   1   1   6       2250.97       2232.98        55.72 o                         
   2   1   6      10876.33      10813.53       151.42 o                         
   3   1   6        176.92        285.17        29.98 o                         
   4   1   6       2234.33       2240.75        62.46 o                         
   5   1   6        430.42        518.10        51.32 o                         
   6   1   6       4388.02       4409.22        98.95 o                         
   7   1   6        228.14         81.16        60.59 o                         
   8   1   6       1411.29       1494.38       154.98 o                         
   9   1   6        343.79         50.58       106.64 o                         
  10   1   6        376.30        555.52       151.02 o                         
   0   2   6       1452.13       1415.29       135.08 o                         
   1   2   6        148.74        240.67        31.67 o                         
   2   2   6       2610.09       2636.42        55.18 o                         
   3   2   6        120.50        129.37        27.85 o                         
   4   2   6       1019.04       1352.70        50.93 o                         
   5   2   6         34.29         25.86        35.54 o                         
   6   2   6        492.06        574.38        67.14 o                         
   7   2   6        782.12        881.10        59.93 o                         
   8   2   6         36.47         75.19        69.54 o                         
   9   2   6          1.14        -29.76        94.69 o                         
  10   2   6        635.29        532.25       146.82 o                         
   1   3   6         78.45         61.95        26.82 o                         
   2   3   6       5203.33       5124.82       148.43 o                         
   3   3   6        691.22        812.76        40.67 o                         
   4   3   6       1351.57       1410.33        65.43 o                         
   5   3   6        704.73        782.32        64.94 o                         
   6   3   6       6434.75       6194.15       210.03 o                         
   7   3   6         27.50         46.33        43.88 o                         
   8   3   6       2183.32       2023.91       138.73 o                         
   9   3   6         47.71          5.80       108.95 o                         
  10   3   6         70.58        245.71       151.54 o                         
   0   4   6      47506.67      48102.88       989.05 o                         
   1   4   6        956.32       1054.56        56.19 o                         
   2   4   6        296.55        425.84        35.82 o                         
   3   4   6       6042.32       5734.85       106.94 o                         
   4   4   6      16048.72      15398.19       249.05 o                         
   5   4   6        412.03        438.01        55.40 o                         
   6   4   6       2591.51       2484.32       109.84 o                         
   7   4   6        562.41        594.67        62.17 o                         
   8   4   6       2923.78       2981.57       196.11 o                         
   9   4   6         16.10        -29.87       152.02 o                         
   1   5   6        502.77        463.13        40.78 o                         
   2   5   6      22541.22      22136.65       347.31 o                         
   3   5   6        577.68        565.62        43.53 o                         
   4   5   6        800.54        749.64        46.69 o                         
   5   5   6        237.14        238.79        47.08 o                         
   6   5   6       2730.44       2826.03       117.18 o                         
   7   5   6        193.69        159.66        55.70 o                         
   8   5   6        686.55        733.74        95.31 o                         
   9   5   6         23.55       -102.06       102.06 o                         
   0   6   6       7096.57       6665.15       228.62 o                         
   1   6   6         62.99         62.29        37.96 o                         
   2   6   6        891.70       1061.74        64.69 o                         
   3   6   6        297.31        473.19        48.65 o                         
   4   6   6        524.24        501.77        50.50 o                         
   5   6   6          0.26        -46.31        46.31 o                         
   6   6   6        137.71        153.48        58.73 o                         
   7   6   6        259.68        299.17        61.49 o                         
   8   6   6       1563.90       1664.94       123.01 o                         
   9   6   6        549.76        524.70       125.28 o                         
   1   7   6       1206.06       1372.02        77.60 o                         
   2   7   6       8604.87       8243.09       157.44 o                         
   3   7   6          3.74        -12.61        32.91 o                         
   4   7   6        365.41        326.46        47.15 o                         
   5   7   6         52.12         24.53        55.67 o                         
   6   7   6       1689.17       1811.34        95.84 o                         
   7   7   6       1737.01       1823.33       141.20 o                         
   8   7   6       1312.12       1031.20       209.17 o                         
   9   7   6         72.94       -179.45       179.45 o                         
   0   8   6      62162.87      58640.26      1491.78 o                         
   1   8   6        376.28        344.19        51.68 o                         
   2   8   6       1730.23       1866.76       116.32 o                         
   3   8   6       4689.01       4652.77       119.45 o                         
   4   8   6      12967.37      12043.12       214.62 o                         
   5   8   6          3.89         -3.86        31.31 o                         
   6   8   6       1996.00       2151.33        97.84 o                         
   7   8   6       2506.94       2640.72       140.45 o                         
   8   8   6       2860.91       2611.62       176.95 o                         
   9   8   6          0.72        148.88       159.94 o                         
   1   9   6        726.88        702.40        56.13 o                         
   2   9   6       8718.99       7500.47       153.10 o                         
   3   9   6       1915.80       2006.93       112.96 o                         
   4   9   6       1500.67       1196.48        75.47 o                         
   5   9   6        291.51        273.52        35.11 o                         
   6   9   6       5593.65       5860.67       172.42 o                         
   7   9   6        149.30        248.82        68.60 o                         
   8   9   6       2597.86       2205.28       157.50 o                         
   9   9   6        157.11        165.72       171.91 o                         
   0  10   6       1504.40       1608.01       136.97 o                         
   1  10   6       1077.05       1104.91        70.97 o                         
   2  10   6        414.87        419.39        52.76 o                         
   3  10   6        173.07        306.03        66.54 o                         
   4  10   6        592.92        644.91        70.27 o                         
   5  10   6          8.42        132.26        84.13 o                         
   6  10   6       1356.36       1468.20       136.14 o                         
   7  10   6        828.59        917.32       129.89 o                         
   8  10   6        138.46        119.07       108.80 o                         
   9  10   6        629.08        471.37       141.13 o                         
   1  11   6        636.14        626.06        74.87 o                         
   2  11   6        161.69        270.56        50.22 o                         
   3  11   6        210.02        308.99       101.40 o                         
   4  11   6       1110.69        988.34        67.14 o                         
   5  11   6        656.73        600.93        77.93 o                         
   6  11   6         34.10        168.89        94.20 o                         
   7  11   6         20.69        126.77       105.76 o                         
   8  11   6        167.97         84.94       108.20 o                         
   9  11   6         28.49         39.69       106.05 o                         
   0  12   6      17147.25      16218.45       511.37 o                         
   1  12   6        895.75        937.47        87.90 o                         
   2  12   6         78.59         87.88        44.14 o                         
   3  12   6        823.31        849.26        87.31 o                         
   4  12   6       3681.75       3237.11       109.00 o                         
   5  12   6       1618.18       1612.48       127.05 o                         
   6  12   6        542.04        676.28       119.36 o                         
   7  12   6        644.65        597.57       125.50 o                         
   8  12   6       2434.74       1982.53       167.58 o                         
   1  13   6        181.68        288.31        86.13 o                         
   2  13   6      24345.81      23447.63       489.38 o                         
   3  13   6       1690.59       1680.53       126.28 o                         
   4  13   6       2583.77       2228.93       144.16 o                         
   5  13   6        208.54        176.41        76.80 o                         
   6  13   6       2928.55       3136.02       189.44 o                         
   7  13   6        583.83        381.00       119.93 o                         
   8  13   6        429.42        762.20       147.32 o                         
   0  14   6       3726.67       3975.47       238.39 o                         
   1  14   6        595.61        769.94        96.91 o                         
   2  14   6       4256.19       4161.50       291.35 o                         
   3  14   6       5320.05       4808.47       196.61 o                         
   4  14   6        467.03        348.67       128.22 o                         
   5  14   6        358.81        305.20        81.14 o                         
   6  14   6        906.25        838.50       129.79 o                         
   7  14   6        213.87        117.34       121.46 o                         
   8  14   6         55.95        -34.05       120.50 o                         
   1  15   6         41.45       -100.02       100.02 o                         
   2  15   6        710.03        839.23       107.35 o                         
   3  15   6       2403.34       1940.19       146.58 o                         
   4  15   6         17.42        151.76        80.63 o                         
   5  15   6         68.22         31.48        77.86 o                         
   6  15   6        464.87        401.07       130.65 o                         
   7  15   6          8.15       -144.95       144.95 o                         
   0  16   6        404.04        356.68       282.19 o                         
   1  16   6        407.24        397.79       105.01 o                         
   2  16   6          1.38         43.82       118.34 o                         
   3  16   6        258.40        448.14       105.52 o                         
   4  16   6       1654.39       1832.67       152.13 o                         
   5  16   6        349.40        290.71       183.80 o                         
   6  16   6         11.24        -36.38       100.29 o                         
   7  16   6        176.73        181.47       205.33 o                         
   1  17   6          8.20         50.97       139.73 o                         
   2  17   6       5797.00       6103.66       299.23 o                         
   3  17   6        120.40        164.83        91.69 o                         
   4  17   6        139.43        324.21       101.40 o                         
   5  17   6        389.97        429.04       136.58 o                         
   6  17   6       3023.04       2786.35       244.31 o                         
   7  17   6         36.96         88.18       220.65 o                         
   0  18   6        232.89        516.53       170.98 o                         
   1  18   6       2778.91       2983.11       194.81 o                         
   2  18   6        223.76        175.11       138.82 o                         
   3  18   6       1473.52       1271.68       144.30 o                         
   4  18   6       3151.84       3458.08       203.50 o                         
   5  18   6          2.70         27.85       131.67 o                         
   6  18   6        588.83        502.32       153.90 o                         
   1  19   6        489.48        489.39       162.54 o                         
   2  19   6         15.15        308.64       149.80 o                         
   3  19   6        178.86        218.28       114.16 o                         
   4  19   6         46.87        -21.19        85.61 o                         
   5  19   6        103.12         99.29        93.77 o                         
   6  19   6         20.10        386.70       168.28 o                         
   0  20   6       1691.82       2483.10       266.08 o                         
   1  20   6         38.63        -65.47       147.92 o                         
   2  20   6        222.32        453.89       242.39 o                         
   3  20   6         66.98        138.62       109.65 o                         
   4  20   6        930.59       1307.14       146.37 o                         
   5  20   6        107.79        265.18       330.92 o                         
   1  21   6        353.67        570.46       176.02 o                         
   2  21   6       3038.61       3188.75       266.16 o                         
   3  21   6         30.05        137.81       145.24 o                         
   4  21   6        349.56        438.45       206.70 o                         
   5  21   6         51.65       -215.46       215.46 o                         
   0  22   6        911.54        821.47       323.37 o                         
   1  22   6        233.42        253.12       178.14 o                         
   2  22   6        121.12        146.89       162.63 o                         
   3  22   6        232.97         74.91       112.97 o                         
   4  22   6        302.06        519.28       212.63 o                         
   1  23   6        111.44        238.35       184.26 o                         
   2  23   6        138.11        256.10       119.94 o                         
   3  23   6        187.02        285.67       118.24 o                         
   0  24   6        125.44        275.16       325.37 o                         
   1  24   6          1.41          6.86       177.96 o                         
   2  24   6        155.89         97.25       109.56 o                         
   1   1   7       2916.79       2510.44        57.88 o                         
   2   1   7       8331.53       8516.81       122.23 o                         
   3   1   7        268.56        388.13        37.34 o                         
   4   1   7       5548.10       6271.88       118.11 o                         
   5   1   7       1170.93       1183.68        49.70 o                         
   6   1   7       4492.60       4575.10       139.01 o                         
   7   1   7        634.53        628.86        70.90 o                         
   8   1   7       3739.51       3723.37       153.28 o                         
   9   1   7        325.12        195.64       125.28 o                         
  10   1   7        301.97        258.22       164.57 o                         
   0   2   7      48110.70      48215.22      1002.99 o                         
   1   2   7       8183.26       8288.83       140.41 o                         
   2   2   7        498.24        400.96        33.92 o                         
   3   2   7      18785.76      18638.51       282.63 o                         
   4   2   7      21130.96      20823.60       316.84 o                         
   5   2   7        409.34        512.46        57.09 o                         
   6   2   7       8566.72       8211.62       194.59 o                         
   7   2   7       2633.74       2868.14       195.39 o                         
   8   2   7       2682.94       2760.82       145.87 o                         
   9   2   7        409.44        288.06       123.34 o                         
   1   3   7       3961.43       4177.02        95.59 o                         
   2   3   7      19657.96      18423.01       274.79 o                         
   3   3   7        272.73        299.11        37.59 o                         
   4   3   7      10991.83      10619.75       245.21 o                         
   5   3   7        457.71        410.08        57.08 o                         
   6   3   7       3640.12       3965.65       143.16 o                         
   7   3   7         60.37          1.74        52.73 o                         
   8   3   7        145.10        187.41        75.54 o                         
   9   3   7        236.71         81.89       115.43 o                         
   0   4   7       4673.39       4160.23       132.66 o                         
   1   4   7       2952.95       3303.79       102.50 o                         
   2   4   7       6868.92       7604.77       145.89 o                         
   3   4   7       1066.78       1232.77        54.82 o                         
   4   4   7        270.09        208.48        51.94 o                         
   5   4   7         58.48         85.37        43.30 o                         
   6   4   7         86.56         69.03        55.90 o                         
   7   4   7        691.93        716.42        82.92 o                         
   8   4   7         60.68        -14.97        67.94 o                         
   9   4   7          3.64       -125.37       125.37 o                         
   1   5   7         74.02         96.59        34.99 o                         
   2   5   7      11409.74      11027.06       196.50 o                         
   3   5   7       2385.91       2752.95        83.09 o                         
   4   5   7       3320.53       3171.55       151.03 o                         
   5   5   7        926.70       1044.81        94.91 o                         
   6   5   7       1114.13       1192.01       113.92 o                         
   7   5   7        238.73        282.97        68.78 o                         
   8   5   7         73.21         22.51        65.93 o                         
   9   5   7        346.75        568.66       185.25 o                         
   0   6   7       9581.75      10015.25       315.46 o                         
   1   6   7       5039.81       5545.18       130.80 o                         
   2   6   7       2513.48       2475.81        86.98 o                         
   3   6   7       6372.46       6317.12       137.12 o                         
   4   6   7      15468.40      14688.56       261.51 o                         
   5   6   7        443.31        447.21        55.27 o                         
   6   6   7       1080.86       1070.61        83.24 o                         
   7   6   7       2590.12       2522.11       126.01 o                         
   8   6   7       1841.80       1973.60       124.88 o                         
   9   6   7         56.58         61.68       110.16 o                         
   1   7   7       1070.09       1417.67        97.89 o                         
   2   7   7      11974.72      11308.37       203.04 o                         
   3   7   7       2424.54       2554.14       111.13 o                         
   4   7   7        533.60        636.28        71.35 o                         
   5   7   7       2419.46       2248.95        94.27 o                         
   6   7   7       9681.59       9116.46       206.74 o                         
   7   7   7         58.52          8.76        61.22 o                         
   8   7   7       3309.68       3566.36       187.37 o                         
   9   7   7        847.27        829.58       141.86 o                         
   0   8   7       9553.33       8686.86       298.85 o                         
   1   8   7       1361.03       1243.78        82.05 o                         
   2   8   7          3.92         42.18        34.48 o                         
   3   8   7        126.08        123.60        47.61 o                         
   4   8   7       1054.02        921.02        69.46 o                         
   5   8   7         16.29         60.72        61.76 o                         
   6   8   7        570.39        704.22        65.05 o                         
   7   8   7        353.70        274.89       114.91 o                         
   8   8   7         34.05        194.30       114.03 o                         
   9   8   7         52.39        214.11       177.79 o                         
   1   9   7        177.28        128.70        42.85 o                         
   2   9   7       1900.09       1821.08        84.14 o                         
   3   9   7        192.02        153.30        40.75 o                         
   4   9   7        115.62        164.87        53.19 o                         
   5   9   7       1492.34       1569.31        83.51 o                         
   6   9   7       4270.24       4382.90       164.91 o                         
   7   9   7          1.22       -105.83       106.68 o                         
   8   9   7       1105.33       1315.91       138.32 o                         
   9   9   7         41.89        231.18       181.15 o                         
   0  10   7      11829.30      10594.59       554.34 o                         
   1  10   7       4507.71       4425.43       124.24 o                         
   2  10   7          4.82         31.58        42.80 o                         
   3  10   7        825.13        807.08        57.08 o                         
   4  10   7       6049.52       5429.20       142.41 o                         
   5  10   7        398.48        303.70        76.41 o                         
   6  10   7         26.11         62.14        98.85 o                         
   7  10   7       1382.21       1582.05       253.08 o                         
   8  10   7       1371.88       1158.38       137.52 o                         
   9  10   7          0.89        -54.06       124.95 o                         
   1  11   7       3431.25       3395.66       125.73 o                         
   2  11   7      13035.87      12090.45       251.37 o                         
   3  11   7        207.00        241.38        58.29 o                         
   4  11   7       3566.48       3466.39       122.71 o                         
   5  11   7         39.87         61.27        63.02 o                         
   6  11   7       2566.75       2540.21       182.97 o                         
   7  11   7        201.99        120.51       112.34 o                         
   8  11   7        910.26       1044.70       138.99 o                         
   0  12   7       4309.77       4040.08       222.32 o                         
   1  12   7        393.54        493.13        81.76 o                         
   2  12   7       1099.18        971.82        76.70 o                         
   3  12   7       3454.42       3627.37       169.01 o                         
   4  12   7        291.49        250.84        60.03 o                         
   5  12   7         78.76         35.06        68.01 o                         
   6  12   7         86.42         94.43       104.51 o                         
   7  12   7          4.86        -14.01       110.88 o                         
   8  12   7       1261.44       1510.94       153.79 o                         
   1  13   7        513.84        477.83        88.70 o                         
   2  13   7        404.26        552.21        74.88 o                         
   3  13   7        938.35        909.70        93.00 o                         
   4  13   7        978.27       1045.33        78.44 o                         
   5  13   7         74.55         85.20        73.47 o                         
   6  13   7         21.81        208.06       113.76 o                         
   7  13   7          1.36        -53.50       107.95 o                         
   8  13   7        104.08        -31.03       166.41 o                         
   0  14   7      11570.14      10887.79       447.89 o                         
   1  14   7       1506.54       1439.60       112.85 o                         
   2  14   7        438.74        493.19       181.19 o                         
   3  14   7       1545.15       1384.45       110.77 o                         
   4  14   7       5184.08       5209.69       322.33 o                         
   5  14   7        114.73         34.64        71.58 o                         
   6  14   7        115.90         95.41       110.34 o                         
   7  14   7        323.46        293.29       142.92 o                         
   8  14   7       1208.39       1215.11       151.94 o                         
   1  15   7        131.54        135.49        76.21 o                         
   2  15   7       6888.47       6534.20       327.30 o                         
   3  15   7        115.58         23.91        87.05 o                         
   4  15   7        325.62        342.97        91.75 o                         
   5  15   7        582.67        580.69       112.96 o                         
   6  15   7       3257.83       3415.39       227.79 o                         
   7  15   7         90.03        -97.26       115.03 o                         
   0  16   7        178.84        546.93       149.63 o                         
   1  16   7         28.00        157.49        89.57 o                         
   2  16   7        221.78        190.90       125.63 o                         
   3  16   7        381.28        425.76       104.43 o                         
   4  16   7        710.29        825.15       217.42 o                         
   5  16   7       1106.17       1136.01       149.88 o                         
   6  16   7       1517.15       1684.50       178.24 o                         
   7  16   7        435.11        299.60       141.04 o                         
   1  17   7        427.26        410.18       110.08 o                         
   2  17   7        691.08       1352.35       252.00 o                         
   3  17   7        940.34        802.87       123.56 o                         
   4  17   7         77.88        194.97        99.83 o                         
   5  17   7          0.70        214.44       273.74 o                         
   6  17   7          4.52         49.65       189.23 o                         
   7  17   7         32.69         73.73       123.65 o                         
   0  18   7       4775.68       5418.28       344.57 o                         
   1  18   7        618.56        512.27       139.15 o                         
   2  18   7        591.51        954.40       209.63 o                         
   3  18   7       1765.46       1577.76       154.16 o                         
   4  18   7       1142.34       1328.62       202.06 o                         
   5  18   7        894.04        695.18       162.11 o                         
   6  18   7        958.98        856.95       181.13 o                         
   1  19   7        247.78        290.55       153.03 o                         
   2  19   7       6283.15       6726.87       334.05 o                         
   3  19   7        379.46        311.36       153.92 o                         
   4  19   7        138.58        303.23       113.22 o                         
   5  19   7        375.66        477.66       146.70 o                         
   6  19   7       1129.59       1012.01       289.66 o                         
   0  20   7       1923.68       2660.08       277.88 o                         
   1  20   7        115.87        -82.51       263.25 o                         
   2  20   7        346.30        521.62       168.99 o                         
   3  20   7         67.17        -26.75       115.28 o                         
   4  20   7        353.81        522.73       120.09 o                         
   5  20   7         97.82        275.18       132.84 o                         
   1  21   7         64.25        208.71       159.72 o                         
   2  21   7         55.74         76.41       207.84 o                         
   3  21   7         21.97         53.38       137.12 o                         
   4  21   7        300.76        231.94       109.66 o                         
   5  21   7         73.17        136.96       107.55 o                         
   0  22   7       1179.40        925.91       349.48 o                         
   1  22   7        161.51        115.57       171.41 o                         
   2  22   7         39.68         86.14       117.79 o                         
   3  22   7        161.83         73.05       120.02 o                         
   4  22   7        440.57        221.47       218.58 o                         
   1  23   7         84.00        120.14       168.16 o                         
   2  23   7        941.14        754.90       165.91 o                         
   3  23   7        135.90        -31.61       106.22 o                         
   0  24   7        776.00        327.38       329.39 o                         
   1  24   7        262.71        -57.47       178.84 o                         
   0   0   8      65506.71      67271.98      1699.23 o                         
   1   0   8       1357.17       1368.76        67.53 o                         
   2   0   8       7308.01       6738.79       168.22 o                         
   3   0   8        190.30        251.08        49.95 o                         
   4   0   8       1249.00       1026.97        75.17 o                         
   5   0   8          8.84        117.66        44.77 o                         
   6   0   8       6932.09       6449.83       177.92 o                         
   7   0   8       8513.76       8229.96       295.43 o                         
   8   0   8       1748.52       1646.27       159.84 o                         
   9   0   8         93.56        320.51       363.53 o                         
   1   1   8       1544.87       1709.78        72.61 o                         
   2   1   8      21580.35      20926.08       289.79 o                         
   3   1   8       5197.59       5507.21       107.82 o                         
   4   1   8         14.82         48.27        30.18 o                         
   5   1   8        806.41        827.64        47.80 o                         
   6   1   8       8914.43       8429.50       175.33 o                         
   7   1   8        608.32        674.51        83.56 o                         
   8   1   8       1907.74       1635.94       134.07 o                         
   9   1   8        196.58         70.05       144.74 o                         
   0   2   8       2236.65       2887.57       120.39 o                         
   1   2   8        312.98        517.65        40.03 o                         
   2   2   8        375.50        513.34        43.03 o                         
   3   2   8        144.01        183.35        36.63 o                         
   4   2   8       3916.75       4046.06       101.20 o                         
   5   2   8        424.46        391.98        38.79 o                         
   6   2   8        814.15       1002.02        72.80 o                         
   7   2   8        769.30        694.64        68.18 o                         
   8   2   8        974.92       1025.67       115.65 o                         
   9   2   8        194.39         80.51       151.92 o                         
   1   3   8        196.00        201.11        53.34 o                         
   2   3   8      36966.53      38072.79       572.62 o                         
   3   3   8      14639.82      15068.25       237.01 o                         
   4   3   8        271.92        295.41        41.58 o                         
   5   3   8       2360.15       2491.19       124.86 o                         
   6   3   8       4669.54       4541.44       172.14 o                         
   7   3   8        181.72        179.53       107.18 o                         
   8   3   8        604.31        404.70       118.40 o                         
   9   3   8         12.92       -136.16       136.16 o                         
   0   4   8      22571.77      21211.15       579.69 o                         
   1   4   8        633.17        780.45        63.31 o                         
   2   4   8        129.65        174.72        37.86 o                         
   3   4   8       3503.54       3424.35        96.76 o                         
   4   4   8      36835.47      35805.32       554.33 o                         
   5   4   8          9.19         11.30        57.05 o                         
   6   4   8       5382.22       4948.44       176.93 o                         
   7   4   8       1922.44       1981.64       119.27 o                         
   8   4   8       3755.24       3729.72       185.03 o                         
   9   4   8          0.92        -69.59       191.13 o                         
   1   5   8       6337.74       6153.02       161.32 o                         
   2   5   8       6695.86       5962.34       128.03 o                         
   3   5   8        285.85        267.45        37.21 o                         
   4   5   8       1763.96       1721.95       146.66 o                         
   5   5   8        670.50        755.91        82.36 o                         
   6   5   8       4959.40       5081.21       190.98 o                         
   7   5   8         85.32        -53.40        57.03 o                         
   8   5   8       1875.84       1825.95       134.89 o                         
   9   5   8        815.53        613.02       292.19 o                         
   0   6   8       2154.06       1913.16       135.18 o                         
   1   6   8        997.20       1297.87        95.96 o                         
   2   6   8        690.13        812.70        64.67 o                         
   3   6   8         15.70        -35.78        35.78 o                         
   4   6   8        465.01        436.95        54.21 o                         
   5   6   8       1533.53       1550.42       106.10 o                         
   6   6   8        353.20        322.79        79.92 o                         
   7   6   8          9.03        -54.09        54.09 o                         
   8   6   8        229.64        379.29       188.90 o                         
   9   6   8        138.00        203.06       174.66 o                         
   1   7   8       8109.36       7984.84       198.30 o                         
   2   7   8       3669.77       3549.52        99.17 o                         
   3   7   8       1575.89       1697.69        92.62 o                         
   4   7   8        583.29        470.39        56.01 o                         
   5   7   8         20.47         88.92        60.55 o                         
   6   7   8       1152.02       1099.74       114.17 o                         
   7   7   8          5.96        -20.17        58.96 o                         
   8   7   8        265.05         17.17       125.50 o                         
   9   7   8          6.46        317.09       306.82 o                         
   0   8   8      32067.38      30535.35       828.29 o                         
   1   8   8       2370.59       2491.39        96.14 o                         
   2   8   8       3287.25       3330.63        96.88 o                         
   3   8   8       3759.95       3320.68       104.34 o                         
   4   8   8      11916.80      10913.46       295.61 o                         
   5   8   8        123.78        114.16        77.05 o                         
   6   8   8       3147.97       3437.04       153.57 o                         
   7   8   8        153.70        302.50       166.47 o                         
   8   8   8       1464.82       1518.90       173.22 o                         
   9   8   8         40.06        -36.96       160.11 o                         
   1   9   8       1705.62       1755.64        86.15 o                         
   2   9   8      23009.65      21608.19       357.21 o                         
   3   9   8         38.99         13.24        37.62 o                         
   4   9   8       1647.62       1712.72        71.69 o                         
   5   9   8       4135.76       4037.46       130.47 o                         
   6   9   8       5472.37       5088.41       184.59 o                         
   7   9   8        678.52        709.79       188.72 o                         
   8   9   8        737.66        709.94       143.57 o                         
   9   9   8       1353.60       1072.16       161.26 o                         
   0  10   8       2223.87       1983.28       167.71 o                         
   1  10   8        666.48        706.08        73.82 o                         
   2  10   8        237.22        259.11        52.02 o                         
   3  10   8       2888.52       2695.40       113.93 o                         
   4  10   8        325.58        347.50        60.25 o                         
   5  10   8         99.07         82.82        49.73 o                         
   6  10   8         74.79         -5.63        93.75 o                         
   7  10   8         27.17       -119.44       119.44 o                         
   8  10   8        303.40        154.62       329.04 o                         
   9  10   8        189.73         72.03       163.79 o                         
   1  11   8         54.21        -18.69        40.06 o                         
   2  11   8       3273.46       3253.94       171.95 o                         
   3  11   8        833.66        849.54        79.05 o                         
   4  11   8        411.09        427.84        64.30 o                         
   5  11   8        589.33        624.55        77.10 o                         
   6  11   8       2702.40       2278.14       178.91 o                         
   7  11   8        817.87       1044.90       153.84 o                         
   8  11   8          3.42         82.87       207.86 o                         
   0  12   8       8726.71       7754.50       309.41 o                         
   1  12   8         21.65         58.04        47.03 o                         
   2  12   8        340.91        375.81        63.10 o                         
   3  12   8       2346.88       2241.91       100.60 o                         
   4  12   8       8318.27       7217.02       177.33 o                         
   5  12   8        923.43        953.65       107.49 o                         
   6  12   8        559.70        474.24       125.72 o                         
   7  12   8        191.94        235.43       129.78 o                         
   8  12   8       1281.97       1038.38       209.02 o                         
   1  13   8       1842.36       1830.30       136.54 o                         
   2  13   8       7008.59       6290.50       174.06 o                         
   3  13   8         41.30         22.33        66.59 o                         
   4  13   8       1873.92       1721.85        98.74 o                         
   5  13   8       1267.37       1267.58       112.76 o                         
   6  13   8       2871.29       2481.99       194.22 o                         
   7  13   8         30.12        -58.02       125.82 o                         
   8  13   8       1944.68       1654.81       186.75 o                         
   0  14   8       4867.91       4457.65       253.71 o                         
   1  14   8       3161.42       3189.43       163.68 o                         
   2  14   8         47.89         46.75        54.08 o                         
   3  14   8         58.48         -5.04        72.52 o                         
   4  14   8        628.63        662.93        76.53 o                         
   5  14   8          7.25        -75.33        75.33 o                         
   6  14   8        531.23        647.17       162.34 o                         
   7  14   8        575.82        529.50       149.84 o                         
   8  14   8        174.55        190.30       137.39 o                         
   1  15   8        405.70        527.30        92.11 o                         
   2  15   8        154.57        187.84        73.03 o                         
   3  15   8        811.07        710.36        97.82 o                         
   4  15   8         96.79        -73.95        77.71 o                         
   5  15   8         83.52         -0.98       103.95 o                         
   6  15   8         74.68        145.57       185.83 o                         
   7  15   8         91.90         31.47       126.26 o                         
   0  16   8      16836.96      14860.94       722.05 o                         
   1  16   8       2582.50       2801.60       162.00 o                         
   2  16   8       1311.41       1348.75       195.74 o                         
   3  16   8        126.24        177.35        96.47 o                         
   4  16   8       1762.40       1700.94       134.32 o                         
   5  16   8         14.75         58.46       120.89 o                         
   6  16   8        276.83        233.16       126.72 o                         
   7  16   8        131.11         85.34       137.20 o                         
   1  17   8        821.99        887.72       122.89 o                         
   2  17   8       4898.94       5313.59       328.27 o                         
   3  17   8        598.12        685.19       204.67 o                         
   4  17   8        202.90        167.64       107.47 o                         
   5  17   8        154.20        208.83       190.17 o                         
   6  17   8       1578.83       1559.78       178.52 o                         
   7  17   8          1.03        -52.63       121.13 o                         
   0  18   8        921.73       1562.56       219.34 o                         
   1  18   8          5.66        -96.86        96.86 o                         
   2  18   8         52.45        131.38       140.32 o                         
   3  18   8        714.15        814.37       132.74 o                         
   4  18   8        982.04       1027.36       144.23 o                         
   5  18   8          2.36        173.27       156.35 o                         
   6  18   8        782.79        968.60       501.46 o                         
   1  19   8       1210.24       1400.79       188.21 o                         
   2  19   8         16.77        223.05       150.43 o                         
   3  19   8        499.09        608.98       126.98 o                         
   4  19   8        148.40        339.82       171.04 o                         
   5  19   8        333.79        263.72       135.90 o                         
   6  19   8         45.14        120.89       120.34 o                         
   0  20   8       1447.60       1618.41       244.03 o                         
   1  20   8          7.08        -31.88       146.40 o                         
   2  20   8         35.53         52.57       147.93 o                         
   3  20   8          5.32         -0.36       113.46 o                         
   4  20   8       1977.91       1630.57       168.86 o                         
   5  20   8        352.79        442.48       156.53 o                         
   1  21   8        173.61        114.64       209.21 o                         
   2  21   8        450.77        762.78       188.15 o                         
   3  21   8         28.50         49.16       117.99 o                         
   4  21   8         58.64         29.66       117.12 o                         
   0  22   8       1081.38        978.13       367.55 o                         
   1  22   8        108.36       -109.22       155.73 o                         
   2  22   8         24.86        -84.17       109.86 o                         
   3  22   8         64.11        346.98       125.10 o                         
   4  22   8        967.86       1013.58       184.70 o                         
   1  23   8        334.64        340.90       187.50 o                         
   2  23   8          2.17         66.96       123.71 o                         
   3  23   8        303.84        394.81       123.93 o                         
   0  24   8       2052.13       1389.87       399.69 o                         
   1  24   8        171.03        374.48       218.70 o                         
   1   1   9        179.63        164.46        44.17 o                         
   2   1   9       1605.21       1799.96        66.23 o                         
   3   1   9       5172.46       5300.79       108.66 o                         
   4   1   9       1971.76       1948.18        70.90 o                         
   5   1   9       2343.13       2248.97        75.28 o                         
   6   1   9       8682.71       8841.87       165.30 o                         
   7   1   9         15.45        222.14       141.95 o                         
   8   1   9         20.30         75.15        83.18 o                         
   9   1   9       1030.80       1004.56       161.67 o                         
   0   2   9      31291.19      29231.42      1124.75 o                         
   1   2   9       7494.45       7527.49       147.20 o                         
   2   2   9       4139.41       4201.20        98.90 o                         
   3   2   9       5324.20       5106.39       110.55 o                         
   4   2   9      21313.77      20738.97       310.54 o                         
   5   2   9         52.44         45.34        30.93 o                         
   6   2   9       3342.44       3193.05       124.00 o                         
   7   2   9       1658.98       1665.01       129.51 o                         
   8   2   9        711.68        536.47       130.73 o                         
   9   2   9         58.07         29.07       121.20 o                         
   1   3   9       1995.37       1898.97        75.61 o                         
   2   3   9       8856.36       8206.07       161.71 o                         
   3   3   9        279.71        317.72        50.63 o                         
   4   3   9        188.10        248.88        55.72 o                         
   5   3   9       4304.33       4176.04       164.67 o                         
   6   3   9       1645.87       1728.81       121.95 o                         
   7   3   9         28.99         12.79        77.66 o                         
   8   3   9       2321.35       2044.40       148.45 o                         
   9   3   9        434.25        106.01       125.71 o                         
   0   4   9      16401.02      16526.75       475.26 o                         
   1   4   9       1328.22       1378.89       130.45 o                         
   2   4   9        368.97        435.61        46.63 o                         
   3   4   9       5498.40       5429.29       116.32 o                         
   4   4   9        411.07        595.30        77.85 o                         
   5   4   9        248.42        307.42        70.48 o                         
   6   4   9        394.29        485.48        87.50 o                         
   7   4   9        143.81         28.05        81.95 o                         
   8   4   9        197.81          8.86        83.29 o                         
   9   4   9         15.10        295.16       116.14 o                         
   1   5   9       3124.51       3387.44       116.41 o                         
   2   5   9       3500.27       3328.65        94.95 o                         
   3   5   9          9.00        -30.50        30.50 o                         
   4   5   9         18.81         16.73        34.21 o                         
   5   5   9       1652.31       1582.75       107.40 o                         
   6   5   9        965.94       1063.01       105.46 o                         
   7   5   9        256.20        178.09        97.08 o                         
   8   5   9        857.01        959.37       112.51 o                         
   9   5   9         21.71         -4.81       174.78 o                         
   0   6   9      24435.34      23356.19       649.89 o                         
   1   6   9       1809.55       1809.13        82.48 o                         
   2   6   9        263.61        391.97        53.44 o                         
   3   6   9        671.25        755.38        80.54 o                         
   4   6   9       8400.59       8018.96       176.18 o                         
   5   6   9       3139.70       3007.12       141.31 o                         
   6   6   9       1891.13       1659.73       127.87 o                         
   7   6   9       1167.77       1266.50       118.98 o                         
   8   6   9       2303.71       2441.52       195.35 o                         
   9   6   9         52.21        131.91       187.28 o                         
   1   7   9       4932.73       5277.09       134.33 o                         
   2   7   9      12252.45      10945.79       205.20 o                         
   3   7   9        153.95        214.88        57.52 o                         
   4   7   9        638.77        671.46        69.89 o                         
   5   7   9       1830.75       1869.04       115.83 o                         
   6   7   9       3780.91       3770.57       172.01 o                         
   7   7   9        343.00        242.97        88.90 o                         
   8   7   9        248.27         56.03       119.65 o                         
   9   7   9       1414.41       1377.94       233.46 o                         
   0   8   9        316.92        248.29        87.33 o                         
   1   8   9         95.84        138.38        43.16 o                         
   2   8   9        516.81        406.05        51.74 o                         
   3   8   9       1062.12       1046.84        68.42 o                         
   4   8   9       1585.93       1547.00        88.23 o                         
   5   8   9         40.78         42.01        49.88 o                         
   6   8   9       1301.02       1324.23       111.94 o                         
   7   8   9         43.04         85.49        96.72 o                         
   8   8   9        276.22        124.88       197.32 o                         
   9   8   9         37.64        277.03       142.75 o                         
   1   9   9        271.80        348.63        50.56 o                         
   2   9   9       5472.30       5202.42       130.40 o                         
   3   9   9        681.91        770.37        63.94 o                         
   4   9   9        482.09        429.64        50.18 o                         
   5   9   9        465.05        404.78        81.59 o                         
   6   9   9        599.55        491.33        86.48 o                         
   7   9   9          1.36       -109.91       109.91 o                         
   8   9   9         23.96       -118.86       118.86 o                         
   9   9   9         83.37        144.80       151.62 o                         
   0  10   9       9905.23       9468.01       534.26 o                         
   1  10   9        633.84        540.39        82.16 o                         
   2  10   9       2541.94       2631.92       114.00 o                         
   3  10   9        530.22        490.07        57.66 o                         
   4  10   9       2253.66       2000.43        95.58 o                         
   5  10   9       2351.50       2265.71       109.95 o                         
   6  10   9       1952.75       2212.68       181.77 o                         
   7  10   9        339.68        313.58       136.54 o                         
   8  10   9       1647.61       1689.16       186.71 o                         
   1  11   9       5105.03       4910.77       142.78 o                         
   2  11   9       8381.91       8116.10       195.51 o                         
   3  11   9         30.05         18.35        44.57 o                         
   4  11   9       1033.82        945.38        80.43 o                         
   5  11   9       3679.03       3552.24       131.52 o                         
   6  11   9       1568.76       1550.98       163.77 o                         
   7  11   9          1.87        -83.37       114.03 o                         
   8  11   9       1059.51       1264.41       173.87 o                         
   0  12   9       6782.52       6285.68       280.24 o                         
   1  12   9          5.73        -44.90        44.90 o                         
   2  12   9         14.69         -2.65        50.48 o                         
   3  12   9        413.80        465.74        59.01 o                         
   4  12   9       4354.01       4192.46       148.95 o                         
   5  12   9        336.31        318.33        82.79 o                         
   6  12   9        302.75        374.01       133.35 o                         
   7  12   9        266.15        328.59       156.89 o                         
   8  12   9        228.47        296.79       145.69 o                         
   1  13   9         42.48        142.71        76.50 o                         
   2  13   9        733.06        801.92        78.16 o                         
   3  13   9        794.38        672.14        93.23 o                         
   4  13   9        506.34        548.91        73.46 o                         
   5  13   9         25.41         43.46       128.82 o                         
   6  13   9        558.86        535.77       137.98 o                         
   7  13   9         17.29        273.52       136.92 o                         
   8  13   9         29.56        -52.74       166.26 o                         
   0  14   9       5774.85       5884.96       287.61 o                         
   1  14   9       1085.03       1188.67       110.48 o                         
   2  14   9         10.94          8.08        56.95 o                         
   3  14   9        663.39        544.70        90.58 o                         
   4  14   9       5791.34       5301.41       215.60 o                         
   5  14   9        479.99        150.35       114.34 o                         
   6  14   9        948.57       1019.55       156.10 o                         
   7  14   9         23.24         91.10       138.86 o                         
   1  15   9       4430.51       4077.78       286.42 o                         
   2  15   9       1599.52       1927.61       216.40 o                         
   3  15   9        708.86        531.40        97.50 o                         
   4  15   9        338.16        404.98       100.14 o                         
   5  15   9        875.35        762.07       140.78 o                         
   6  15   9       1285.01       1305.66       166.66 o                         
   7  15   9        150.34        312.72       142.38 o                         
   0  16   9       3214.07       3713.30       269.54 o                         
   1  16   9          6.78         17.20        80.89 o                         
   2  16   9        152.05        587.90       438.71 o                         
   3  16   9         26.15         23.16        96.33 o                         
   4  16   9       1984.26       1883.00       139.69 o                         
   5  16   9         54.21       -106.65       106.65 o                         
   6  16   9         88.39        147.03       173.07 o                         
   7  16   9        336.88        311.62       144.48 o                         
   1  17   9         40.33        -41.85        82.95 o                         
   2  17   9        153.63        226.48       129.99 o                         
   3  17   9         82.37         71.15       133.35 o                         
   4  17   9        449.91        324.34       109.32 o                         
   5  17   9        324.45        569.66       139.42 o                         
   6  17   9          5.17        117.04       177.71 o                         
   0  18   9       4696.87       4625.77       653.76 o                         
   1  18   9        891.42        781.72       132.89 o                         
   2  18   9        215.32        224.42       140.69 o                         
   3  18   9       1167.08       1173.08       151.15 o                         
   4  18   9       2058.27       1686.15       165.31 o                         
   5  18   9        476.50        399.70       205.93 o                         
   6  18   9          4.65         56.86       226.14 o                         
   1  19   9        208.94        148.01       189.22 o                         
   2  19   9       1266.08       1696.42       208.00 o                         
   3  19   9        714.60        621.26       131.20 o                         
   4  19   9        260.18        494.76       132.70 o                         
   5  19   9        763.44        415.60       206.84 o                         
   0  20   9       2319.11       2833.45       283.36 o                         
   1  20   9        100.44        161.96       156.75 o                         
   2  20   9        283.23        196.77       160.16 o                         
   3  20   9        466.93        589.78       140.67 o                         
   4  20   9        625.09       1075.26       240.12 o                         
   5  20   9        160.56        173.05       146.75 o                         
   1  21   9        102.64        102.65       157.00 o                         
   2  21   9          0.52       -118.87       159.37 o                         
   3  21   9        208.79        227.90       124.53 o                         
   4  21   9         40.35        324.28       397.87 o                         
   0  22   9        934.61        889.76       331.40 o                         
   1  22   9        307.24        361.42       185.40 o                         
   2  22   9         74.03         92.83       127.21 o                         
   3  22   9        279.38        304.97       131.18 o                         
   1  23   9        121.31        282.09       241.70 o                         
   2  23   9        408.94        442.48       175.97 o                         
   0   0  10      19331.06      20016.52       841.55 o                         
   1   0  10       9341.39       9664.86       267.05 o                         
   2   0  10        271.42        197.81        64.93 o                         
   3   0  10      11881.29      11662.62       269.23 o                         
   4   0  10      20432.91      20351.05       425.90 o                         
   5   0  10       6484.24       5887.72       178.98 o                         
   6   0  10        837.93        654.50       121.58 o                         
   7   0  10       2717.49       2929.92       207.91 o                         
   8   0  10       4280.32       4288.88       361.50 o                         
   9   0  10         45.28         38.48       179.92 o                         
   1   1  10        449.19        317.51        63.72 o                         
   2   1  10      17485.33      16520.26       339.02 o                         
   3   1  10       3790.05       4039.46       102.99 o                         
   4   1  10       3605.43       3537.11       102.59 o                         
   5   1  10       6214.25       6122.22       129.54 o                         
   6   1  10       2422.94       2341.07       137.28 o                         
   7   1  10         88.86        -44.34        71.68 o                         
   8   1  10        572.53        467.07       105.60 o                         
   9   1  10        567.59        758.72       149.64 o                         
   0   2  10        153.80        342.55        66.85 o                         
   1   2  10        188.45        239.77        45.96 o                         
   2   2  10        564.31        591.38        49.04 o                         
   3   2  10        302.69        212.64        50.27 o                         
   4   2  10         22.83         57.25        49.49 o                         
   5   2  10        908.78        894.98        62.27 o                         
   6   2  10        739.16        713.87        84.15 o                         
   7   2  10         10.91        -65.54        78.18 o                         
   8   2  10          1.75        -83.30        83.30 o                         
   9   2  10        120.93         53.20       123.77 o                         
   1   3  10       1659.69       1653.81        91.40 o                         
   2   3  10       7159.64       6965.08       149.90 o                         
   3   3  10         17.71         59.66        34.49 o                         
   4   3  10       1319.67       1291.39        74.96 o                         
   5   3  10       1475.59       1296.93       112.96 o                         
   6   3  10       2888.97       3042.18       170.12 o                         
   7   3  10          7.67        -78.43        78.43 o                         
   8   3  10        205.67        226.19        97.81 o                         
   9   3  10        740.82        690.12       144.78 o                         
   0   4  10      37647.30      36341.87       958.19 o                         
   1   4  10       4424.64       4498.60       137.83 o                         
   2   4  10       3451.54       3285.51       108.83 o                         
   3   4  10       3837.17       3468.66        94.60 o                         
   4   4  10       8662.42       8029.45       186.00 o                         
   5   4  10       1772.36       1775.08        82.24 o                         
   6   4  10       4520.85       4600.19       184.09 o                         
   7   4  10       2194.76       2233.33       154.24 o                         
   8   4  10       1492.05       1549.35       139.83 o                         
   9   4  10        183.01        266.16       177.19 o                         
   1   5  10      16221.52      16262.56       340.82 o                         
   2   5  10      15670.57      14686.56       286.30 o                         
   3   5  10       1273.81       1254.64        65.32 o                         
   4   5  10        723.80        574.96        52.18 o                         
   5   5  10       3857.95       3687.30       160.51 o                         
   6   5  10       3039.64       2802.10       176.32 o                         
   7   5  10        962.78        809.30       112.52 o                         
   8   5  10        843.16        994.96       122.76 o                         
   9   5  10       1365.46        799.27       198.55 o                         
   0   6  10         87.40        247.41        84.86 o                         
   1   6  10         86.32        154.43        43.33 o                         
   2   6  10        525.43        446.28        60.83 o                         
   3   6  10          4.58         -1.19        49.55 o                         
   4   6  10       1976.32       2013.70        98.90 o                         
   5   6  10        175.16         85.75        69.87 o                         
   6   6  10        332.21        479.67        92.44 o                         
   7   6  10        571.38        476.76       100.23 o                         
   8   6  10        652.78        760.27       109.72 o                         
   9   6  10          7.61        160.66       178.10 o                         
   1   7  10       2266.54       2162.32       142.63 o                         
   2   7  10       1911.56       2251.81        97.26 o                         
   3   7  10        764.32        804.33        77.66 o                         
   4   7  10       1154.61       1301.74        85.54 o                         
   5   7  10       6584.00       6142.85       189.01 o                         
   6   7  10       5100.79       5000.46       202.66 o                         
   7   7  10         31.22         15.43        80.44 o                         
   8   7  10        124.57        184.65       156.26 o                         
   9   7  10         61.13        -69.55       177.63 o                         
   0   8  10      17679.28      18707.06      1200.07 o                         
   1   8  10        718.87        656.55        61.70 o                         
   2   8  10        235.90        183.56        49.10 o                         
   3   8  10       2136.26       2033.68       110.75 o                         
   4   8  10      13347.27      12409.73       246.91 o                         
   5   8  10        363.15        426.85        64.82 o                         
   6   8  10       4511.97       3931.02       208.72 o                         
   7   8  10       3066.84       3002.90       168.89 o                         
   8   8  10       2531.86       2379.44       201.49 o                         
   9   8  10         10.24       -172.26       200.17 o                         
   1   9  10       5144.45       5041.02       139.71 o                         
   2   9  10       4793.85       4505.97       123.70 o                         
   3   9  10       5221.31       4817.45       150.77 o                         
   4   9  10         16.75         67.32        54.06 o                         
   5   9  10       1875.78       1760.54       101.55 o                         
   6   9  10       3020.80       3063.81       174.05 o                         
   7   9  10         17.35         24.33       112.73 o                         
   8   9  10       1244.05       1153.37       206.70 o                         
   0  10  10       7185.06       6651.58       280.73 o                         
   1  10  10       1435.53       1433.23        85.55 o                         
   2  10  10       1206.82       1320.16       105.79 o                         
   3  10  10        140.32        166.75        52.05 o                         
   4  10  10        438.37        500.69        55.83 o                         
   5  10  10         14.36        -53.11        53.11 o                         
   6  10  10        519.82        430.82        84.23 o                         
   7  10  10        573.74        594.73       180.61 o                         
   8  10  10         12.19        -35.59       117.00 o                         
   1  11  10        900.84        919.16        76.56 o                         
   2  11  10       2035.74       2065.80       109.24 o                         
   3  11  10       1338.20       1257.35        82.61 o                         
   4  11  10          5.80         24.34        57.07 o                         
   5  11  10        124.13         74.83        60.29 o                         
   6  11  10        196.90         63.79       116.62 o                         
   7  11  10          1.84          6.01       130.74 o                         
   8  11  10          4.82       -146.69       146.69 o                         
   0  12  10      13586.21      12908.18       446.22 o                         
   1  12  10       4471.52       4105.38       138.30 o                         
   2  12  10       1031.26       1196.62       122.36 o                         
   3  12  10       1045.60       1062.00       100.30 o                         
   4  12  10       3276.99       3098.44       133.13 o                         
   5  12  10         35.96        136.72        60.83 o                         
   6  12  10       2255.01       2102.11       188.39 o                         
   7  12  10       1048.33       1252.54       169.73 o                         
   8  12  10       1211.48       1375.89       186.09 o                         
   1  13  10      12654.54      11572.34       257.71 o                         
   2  13  10       4446.43       4370.88       151.71 o                         
   3  13  10         14.37         31.93        70.81 o                         
   4  13  10         12.93        -73.20        75.01 o                         
   5  13  10       1084.94       1043.15       128.00 o                         
   6  13  10       3319.78       2920.23       208.15 o                         
   7  13  10         74.49       -131.19       147.16 o                         
   8  13  10        253.03        286.22       157.43 o                         
   0  14  10       3550.38       3738.86       254.68 o                         
   1  14  10        224.53        153.94        82.30 o                         
   2  14  10        293.43        296.29        67.63 o                         
   3  14  10       2721.72       2656.05       148.99 o                         
   4  14  10       2815.05       2802.55       193.69 o                         
   5  14  10          5.65        -57.79       105.23 o                         
   6  14  10        260.90        158.67       234.24 o                         
   7  14  10         46.07        -86.18       122.11 o                         
   1  15  10        160.41        262.80        90.18 o                         
   2  15  10       4041.55       3745.97       187.58 o                         
   3  15  10        147.76        134.15        83.70 o                         
   4  15  10         24.28        -56.23        92.59 o                         
   5  15  10        294.76        545.11       133.84 o                         
   6  15  10        325.79        297.35       136.83 o                         
   7  15  10        145.17       -104.09       160.31 o                         
   0  16  10        729.74        737.29       160.22 o                         
   1  16  10        199.25        126.97        84.45 o                         
   2  16  10          1.08        -39.67       111.83 o                         
   3  16  10       1124.08       1132.46       127.71 o                         
   4  16  10       2745.10       2284.46       157.65 o                         
   5  16  10        361.63        125.81       123.93 o                         
   6  16  10        215.83        490.04       164.37 o                         
   7  16  10        558.85        679.94       162.44 o                         
   1  17  10        378.06        630.28       106.29 o                         
   2  17  10       2132.78       2247.41       426.99 o                         
   3  17  10       1393.08       1095.33       142.73 o                         
   4  17  10       1481.13       1485.83       135.70 o                         
   5  17  10       2700.21       2788.63       261.16 o                         
   6  17  10        587.48        795.40       169.41 o                         
   0  18  10       4831.51       4753.16       323.41 o                         
   1  18  10        535.04        396.51       111.29 o                         
   2  18  10         32.71        169.86       233.12 o                         
   3  18  10        181.52        198.67       131.32 o                         
   4  18  10       2405.04       2605.31       198.80 o                         
   5  18  10        878.95       1017.26       249.71 o                         
   6  18  10        552.74        516.22       152.46 o                         
   1  19  10        101.92        164.31       144.95 o                         
   2  19  10        543.25        308.48       171.09 o                         
   3  19  10          2.66        120.41       122.96 o                         
   4  19  10        123.16        130.14       118.75 o                         
   5  19  10          0.90         -0.60       145.81 o                         
   0  20  10       1798.96       1564.94       245.06 o                         
   1  20  10        259.48        203.12       158.54 o                         
   2  20  10         23.98        400.88       173.75 o                         
   3  20  10        172.82        163.67       129.19 o                         
   4  20  10        784.54        877.45       172.49 o                         
   5  20  10         79.39        177.55       158.31 o                         
   1  21  10        991.84       1037.49       197.51 o                         
   2  21  10       1808.78       1954.42       234.62 o                         
   3  21  10        119.68         -8.80       120.76 o                         
   4  21  10        534.02        397.67       208.77 o                         
   0  22  10        564.44        799.38       325.37 o                         
   1  22  10        190.58         37.80       319.63 o                         
   2  22  10          2.88         -5.95       128.23 o                         
   3  22  10        174.13          8.52       137.99 o                         
   1  23  10         17.86        151.36       260.68 o                         
   2  23  10          8.04        297.26       138.40 o                         
   1   1  11         84.46         97.09        45.58 o                         
   2   1  11       9895.42       9070.74       183.45 o                         
   3   1  11        130.44        124.67        60.47 o                         
   4   1  11       1835.75       1815.74        85.59 o                         
   5   1  11       5784.48       5492.04       140.38 o                         
   6   1  11        786.18        807.52        95.19 o                         
   7   1  11        271.59        136.09        79.51 o                         
   8   1  11       1615.32       1628.05       150.92 o                         
   9   1  11        358.44        208.59       130.13 o                         
   0   2  11      42143.39      41417.52      1081.62 o                         
   1   2  11       5609.16       5481.21       212.89 o                         
   2   2  11         74.94          1.02        41.36 o                         
   3   2  11       2700.85       2970.41       115.26 o                         
   4   2  11      10778.10      10350.45       276.99 o                         
   5   2  11       5805.82       5604.35       139.24 o                         
   6   2  11       1253.39       1258.50       115.16 o                         
   7   2  11       1886.11       1612.82       138.56 o                         
   8   2  11       4425.09       4628.71       217.26 o                         
   9   2  11          0.52       -115.01       115.01 o                         
   1   3  11       5624.47       5632.80       142.78 o                         
   2   3  11       4422.57       4235.67       126.13 o                         
   3   3  11        274.15        325.69        54.76 o                         
   4   3  11         73.17        116.08        41.29 o                         
   5   3  11       1318.92       1303.42        78.12 o                         
   6   3  11      14868.26      14027.72       428.26 o                         
   7   3  11          2.34        -33.25        84.06 o                         
   8   3  11        928.33       1081.18       128.96 o                         
   9   3  11        406.57        615.63       206.41 o                         
   0   4  11       7662.44       8998.63       309.97 o                         
   1   4  11         70.01        106.03        49.42 o                         
   2   4  11         58.74          7.49        43.88 o                         
   3   4  11        240.80        267.55        51.59 o                         
   4   4  11        860.79        926.99        68.30 o                         
   5   4  11        229.38        114.72        43.61 o                         
   6   4  11          1.66         15.94        75.40 o                         
   7   4  11        811.90        866.98       113.10 o                         
   8   4  11         32.84        -60.83        88.52 o                         
   9   4  11          8.99         26.97       112.77 o                         
   1   5  11         64.77         38.81        45.22 o                         
   2   5  11       4799.92       4740.21       138.15 o                         
   3   5  11        216.58        260.99        54.61 o                         
   4   5  11        197.86        241.06        45.75 o                         
   5   5  11       2199.85       2154.94       128.56 o                         
   6   5  11       5986.35       5616.74       198.81 o                         
   7   5  11         10.53         18.36        89.38 o                         
   8   5  11        584.98        327.55       111.65 o                         
   9   5  11        613.50        873.17       195.68 o                         
   0   6  11      13708.44      12668.36       405.54 o                         
   1   6  11       6981.79       6766.39       160.81 o                         
   2   6  11       3102.38       3047.70       119.06 o                         
   3   6  11       5351.28       5028.70       153.01 o                         
   4   6  11      10234.88       9602.62       227.26 o                         
   5   6  11        443.58        581.48       117.40 o                         
   6   6  11        956.50       1002.30       112.62 o                         
   7   6  11       1076.35       1151.90       154.76 o                         
   8   6  11       1585.75       1538.87       143.48 o                         
   9   6  11        286.42        220.85       179.55 o                         
   1   7  11       6341.42       6135.74       155.12 o                         
   2   7  11      11632.73      10620.12       235.01 o                         
   3   7  11        101.97         70.56        58.52 o                         
   4   7  11       5283.84       4980.43       182.49 o                         
   5   7  11        333.32        417.98        87.79 o                         
   6   7  11        499.03        497.96        94.10 o                         
   7   7  11         42.34        140.28        84.08 o                         
   8   7  11       1453.39       1557.70       162.42 o                         
   9   7  11        368.66        392.63       147.59 o                         
   0   8  11       7119.37       7030.98       281.55 o                         
   1   8  11         54.41         24.84        43.15 o                         
   2   8  11         21.22         64.36        46.57 o                         
   3   8  11       1497.71       1487.27       101.88 o                         
   4   8  11        892.71        936.62        82.49 o                         
   5   8  11        125.27         88.90        59.83 o                         
   6   8  11         45.44        106.66        81.07 o                         
   7   8  11        887.30       1002.93       121.72 o                         
   8   8  11         11.50         36.50       131.61 o                         
   1   9  11        204.88        254.72        55.84 o                         
   2   9  11       2452.16       2458.32       105.68 o                         
   3   9  11         13.27         44.39        55.24 o                         
   4   9  11       2429.89       2117.41        94.25 o                         
   5   9  11         33.84         24.57        61.53 o                         
   6   9  11         23.83         10.65        76.76 o                         
   7   9  11         18.55        308.10       129.39 o                         
   8   9  11         83.10        -26.30       178.29 o                         
   0  10  11      22842.71      21282.04       641.01 o                         
   1  10  11       2062.44       2193.90       107.53 o                         
   2  10  11         50.90         15.29        50.24 o                         
   3  10  11       2026.46       1946.87        99.16 o                         
   4  10  11      11731.87      10807.25       207.52 o                         
   5  10  11        755.85        709.45        93.86 o                         
   6  10  11        140.12         78.02        74.71 o                         
   7  10  11       1463.23       1397.33       180.78 o                         
   8  10  11        904.30        858.74       166.06 o                         
   1  11  11       1674.78       1588.92        96.23 o                         
   2  11  11       5224.26       4680.06       150.80 o                         
   3  11  11       3692.33       3891.65       136.64 o                         
   4  11  11        389.82        599.32        78.08 o                         
   5  11  11       2120.24       2193.65       130.54 o                         
   6  11  11       3847.21       3090.51       210.97 o                         
   7  11  11        156.75        -16.70       129.77 o                         
   8  11  11       1360.44       1351.65       303.23 o                         
   0  12  11        236.21        233.23       118.06 o                         
   1  12  11         23.04         85.40        50.32 o                         
   2  12  11         33.65        -53.24        53.24 o                         
   3  12  11        638.93        627.39        71.11 o                         
   4  12  11        683.04        704.46        82.35 o                         
   5  12  11         29.91        -71.07        71.07 o                         
   6  12  11       2716.62       2623.70       206.15 o                         
   7  12  11        405.04        403.34       148.98 o                         
   8  12  11         13.81        -26.19       133.62 o                         
   1  13  11       1432.20       1362.99        94.70 o                         
   2  13  11         22.78         72.45        61.79 o                         
   3  13  11         64.65          5.30        62.23 o                         
   4  13  11          7.12        -45.43        78.79 o                         
   5  13  11         26.52         29.86        89.38 o                         
   6  13  11        899.68        823.04       150.82 o                         
   7  13  11          2.69         27.89       130.47 o                         
   0  14  11       2101.77       2122.13       206.33 o                         
   1  14  11         29.12         13.07        78.27 o                         
   2  14  11          7.92          8.21       106.67 o                         
   3  14  11         78.34        171.27        76.98 o                         
   4  14  11       4265.79       4037.49       192.37 o                         
   5  14  11         81.47         -2.63       115.00 o                         
   6  14  11        802.00        752.15       160.61 o                         
   7  14  11        350.20         55.84       135.45 o                         
   1  15  11       4046.26       3882.75       227.28 o                         
   2  15  11       7252.07       7197.08       202.10 o                         
   3  15  11        416.12        377.43        93.76 o                         
   4  15  11        707.37        701.42       114.30 o                         
   5  15  11       1425.26       1212.74       164.12 o                         
   6  15  11       1326.82       1311.04       181.44 o                         
   7  15  11         87.31        -34.33       152.25 o                         
   0  16  11       4255.23       4578.35       463.96 o                         
   1  16  11        728.78        807.31       115.35 o                         
   2  16  11        708.07        828.91       153.49 o                         
   3  16  11       1160.62       1245.77       124.78 o                         
   4  16  11        124.86        -12.88        90.75 o                         
   5  16  11        439.19        255.05       189.59 o                         
   6  16  11        742.73        671.98       161.47 o                         
   1  17  11         14.60         75.41        88.83 o                         
   2  17  11        141.80        183.76       164.03 o                         
   3  17  11        260.31        151.07       118.12 o                         
   4  17  11          2.11         58.89        96.19 o                         
   5  17  11         54.65         87.74       129.73 o                         
   6  17  11        397.51        343.37       151.76 o                         
   0  18  11       1793.41       2569.05       287.21 o                         
   1  18  11         44.16        185.65        99.51 o                         
   2  18  11          4.90        -94.33       146.27 o                         
   3  18  11         26.98        107.26       117.09 o                         
   4  18  11        789.63        693.06       141.65 o                         
   5  18  11        434.21        427.69       184.34 o                         
   6  18  11        184.66         57.47       136.03 o                         
   1  19  11       1304.83       1432.79       192.45 o                         
   2  19  11       1909.67       2140.78       244.22 o                         
   3  19  11         51.70          2.38       115.67 o                         
   4  19  11         29.65        -88.03       132.19 o                         
   5  19  11        852.73        584.50       189.08 o                         
   0  20  11        444.61        295.98       615.60 o                         
   1  20  11        346.19        355.99       173.86 o                         
   2  20  11         46.00        374.09       177.41 o                         
   3  20  11        449.22        455.08       235.98 o                         
   4  20  11        437.48        503.42       178.92 o                         
   1  21  11         79.58         80.60       181.37 o                         
   2  21  11          2.70        -37.35       124.22 o                         
   3  21  11         28.76        -37.48       149.88 o                         
   4  21  11         15.00          6.12       151.79 o                         
   0  22  11        190.03        301.27       301.27 o                         
   1  22  11         26.67       -112.25       161.38 o                         
   2  22  11         56.70          0.14       138.75 o                         
   3  22  11         17.81        -97.51       119.31 o                         
   1  23  11        570.19        848.89       207.66 o                         
   0   0  12       9785.79       8943.76       494.09 o                         
   1   0  12       8374.23       8206.40       252.90 o                         
   2   0  12       1206.04       1166.22       106.63 o                         
   3   0  12       6508.22       5813.18       216.02 o                         
   4   0  12       4363.85       4350.28       209.76 o                         
   5   0  12        103.79        102.88       115.14 o                         
   6   0  12       1079.23        915.89       137.73 o                         
   7   0  12       4935.91       4444.98       357.00 o                         
   8   0  12       2832.11       2477.11       290.52 o                         
   9   0  12        820.73        981.44       337.42 o                         
   1   1  12      11503.34      11429.70       243.43 o                         
   2   1  12      20496.44      19594.44       336.33 o                         
   3   1  12        758.40        728.89        71.32 o                         
   4   1  12       3990.41       3844.53       142.77 o                         
   5   1  12       2589.69       2526.35       105.29 o                         
   6   1  12        979.12       1235.28       109.28 o                         
   7   1  12         83.27         59.11        78.41 o                         
   8   1  12       1172.01       1148.90       129.72 o                         
   9   1  12        563.35        457.71       162.05 o                         
   0   2  12        334.94        248.77        69.84 o                         
   1   2  12        234.58        326.61        55.89 o                         
   2   2  12          1.61         29.72        46.92 o                         
   3   2  12         94.61         85.09        52.74 o                         
   4   2  12         26.94         32.45        58.47 o                         
   5   2  12        227.27        258.31        48.47 o                         
   6   2  12         69.97        118.37        87.26 o                         
   7   2  12         18.64        -39.61        87.70 o                         
   8   2  12        605.34        661.83       119.46 o                         
   9   2  12        186.38         71.84       133.21 o                         
   1   3  12       2934.48       2862.42       131.32 o                         
   2   3  12       4508.28       4313.97       133.85 o                         
   3   3  12       1179.92       1337.74        97.31 o                         
   4   3  12         27.14        -14.70        60.02 o                         
   5   3  12       1469.46       1478.07        86.65 o                         
   6   3  12        950.90       1070.61       119.20 o                         
   7   3  12        169.06        254.02        95.54 o                         
   8   3  12        386.21        181.73       246.74 o                         
   9   3  12        305.14        465.17       151.61 o                         
   0   4  12       7587.87       7003.45       239.10 o                         
   1   4  12       2679.53       2706.46       126.11 o                         
   2   4  12        522.02        533.69        71.04 o                         
   3   4  12       6070.19       5715.77       168.21 o                         
   4   4  12       2527.94       2640.76       146.78 o                         
   5   4  12       1227.09       1421.47        86.53 o                         
   6   4  12        214.91        214.54        86.84 o                         
   7   4  12       5221.87       4678.74       296.35 o                         
   8   4  12       2441.10       2351.68       168.88 o                         
   9   4  12         78.16        272.42       128.48 o                         
   1   5  12       2380.47       2231.39       141.19 o                         
   2   5  12      14805.08      14175.52       289.20 o                         
   3   5  12       5766.34       5382.81       159.86 o                         
   4   5  12       1992.42       2016.07       107.40 o                         
   5   5  12       6030.51       6228.70       178.06 o                         
   6   5  12       4536.49       4638.57       200.90 o                         
   7   5  12         17.01          2.28        93.34 o                         
   8   5  12       2777.34       2490.05       177.60 o                         
   9   5  12       1207.95       1603.61       343.24 o                         
   0   6  12         11.22         85.87        82.11 o                         
   1   6  12        244.27        321.41        54.73 o                         
   2   6  12         42.82        110.73        56.21 o                         
   3   6  12        133.99        190.04        64.18 o                         
   4   6  12        137.75        182.19        63.26 o                         
   5   6  12        806.42        944.40       104.97 o                         
   6   6  12         55.89         95.73        85.36 o                         
   7   6  12         31.07       -112.02       125.08 o                         
   8   6  12          1.53         67.14        95.69 o                         
   9   6  12         12.57        -69.24       177.12 o                         
   1   7  12        651.29        681.87        76.42 o                         
   2   7  12       1695.38       1972.11       109.51 o                         
   3   7  12       3334.38       3375.43       180.52 o                         
   4   7  12         94.34        105.63        61.74 o                         
   5   7  12        461.12        299.03       106.87 o                         
   6   7  12        488.52        538.41       102.17 o                         
   7   7  12         61.48       -114.67       148.61 o                         
   8   7  12          4.74        144.18        92.91 o                         
   0   8  12       3329.74       2914.01       200.74 o                         
   1   8  12       3476.22       3523.49       125.23 o                         
   2   8  12         39.25         -5.27        48.72 o                         
   3   8  12       4365.21       4251.64       218.69 o                         
   4   8  12       4949.70       4853.24       161.55 o                         
   5   8  12        909.69        963.72        88.01 o                         
   6   8  12        360.07        340.88        96.30 o                         
   7   8  12        989.60       1093.54       123.53 o                         
   8   8  12        822.37        586.25       157.42 o                         
   1   9  12       6224.18       6005.86       162.85 o                         
   2   9  12       6819.56       6215.12       157.10 o                         
   3   9  12         18.73        -11.23        53.09 o                         
   4   9  12       2631.08       2581.52       125.56 o                         
   5   9  12       3634.81       3313.81       142.73 o                         
   6   9  12       2115.56       1911.24       140.35 o                         
   7   9  12        272.61        -19.36       119.07 o                         
   8   9  12        670.46        582.98       151.81 o                         
   0  10  12         20.59        133.00       102.63 o                         
   1  10  12        235.77        235.09        58.71 o                         
   2  10  12        175.11        199.26        59.21 o                         
   3  10  12       3524.00       3492.58       130.51 o                         
   4  10  12       1326.00       1443.03        85.55 o                         
   5  10  12          1.35         51.86        65.88 o                         
   6  10  12        461.12        453.75        97.04 o                         
   7  10  12        208.75        121.45       127.60 o                         
   8  10  12          5.89        159.02       154.23 o                         
   1  11  12        449.61        404.50        69.41 o                         
   2  11  12         60.36         43.18        57.39 o                         
   3  11  12        216.63        161.80        61.63 o                         
   4  11  12         79.51        101.97        65.84 o                         
   5  11  12       1436.15       1291.97       101.75 o                         
   6  11  12        191.33        -30.94        75.98 o                         
   7  11  12        115.13       -100.23       129.01 o                         
   8  11  12          4.89       -187.63       187.63 o                         
   0  12  12       5723.31       5493.61       282.76 o                         
   1  12  12         79.95         20.19        50.62 o                         
   2  12  12        171.25         56.33        62.05 o                         
   3  12  12       4491.45       4600.11       151.69 o                         
   4  12  12       4272.61       3965.33       183.55 o                         
   5  12  12       1337.33       1301.02       126.49 o                         
   6  12  12        481.10        393.95       137.76 o                         
   7  12  12       1323.69       1103.27       174.19 o                         
   8  12  12        290.86       -109.57       192.49 o                         
   1  13  12        634.55        655.56        81.87 o                         
   2  13  12       4002.26       3905.57       149.36 o                         
   3  13  12       1270.33       1270.31        94.65 o                         
   4  13  12         32.62        -77.81        77.81 o                         
   5  13  12        918.19        708.50       128.89 o                         
   6  13  12       3075.06       2970.17       332.51 o                         
   7  13  12        317.93        161.99       138.46 o                         
   0  14  12         86.46        137.14       129.18 o                         
   1  14  12       3817.57       3741.78       187.17 o                         
   2  14  12         18.52         72.87        66.82 o                         
   3  14  12         94.98        -64.41        86.95 o                         
   4  14  12        215.58        150.06        87.60 o                         
   5  14  12         66.45        -59.05       146.40 o                         
   6  14  12        788.74        586.56       168.14 o                         
   7  14  12       1435.37       1411.14       191.79 o                         
   1  15  12        347.96        291.58        95.61 o                         
   2  15  12         30.54        150.19        70.00 o                         
   3  15  12          6.07        -80.61        80.61 o                         
   4  15  12         10.10        -52.57        85.40 o                         
   5  15  12         52.24         86.26       127.52 o                         
   6  15  12        356.94         -6.27       209.89 o                         
   7  15  12        403.39        185.42       150.38 o                         
   0  16  12        566.45        572.61       154.82 o                         
   1  16  12       3279.83       3439.21       191.21 o                         
   2  16  12        118.80         60.87       122.16 o                         
   3  16  12        546.89        619.67       102.91 o                         
   4  16  12       1133.08        989.58       124.91 o                         
   5  16  12         62.26        -63.22       215.40 o                         
   6  16  12        542.14        454.80       215.11 o                         
   1  17  12       3748.04       3609.15       199.41 o                         
   2  17  12       4896.96       4835.94       398.02 o                         
   3  17  12         31.33         -0.42        90.85 o                         
   4  17  12         28.39         81.11       100.28 o                         
   5  17  12        338.00        317.87       135.64 o                         
   6  17  12       1127.01        853.53       171.98 o                         
   0  18  12       1521.06       2326.07       245.15 o                         
   1  18  12         39.24        115.00       118.72 o                         
   2  18  12        867.71        909.69       174.61 o                         
   3  18  12       1120.27       1250.06       208.66 o                         
   4  18  12         98.40        240.27       166.11 o                         
   5  18  12          0.97       -177.32       216.55 o                         
   1  19  12        185.74        322.79       149.11 o                         
   2  19  12        342.69         75.92       143.88 o                         
   3  19  12         11.59        -89.51       121.01 o                         
   4  19  12          5.14       -158.57       158.57 o                         
   5  19  12         66.73        -94.03       155.66 o                         
   0  20  12        355.23        235.08       167.25 o                         
   1  20  12         10.82        -66.75       138.03 o                         
   2  20  12        107.36         85.09       151.02 o                         
   3  20  12         15.25         93.59       128.48 o                         
   4  20  12        254.89        496.20       203.06 o                         
   1  21  12        187.75        108.91       217.19 o                         
   2  21  12       3028.21       3205.11       234.95 o                         
   3  21  12       1687.64       1519.69       187.08 o                         
   0  22  12        584.98        618.61       321.36 o                         
   1  22  12         94.31        -65.95       164.77 o                         
   2  22  12         66.08        -73.43       164.92 o                         
   1   1  13      12961.41      12789.35       270.49 o                         
   2   1  13       8790.46       8764.39       210.13 o                         
   3   1  13       6657.44       6568.80       167.25 o                         
   4   1  13       3771.82       3933.39       151.81 o                         
   5   1  13       3266.86       3258.61       148.53 o                         
   6   1  13       7172.63       6605.63       301.50 o                         
   7   1  13         90.45        215.00        97.19 o                         
   8   1  13         93.62        -14.88        98.02 o                         
   9   1  13        621.87        597.97       159.84 o                         
   0   2  13      13421.33      12698.88       406.21 o                         
   1   2  13       1557.49       1517.74        90.35 o                         
   2   2  13       3203.04       3412.23       124.84 o                         
   3   2  13       2834.08       2667.02       117.84 o                         
   4   2  13       8148.82       7834.86       194.34 o                         
   5   2  13        135.90        163.47        76.30 o                         
   6   2  13         28.58          0.23        84.30 o                         
   7   2  13       2968.85       2684.75       168.75 o                         
   8   2  13       1728.54       1468.44       144.92 o                         
   9   2  13        111.37        187.24       201.77 o                         
   1   3  13       3263.68       3247.03       117.92 o                         
   2   3  13       5212.45       4790.56       145.39 o                         
   3   3  13       1310.09       1546.04        91.12 o                         
   4   3  13        205.68        235.32        72.70 o                         
   5   3  13       4170.36       4208.63       182.43 o                         
   6   3  13        933.49        935.51       113.89 o                         
   7   3  13        210.03        208.27        99.45 o                         
   8   3  13       4229.77       3762.01       206.02 o                         
   9   3  13       1662.86       1340.99       185.22 o                         
   0   4  13        971.96       1158.20       115.48 o                         
   1   4  13        718.29        851.38        65.00 o                         
   2   4  13       2432.11       2482.97       119.58 o                         
   3   4  13        486.14        515.69        68.50 o                         
   4   4  13        277.07        232.09        76.06 o                         
   5   4  13        685.12        805.73        98.65 o                         
   6   4  13       1051.10       1256.34       152.76 o                         
   7   4  13         48.12         27.46        87.71 o                         
   8   4  13         14.65         20.22       110.83 o                         
   9   4  13        213.88        120.02       135.82 o                         
   1   5  13       1131.55       1299.35       101.75 o                         
   2   5  13       5872.87       5538.65       160.88 o                         
   3   5  13       2843.96       2905.58       138.44 o                         
   4   5  13       3417.25       3625.75       142.99 o                         
   5   5  13        539.38        536.24        97.18 o                         
   6   5  13         24.85        123.30        88.81 o                         
   7   5  13        598.72        399.87       105.08 o                         
   8   5  13       1413.72       1397.02       143.98 o                         
   9   5  13        260.07        328.50       133.59 o                         
   0   6  13      23948.05      22805.39       529.26 o                         
   1   6  13       4629.77       4307.07       133.68 o                         
   2   6  13        302.63        374.08        82.00 o                         
   3   6  13       7930.82       7039.75       224.55 o                         
   4   6  13       8752.80       8276.02       199.79 o                         
   5   6  13       1620.35       1548.04       141.45 o                         
   6   6  13        331.71        353.41        98.45 o                         
   7   6  13       3985.34       3932.06       203.56 o                         
   8   6  13       2620.67       2223.93       168.78 o                         
   1   7  13       4121.47       3793.31       130.50 o                         
   2   7  13      11335.89      11119.71       252.49 o                         
   3   7  13        467.69        465.34        79.65 o                         
   4   7  13       1365.17       1331.99       103.20 o                         
   5   7  13       5315.86       4895.16       315.48 o                         
   6   7  13       4471.19       4286.40       200.71 o                         
   7   7  13          5.14         94.23       110.65 o                         
   8   7  13       1386.15       1548.11       146.13 o                         
   0   8  13        666.42        900.61       140.06 o                         
   1   8  13        453.15        433.74        98.81 o                         
   2   8  13        303.21        207.30        59.03 o                         
   3   8  13        133.38        249.67        75.32 o                         
   4   8  13         64.42         54.72        70.06 o                         
   5   8  13        621.26        607.28        84.07 o                         
   6   8  13        639.54        524.29       106.71 o                         
   7   8  13          7.44         48.62        92.67 o                         
   8   8  13          0.95       -123.26       123.26 o                         
   1   9  13       1556.13       1518.18        97.36 o                         
   2   9  13       1654.75       1876.47       100.94 o                         
   3   9  13         60.65          6.87        58.34 o                         
   4   9  13        527.73        563.48        82.76 o                         
   5   9  13          9.14         87.90        68.39 o                         
   6   9  13        935.01       1041.88       122.96 o                         
   7   9  13        277.89        214.27       143.94 o                         
   8   9  13        324.37        232.49       148.03 o                         
   0  10  13       2410.76       2134.96       193.20 o                         
   1  10  13       5541.68       5199.01       159.98 o                         
   2  10  13        111.13         77.00        57.23 o                         
   3  10  13       5588.46       5321.16       158.80 o                         
   4  10  13       4702.52       4625.26       141.58 o                         
   5  10  13        267.73        206.95        75.38 o                         
   6  10  13       1521.04       1642.69       138.22 o                         
   7  10  13       1155.20       1087.41       168.33 o                         
   8  10  13       1218.39        908.03       174.67 o                         
   1  11  13       3979.14       3436.88       149.39 o                         
   2  11  13      12526.00      12373.38       254.76 o                         
   3  11  13        395.19        406.71        71.90 o                         
   4  11  13       2827.01       3185.38       145.04 o                         
   5  11  13       2763.32       2620.54       144.72 o                         
   6  11  13       1311.28       1469.38       134.27 o                         
   7  11  13         49.43        171.63       144.08 o                         
   8  11  13       1676.16       1485.31       276.56 o                         
   0  12  13         46.92        147.28       123.03 o                         
   1  12  13        932.68        914.31        86.55 o                         
   2  12  13        146.44        250.54        70.52 o                         
   3  12  13       1511.29       1480.26       100.99 o                         
   4  12  13        682.78        582.93       101.27 o                         
   5  12  13         46.95         -6.85        79.45 o                         
   6  12  13         24.85         61.92       130.47 o                         
   7  12  13        517.23        192.91       152.33 o                         
   1  13  13        253.22        231.98        91.80 o                         
   2  13  13        195.65        253.31        79.96 o                         
   3  13  13        654.65        543.48        79.25 o                         
   4  13  13          0.81        -59.90        80.80 o                         
   5  13  13        133.27       -124.32       146.20 o                         
   6  13  13        266.65        286.40       138.52 o                         
   7  13  13        290.29       -104.39       132.20 o                         
   0  14  13       6269.97       5859.41       322.85 o                         
   1  14  13       2608.33       2349.65       158.59 o                         
   2  14  13         36.08         41.38        61.09 o                         
   3  14  13       2200.46       2090.71       142.45 o                         
   4  14  13       2389.21       1989.54       148.00 o                         
   5  14  13        467.56        365.81       134.98 o                         
   6  14  13         75.33       -130.15       130.15 o                         
   7  14  13        444.31        217.35       149.78 o                         
   1  15  13        158.29         70.25        91.87 o                         
   2  15  13       5657.39       5309.02       194.67 o                         
   3  15  13        872.79        881.88       114.04 o                         
   4  15  13        930.40        932.70       123.78 o                         
   5  15  13       2059.48       1711.87       182.70 o                         
   6  15  13       1485.85       1364.35       181.89 o                         
   0  16  13         30.49        -57.30       126.70 o                         
   1  16  13        471.47        640.51       116.14 o                         
   2  16  13        608.24        793.87       155.88 o                         
   3  16  13       1571.07       1253.46       127.75 o                         
   4  16  13         11.96        -50.41        92.72 o                         
   5  16  13          0.94       -115.83       117.56 o                         
   6  16  13         10.04       -135.67       137.44 o                         
   1  17  13         16.08        114.97       101.72 o                         
   2  17  13        115.34        222.59       137.02 o                         
   3  17  13         53.28        -83.64        83.64 o                         
   4  17  13        268.29        112.56       101.84 o                         
   5  17  13        110.98         44.93       135.61 o                         
   6  17  13        291.96       -121.03       142.67 o                         
   0  18  13        559.11        633.58       176.52 o                         
   1  18  13        414.53        591.72       125.74 o                         
   2  18  13         12.96        117.27       174.40 o                         
   3  18  13        227.61        242.31       130.17 o                         
   4  18  13       2133.83       2161.01       198.02 o                         
   5  18  13        842.76        542.04       159.08 o                         
   1  19  13        990.54       1004.99       180.61 o                         
   2  19  13       1726.32       1690.96       211.26 o                         
   3  19  13        428.46        445.33       141.52 o                         
   4  19  13         50.50       -156.32       156.32 o                         
   0  20  13        105.50        274.55       237.00 o                         
   1  20  13        291.98        259.96       152.37 o                         
   2  20  13          1.07        203.53       134.56 o                         
   3  20  13        836.88       1017.71       165.81 o                         
   4  20  13        188.56        221.67       184.80 o                         
   1  21  13         25.24         85.33       163.34 o                         
   2  21  13          9.96         94.20       133.29 o                         
   3  21  13          5.41         -4.26       132.78 o                         
   0  22  13        863.48       1375.81       391.65 o                         
   1  22  13        165.28       -167.88       167.88 o                         
   0   0  14      13012.55      13669.72       690.92 o                         
   1   0  14       1071.50       1188.46       141.18 o                         
   2   0  14        289.80        347.78        87.79 o                         
   3   0  14      10225.22       9067.80       292.49 o                         
   4   0  14       2466.75       2577.03       182.84 o                         
   5   0  14        239.95        103.33       151.70 o                         
   6   0  14       1782.43       1590.73       173.36 o                         
   7   0  14       1152.68       1108.29       168.40 o                         
   8   0  14        411.64        574.26       204.62 o                         
   9   0  14        126.71        136.92       212.12 o                         
   1   1  14       3944.59       3834.05       140.30 o                         
   2   1  14       6229.63       5764.14       166.91 o                         
   3   1  14       2216.19       2441.43       119.25 o                         
   4   1  14        594.56        541.05        82.12 o                         
   5   1  14       2480.48       2468.30       158.67 o                         
   6   1  14       1083.44       1124.86       111.29 o                         
   7   1  14        620.48        476.79       112.15 o                         
   8   1  14        131.69         89.12       110.56 o                         
   9   1  14       1586.70       1531.18       192.80 o                         
   0   2  14       1856.13       2041.90       158.28 o                         
   1   2  14        821.80        969.73        81.49 o                         
   2   2  14        336.58        295.98        63.23 o                         
   3   2  14         85.77        147.27        63.75 o                         
   4   2  14        859.24        905.35        89.73 o                         
   5   2  14        118.00        108.61        75.61 o                         
   6   2  14         15.44        -83.72        83.72 o                         
   7   2  14        726.45        489.04       125.03 o                         
   8   2  14        651.00        524.98       124.33 o                         
   9   2  14         15.83        116.35       156.84 o                         
   1   3  14       4981.78       4964.22       129.56 o                         
   2   3  14       4152.07       4344.22       148.52 o                         
   3   3  14        688.88        889.70        86.13 o                         
   4   3  14        171.05         68.68        74.03 o                         
   5   3  14        735.06        718.87       104.79 o                         
   6   3  14       1390.75       1147.60       122.79 o                         
   7   3  14        305.99        491.32       120.03 o                         
   8   3  14        159.89        398.60       111.57 o                         
   0   4  14       4755.40       4831.86       309.31 o                         
   1   4  14       4434.43       4511.98       123.12 o                         
   2   4  14        113.25         88.12        57.22 o                         
   3   4  14       6996.99       6712.13       173.33 o                         
   4   4  14       6125.83       6151.83       230.96 o                         
   5   4  14        130.99        111.77        80.46 o                         
   6   4  14        726.30        767.66       113.46 o                         
   7   4  14       1841.99       1602.00       148.12 o                         
   8   4  14       2050.09       1949.30       176.45 o                         
   1   5  14       3522.85       3452.07       118.29 o                         
   2   5  14       7721.02       7467.12       216.59 o                         
   3   5  14       1721.94       1791.27       119.22 o                         
   4   5  14       1306.95       1288.55       165.41 o                         
   5   5  14       5741.80       5621.62       213.77 o                         
   6   5  14        971.51        908.37       146.36 o                         
   7   5  14         20.15        168.20       100.65 o                         
   8   5  14        313.74        219.24       114.07 o                         
   0   6  14        783.15        614.70        81.64 o                         
   1   6  14        901.16       1015.98        96.84 o                         
   2   6  14        478.66        439.93        74.80 o                         
   3   6  14       1103.57       1054.48        98.34 o                         
   4   6  14          8.41         27.58        65.86 o                         
   5   6  14        972.09        915.45       111.02 o                         
   6   6  14        802.63        829.44       117.20 o                         
   7   6  14         74.90        -47.45       100.86 o                         
   8   6  14         26.57       -104.22       104.22 o                         
   1   7  14         93.30         99.71        57.63 o                         
   2   7  14       1446.64       1641.61       159.74 o                         
   3   7  14        441.33        651.33        89.25 o                         
   4   7  14        153.76        111.69        80.06 o                         
   5   7  14        338.07        200.92        91.09 o                         
   6   7  14       1414.64       1338.48       135.55 o                         
   7   7  14        994.85        939.93       166.51 o                         
   8   7  14        179.55        277.89       108.13 o                         
   0   8  14       6233.11       6233.68       208.74 o                         
   1   8  14        951.83        908.26       101.87 o                         
   2   8  14       2699.90       2713.36       120.44 o                         
   3   8  14        850.67        905.27        98.33 o                         
   4   8  14        210.55        352.03        77.92 o                         
   5   8  14        783.12        712.85        87.40 o                         
   6   8  14        859.52        893.73       121.25 o                         
   7   8  14       2660.50       2611.65       175.29 o                         
   8   8  14        514.21        469.37       157.34 o                         
   1   9  14       5146.81       4836.27       156.47 o                         
   2   9  14       8965.78       8929.37       204.68 o                         
   3   9  14       1995.47       2113.96       113.54 o                         
   4   9  14         33.97        -31.27        69.18 o                         
   5   9  14       2510.79       2471.48       133.85 o                         
   6   9  14       2239.54       2010.74       165.12 o                         
   7   9  14         38.36         99.29        99.93 o                         
   8   9  14        735.03        553.26       167.24 o                         
   0  10  14        516.76        637.23       146.05 o                         
   1  10  14       1812.38       1744.92       107.05 o                         
   2  10  14        219.56        200.35        63.76 o                         
   3  10  14         54.89         66.35        62.88 o                         
   4  10  14       2254.07       2036.83       106.07 o                         
   5  10  14        866.72        660.14        93.17 o                         
   6  10  14        476.01        310.45       104.54 o                         
   7  10  14        991.36        613.56       199.16 o                         
   8  10  14         31.75        -14.97       163.50 o                         
   1  11  14       1018.69       1113.83        93.51 o                         
   2  11  14       5399.68       5248.60       161.65 o                         
   3  11  14        267.85        147.08        68.45 o                         
   4  11  14         71.19         45.84        64.20 o                         
   5  11  14         47.76         72.31        90.98 o                         
   6  11  14        462.35        503.08       108.28 o                         
   7  11  14        225.04        196.13       146.21 o                         
   0  12  14         67.41        -48.67       123.24 o                         
   1  12  14       5334.14       5042.22       197.53 o                         
   2  12  14        385.64        255.32        82.04 o                         
   3  12  14        967.62        877.74        96.26 o                         
   4  12  14       2065.35       1721.37       137.12 o                         
   5  12  14         66.95         66.28       129.55 o                         
   6  12  14        866.30        778.97       154.21 o                         
   7  12  14       1245.51        922.32       201.31 o                         
   1  13  14        298.76        466.03       104.31 o                         
   2  13  14       1365.53       1400.34       102.41 o                         
   3  13  14        785.75        668.22        85.58 o                         
   4  13  14        285.36        335.68       164.67 o                         
   5  13  14       2097.76       1893.47       148.00 o                         
   6  13  14       1106.10       1213.43       174.81 o                         
   7  13  14         21.97       -135.43       135.43 o                         
   0  14  14       2827.66       2975.39       251.89 o                         
   1  14  14         52.23         49.69        91.74 o                         
   2  14  14         66.31        -60.72        60.72 o                         
   3  14  14       1628.16       1551.93       134.99 o                         
   4  14  14       1375.63       1436.58       138.28 o                         
   5  14  14        958.23       1091.85       162.44 o                         
   6  14  14          7.74       -128.73       128.73 o                         
   7  14  14        209.42         78.75       152.53 o                         
   1  15  14       1229.07       1066.04       129.79 o                         
   2  15  14        493.95        373.03       103.83 o                         
   3  15  14        233.69        178.49        91.83 o                         
   4  15  14         40.11          0.91        92.57 o                         
   5  15  14         34.89        -47.87       117.75 o                         
   6  15  14         13.40       -138.57       138.57 o                         
   0  16  14       1300.67       1401.35       210.36 o                         
   1  16  14        328.08        488.23       115.69 o                         
   2  16  14         10.05        -51.27       130.36 o                         
   3  16  14       3299.04       3121.09       178.52 o                         
   4  16  14       2325.61       2271.42       165.41 o                         
   5  16  14        466.44        257.49       138.63 o                         
   6  16  14        309.43        135.70       146.34 o                         
   1  17  14        770.04       1030.87       140.21 o                         
   2  17  14       2348.65       2693.68       234.75 o                         
   3  17  14        429.62        803.19       215.97 o                         
   4  17  14       1906.54       1753.17       155.06 o                         
   5  17  14       1769.12       2019.28       333.60 o                         
   0  18  14        690.13       1103.43       217.92 o                         
   1  18  14       1099.40       1527.76       157.61 o                         
   2  18  14          2.33       -111.93       111.93 o                         
   3  18  14        940.51       1118.47       164.63 o                         
   4  18  14         35.91        100.57       123.49 o                         
   5  18  14         40.93        -75.84       136.27 o                         
   1  19  14          0.28        101.80       146.53 o                         
   2  19  14         72.56         85.87       127.41 o                         
   3  19  14        160.10        139.98       133.61 o                         
   4  19  14        278.23        369.18       221.94 o                         
   0  20  14        173.97        213.51       291.23 o                         
   1  20  14        619.98        512.56       165.30 o                         
   2  20  14         47.59        169.84       212.50 o                         
   3  20  14        903.45        726.94       161.25 o                         
   1  21  14        292.99        480.06       169.50 o                         
   2  21  14        961.77        957.97       165.59 o                         
   0  22  14        875.20       1478.24       401.70 o                         
   1   1  15       7025.76       7099.84       259.31 o                         
   2   1  15       3170.92       3352.96       148.08 o                         
   3   1  15        120.96         66.23        65.03 o                         
   4   1  15        263.02        473.06        85.59 o                         
   5   1  15       1652.71       1624.76       121.53 o                         
   6   1  15        992.42        785.36       108.35 o                         
   7   1  15        827.53        773.40       127.91 o                         
   8   1  15       1432.48       1168.54       150.70 o                         
   0   2  15      23092.94      22624.84       668.59 o                         
   1   2  15       8662.36       8477.69       208.24 o                         
   2   2  15        286.29        188.96        65.53 o                         
   3   2  15      10449.51       9814.25       223.76 o                         
   4   2  15       3162.56       3245.45       148.40 o                         
   5   2  15       1833.35       1876.98       138.01 o                         
   6   2  15       2211.38       1995.16       235.12 o                         
   7   2  15       3843.51       3488.43       199.72 o                         
   8   2  15        932.55        830.04       134.87 o                         
   1   3  15       3472.80       3242.39       166.62 o                         
   2   3  15       2509.54       2548.72       129.75 o                         
   3   3  15       2924.59       2988.65       144.52 o                         
   4   3  15       2557.68       2552.89       146.52 o                         
   5   3  15       3297.76       3247.03       174.07 o                         
   6   3  15        456.68        257.08       103.17 o                         
   7   3  15        252.18         79.83       102.79 o                         
   8   3  15        283.61         -9.79       104.82 o                         
   0   4  15        392.58        451.65        97.66 o                         
   1   4  15        112.94        117.70        46.03 o                         
   2   4  15       1297.52       1360.73       103.66 o                         
   3   4  15        568.34        750.23        83.16 o                         
   4   4  15       3050.28       3218.28       161.68 o                         
   5   4  15        503.09        556.30       101.96 o                         
   6   4  15        421.74        288.03       107.88 o                         
   7   4  15       1424.15       1402.54       146.42 o                         
   8   4  15          0.99        -19.29       107.95 o                         
   1   5  15       1451.64       1506.37        91.08 o                         
   2   5  15       3312.58       3340.57       151.44 o                         
   3   5  15        585.05        627.93        89.63 o                         
   4   5  15       1581.80       1529.90       120.42 o                         
   5   5  15       2460.93       2374.08       178.36 o                         
   6   5  15        967.37        825.37       121.24 o                         
   7   5  15        182.00        312.68       116.13 o                         
   8   5  15         11.59       -104.43       104.43 o                         
   0   6  15       4884.33       4510.00       215.65 o                         
   1   6  15       7085.04       7024.44       161.78 o                         
   2   6  15        580.81        555.65        84.32 o                         
   3   6  15       7787.77       7836.77       218.71 o                         
   4   6  15       8175.97       7980.45       212.88 o                         
   5   6  15        276.55        236.66        93.16 o                         
   6   6  15       1125.31       1130.73       162.28 o                         
   7   6  15       3450.46       3311.22       197.43 o                         
   8   6  15       1002.32        982.72       140.02 o                         
   1   7  15       3135.05       3063.33       130.06 o                         
   2   7  15        310.77        317.35        74.35 o                         
   3   7  15       6401.41       6374.39       197.48 o                         
   4   7  15        337.96        309.52        78.83 o                         
   5   7  15       3841.08       3473.82       180.30 o                         
   6   7  15       1640.08       1711.15       146.86 o                         
   7   7  15        132.67        -84.36       102.68 o                         
   8   7  15       1391.79       1367.19       152.50 o                         
   0   8  15        616.27        771.10       124.00 o                         
   1   8  15         30.10         15.32        58.37 o                         
   2   8  15         99.26        196.68        66.23 o                         
   3   8  15       1961.64       2217.02       138.34 o                         
   4   8  15       1662.11       1720.25       132.34 o                         
   5   8  15         39.82         13.46        88.49 o                         
   6   8  15        504.72        245.16       110.45 o                         
   7   8  15        541.87        279.52       124.83 o                         
   8   8  15          2.06        -26.67       123.52 o                         
   1   9  15       1640.01       1991.68       117.33 o                         
   2   9  15        559.27        679.19        81.19 o                         
   3   9  15        960.56       1038.64        92.77 o                         
   4   9  15          1.34         60.91        75.29 o                         
   5   9  15        277.51        301.48        83.53 o                         
   6   9  15        522.34        519.64       116.43 o                         
   7   9  15        256.28         61.53       108.83 o                         
   8   9  15        598.36        662.75       167.20 o                         
   0  10  15       4421.88       4306.97       280.78 o                         
   1  10  15       2367.26       2533.06       130.65 o                         
   2  10  15        216.51        292.44        93.45 o                         
   3  10  15       9273.28       8320.73       237.13 o                         
   4  10  15       3395.03       3476.22       137.07 o                         
   5  10  15         11.93        -62.37        89.24 o                         
   6  10  15         70.55        119.65       101.52 o                         
   7  10  15       2602.69       2141.90       210.66 o                         
   1  11  15       2238.97       2388.06       226.56 o                         
   2  11  15       4675.68       4675.87       160.17 o                         
   3  11  15       1578.38       1590.73       109.46 o                         
   4  11  15       1700.54       1769.81       111.73 o                         
   5  11  15       3053.32       2556.44       171.56 o                         
   6  11  15        554.83        354.76       113.33 o                         
   7  11  15        242.75       -120.97       130.67 o                         
   0  12  15       3585.65       3310.73       432.83 o                         
   1  12  15        995.62       1003.36       123.23 o                         
   2  12  15        916.61       1077.14        94.56 o                         
   3  12  15       1217.09       1418.72       106.28 o                         
   4  12  15         11.46        -28.79        83.23 o                         
   5  12  15          0.88         30.27       106.64 o                         
   6  12  15        104.93         88.71       137.31 o                         
   7  12  15        262.13        189.87       155.32 o                         
   1  13  15         78.59        323.79       102.61 o                         
   2  13  15       1247.57       1145.62        99.56 o                         
   3  13  15        219.36        203.50        75.80 o                         
   4  13  15        233.18        249.61        97.00 o                         
   5  13  15        267.29        172.29       114.41 o                         
   6  13  15        292.11        373.25       149.36 o                         
   7  13  15         22.22       -135.37       135.37 o                         
   0  14  15        359.17        308.44       154.31 o                         
   1  14  15        930.77       1095.40       131.60 o                         
   2  14  15          3.74         30.58        85.66 o                         
   3  14  15       1419.94       1282.15       126.61 o                         
   4  14  15       1159.20        843.81       123.06 o                         
   5  14  15        951.00       1053.14       228.63 o                         
   6  14  15         15.53        304.08       154.12 o                         
   1  15  15       2145.53       2287.56       174.07 o                         
   2  15  15       1263.28       1237.06       122.33 o                         
   3  15  15       1996.06       1784.17       170.91 o                         
   4  15  15        307.28        280.93       104.18 o                         
   5  15  15       1861.47       1528.06       179.00 o                         
   6  15  15        614.58        637.54       165.71 o                         
   0  16  15        471.84        514.16       177.52 o                         
   1  16  15       1083.54       1180.85       143.94 o                         
   2  16  15        670.28        583.78       133.05 o                         
   3  16  15       1317.82       1310.42       166.76 o                         
   4  16  15       1052.81       1180.19       211.82 o                         
   5  16  15        111.44       -122.68       122.68 o                         
   1  17  15        133.38        -15.54       109.20 o                         
   2  17  15         88.11         90.50       131.03 o                         
   3  17  15        452.95        242.17       153.02 o                         
   4  17  15          0.85         27.34       100.38 o                         
   5  17  15         51.74         -9.57       143.59 o                         
   0  18  15       2825.42       2677.21       565.39 o                         
   1  18  15        612.53        747.24       134.97 o                         
   2  18  15         15.25        -92.53       121.39 o                         
   3  18  15        484.44        430.74       146.26 o                         
   4  18  15        656.68        591.93       255.50 o                         
   1  19  15        791.67        866.10       180.25 o                         
   2  19  15        847.54        946.88       164.89 o                         
   3  19  15         12.85        -61.83       127.72 o                         
   4  19  15        563.35        493.02       211.86 o                         
   0  20  15        648.72        792.88       204.15 o                         
   1  20  15        348.43        164.51       160.75 o                         
   2  20  15        179.86        197.71       140.20 o                         
   3  20  15        336.68        265.12       161.76 o                         
   1  21  15        176.18        101.71       301.25 o                         
   2  21  15         71.41        148.52       137.93 o                         
   0   0  16       8157.10       8583.61       573.42 o                         
   1   0  16      22829.65      22525.10       690.83 o                         
   2   0  16       2702.61       2348.43       244.15 o                         
   3   0  16      15736.62      15235.61       431.88 o                         
   4   0  16       8761.45       8130.32       304.44 o                         
   5   0  16        109.54        144.38       143.97 o                         
   6   0  16       2225.30       1730.00       209.41 o                         
   7   0  16       3825.63       3827.78       274.88 o                         
   8   0  16       2785.83       2834.39       363.53 o                         
   1   1  16       2785.58       2843.76       142.87 o                         
   2   1  16       1964.86       2152.85       155.38 o                         
   3   1  16         39.16         84.94        68.43 o                         
   4   1  16        179.74        289.48        80.51 o                         
   5   1  16        874.78        888.12       108.26 o                         
   6   1  16       2452.79       2359.88       151.90 o                         
   7   1  16        154.37        177.60       112.08 o                         
   8   1  16        356.62        -32.57       109.60 o                         
   0   2  16        289.51        415.97       105.15 o                         
   1   2  16        137.65        168.09        64.18 o                         
   2   2  16          0.24         38.20        64.66 o                         
   3   2  16       1683.02       1721.58       120.86 o                         
   4   2  16       1593.35       1571.30       125.40 o                         
   5   2  16        256.23        191.55        94.05 o                         
   6   2  16         49.23         -5.64        96.13 o                         
   7   2  16         14.38        -59.96       104.76 o                         
   8   2  16         91.91        -97.54        97.54 o                         
   1   3  16         65.98        -10.59        47.42 o                         
   2   3  16       3257.41       3644.49       159.68 o                         
   3   3  16        340.56        378.70        85.08 o                         
   4   3  16         95.57        127.10        82.91 o                         
   5   3  16       1643.39       1754.66       142.70 o                         
   6   3  16        482.11        567.23       143.32 o                         
   7   3  16         66.31          2.58       108.38 o                         
   8   3  16          9.40         82.60       152.52 o                         
   0   4  16       5610.52       5639.81       254.11 o                         
   1   4  16       5775.22       6102.38       155.02 o                         
   2   4  16        410.29        573.83        94.82 o                         
   3   4  16       6897.05       6679.65       200.60 o                         
   4   4  16       1961.26       2339.66       146.79 o                         
   5   4  16       1838.36       1791.35       142.47 o                         
   6   4  16       3790.15       3413.61       193.95 o                         
   7   4  16       3510.67       3283.84       200.65 o                         
   8   4  16        201.41        379.22       156.30 o                         
   1   5  16       2050.82       2081.49       101.09 o                         
   2   5  16       6612.96       6219.87       159.25 o                         
   3   5  16       1837.84       1853.36       131.58 o                         
   4   5  16        177.30        143.37        88.48 o                         
   5   5  16       1056.47       1014.98       120.95 o                         
   6   5  16       1320.61       1294.26       144.80 o                         
   7   5  16        683.88        621.44       128.46 o                         
   8   5  16        215.48        202.32       118.09 o                         
   0   6  16       1208.70       1287.11       116.92 o                         
   1   6  16        418.14        447.78        60.93 o                         
   2   6  16         45.54        115.94        41.68 o                         
   3   6  16       3351.29       3471.14       167.89 o                         
   4   6  16       1092.73       1040.97       101.57 o                         
   5   6  16          0.51         39.12        95.27 o                         
   6   6  16         21.05         44.31       104.15 o                         
   7   6  16       1636.07       1488.73       156.06 o                         
   8   6  16          0.16        -88.87       110.59 o                         
   1   7  16       4009.62       4271.25       150.78 o                         
   2   7  16       8672.76       8747.79       287.73 o                         
   3   7  16          9.02         28.92        76.54 o                         
   4   7  16          1.89         26.29        75.35 o                         
   5   7  16        521.91        580.25       109.76 o                         
   6   7  16        728.84        840.09       128.13 o                         
   7   7  16         35.23          4.95       133.07 o                         
   8   7  16         30.57        -25.35       178.28 o                         
   0   8  16       6624.06       6589.67       227.80 o                         
   1   8  16       3888.35       3879.24       153.86 o                         
   2   8  16        179.96        189.30        68.82 o                         
   3   8  16       6020.71       5894.04       208.35 o                         
   4   8  16       3736.96       3835.87       166.79 o                         
   5   8  16        668.08        506.47       110.13 o                         
   6   8  16        798.43        854.18       129.65 o                         
   7   8  16        923.57        551.84       133.65 o                         
   8   8  16        600.47        488.57       155.08 o                         
   1   9  16       1241.92       1243.75       103.87 o                         
   2   9  16        493.04        435.66        78.10 o                         
   3   9  16       1562.66       1476.39       128.00 o                         
   4   9  16       1210.44       1137.64       132.01 o                         
   5   9  16       2540.32       2352.61       165.02 o                         
   6   9  16       1170.90        716.25       221.21 o                         
   7   9  16         99.71        226.43       109.75 o                         
   0  10  16       1363.35       1396.98       194.41 o                         
   1  10  16         32.32         16.62        53.86 o                         
   2  10  16         17.77        -61.97        61.97 o                         
   3  10  16       1997.58       2052.80       122.83 o                         
   4  10  16        670.60        757.96        86.15 o                         
   5  10  16          3.34        -56.94        96.88 o                         
   6  10  16        120.37        168.95       105.65 o                         
   7  10  16       1084.12       1163.36       161.66 o                         
   1  11  16         74.34        -14.79        54.11 o                         
   2  11  16        332.42        254.95        75.20 o                         
   3  11  16         13.14        -17.95        70.61 o                         
   4  11  16        134.64         81.40        70.78 o                         
   5  11  16        240.44        286.66       107.25 o                         
   6  11  16        921.71        795.65       185.41 o                         
   7  11  16          6.12       -112.17       141.39 o                         
   0  12  16       5295.36       5577.43       413.75 o                         
   1  12  16         54.16         76.48       101.57 o                         
   2  12  16        243.48        233.76        70.53 o                         
   3  12  16       1795.17       1942.19       122.07 o                         
   4  12  16       2267.09       2150.88       155.23 o                         
   5  12  16       2057.83       1967.49       156.23 o                         
   6  12  16        587.25        506.43       122.86 o                         
   7  12  16       1251.42       1553.68       326.46 o                         
   1  13  16       2633.98       2557.23       174.67 o                         
   2  13  16       2832.65       2628.41       134.95 o                         
   3  13  16       3574.77       3519.13       178.64 o                         
   4  13  16        463.79        424.25       106.09 o                         
   5  13  16       3949.52       4213.46       216.05 o                         
   6  13  16        309.90        419.54       158.15 o                         
   0  14  16       1491.26       1608.45       215.29 o                         
   1  14  16       1282.14       1178.16       138.71 o                         
   2  14  16        178.21        156.86        89.36 o                         
   3  14  16         25.36         43.28        94.08 o                         
   4  14  16        305.53        465.72       110.80 o                         
   5  14  16         41.47         49.04        99.21 o                         
   6  14  16        351.62       -118.19       139.99 o                         
   1  15  16         56.98        -30.45       100.33 o                         
   2  15  16        429.93        509.41       106.36 o                         
   3  15  16        166.47        265.82       127.95 o                         
   4  15  16          0.35         51.03       115.97 o                         
   5  15  16        156.71         31.36       134.46 o                         
   6  15  16        476.26        299.38       159.07 o                         
   0  16  16       2301.33       2173.73       248.47 o                         
   1  16  16        945.06        724.77       134.92 o                         
   2  16  16         73.32        116.46       120.33 o                         
   3  16  16         83.96        141.02       145.82 o                         
   4  16  16        725.36        731.08       123.92 o                         
   5  16  16          8.32       -113.08       129.84 o                         
   1  17  16       1057.43       1274.65       154.89 o                         
   2  17  16        468.74        381.59       164.37 o                         
   3  17  16       1095.64        892.06       157.70 o                         
   4  17  16         18.75       -120.25       120.25 o                         
   5  17  16        865.69        661.34       166.79 o                         
   0  18  16        299.69        545.35       195.74 o                         
   1  18  16        346.26        444.22       130.79 o                         
   2  18  16         58.88         34.92       125.55 o                         
   3  18  16       1096.75       1182.37       169.43 o                         
   4  18  16        323.06        489.26       196.15 o                         
   1  19  16        551.08        650.07       174.88 o                         
   2  19  16         64.23        185.05       137.90 o                         
   3  19  16        578.58        465.05       155.60 o                         
   0  20  16        266.09        435.76       191.10 o                         
   1  20  16        457.24        401.78       172.10 o                         
   2  20  16          3.05        -44.65       173.81 o                         
   1   1  17       3032.94       3105.75       189.94 o                         
   2   1  17        651.27        679.37        83.58 o                         
   3   1  17        501.34        647.50       129.04 o                         
   4   1  17        891.31        988.69       107.03 o                         
   5   1  17        249.27        221.03        92.63 o                         
   6   1  17       1055.50       1074.00       139.45 o                         
   7   1  17        244.34        196.33       121.76 o                         
   8   1  17        367.70        384.94       131.90 o                         
   0   2  17       2580.21       2622.12       199.90 o                         
   1   2  17       6059.65       6011.80       165.42 o                         
   2   2  17        557.14        533.74        85.80 o                         
   3   2  17      10246.20       9485.30       249.74 o                         
   4   2  17       4483.36       4150.77       189.47 o                         
   5   2  17        642.81        693.87       116.52 o                         
   6   2  17        275.91        196.72       110.61 o                         
   7   2  17       3961.88       3738.71       222.54 o                         
   8   2  17         98.00        -83.01       111.54 o                         
   1   3  17       2981.55       3226.30       163.68 o                         
   2   3  17       3014.00       2991.55       148.77 o                         
   3   3  17       2857.91       3098.01       157.99 o                         
   4   3  17         52.28         73.38        85.44 o                         
   5   3  17       4340.65       4017.38       210.73 o                         
   6   3  17        656.55        911.39       177.10 o                         
   7   3  17        174.82         83.13       119.73 o                         
   8   3  17       1296.80       1122.80       152.69 o                         
   0   4  17       3353.80       3439.67       232.02 o                         
   1   4  17         16.26         66.73        52.27 o                         
   2   4  17         31.54         18.70        71.60 o                         
   3   4  17         70.90          5.10        68.70 o                         
   4   4  17        727.47        547.36       100.28 o                         
   5   4  17         84.12        245.32       105.01 o                         
   6   4  17         51.35         32.94       110.47 o                         
   7   4  17        289.63        290.98       124.26 o                         
   8   4  17          0.08        126.20       124.29 o                         
   1   5  17       6141.26       6296.75       162.88 o                         
   2   5  17        449.11        450.15        65.24 o                         
   3   5  17        344.89        311.21        88.88 o                         
   4   5  17         71.06         74.52        86.42 o                         
   5   5  17        576.42        549.73       112.36 o                         
   6   5  17        130.70         30.93       108.30 o                         
   7   5  17        214.36        240.31       122.20 o                         
   8   5  17        153.72        227.04       121.98 o                         
   0   6  17       6587.73       6562.27       370.33 o                         
   1   6  17       2223.14       2330.25       118.48 o                         
   2   6  17          3.13        -15.15        45.81 o                         
   3   6  17       5697.01       5778.23       205.71 o                         
   4   6  17       1359.01       1446.67       134.52 o                         
   5   6  17        868.13        912.43       123.77 o                         
   6   6  17        639.66        606.61       130.35 o                         
   7   6  17       3551.82       3491.06       212.46 o                         
   8   6  17         60.78        108.05       113.21 o                         
   1   7  17       2881.17       3032.18       116.30 o                         
   2   7  17       1629.23       1845.97       128.37 o                         
   3   7  17        767.78        857.56       142.40 o                         
   4   7  17       1734.51       1644.75       121.94 o                         
   5   7  17       3855.09       3961.14       300.51 o                         
   6   7  17        170.32        176.27       111.79 o                         
   7   7  17         91.46        -64.95       110.51 o                         
   0   8  17        330.41        414.33        88.39 o                         
   1   8  17       2072.91       2201.10       130.90 o                         
   2   8  17         11.65         21.39        66.93 o                         
   3   8  17       1002.02       1197.33       155.28 o                         
   4   8  17         64.87        -19.31        81.05 o                         
   5   8  17         16.46        -48.70        94.01 o                         
   6   8  17         76.53        -13.19       111.96 o                         
   7   8  17        446.27        382.28       167.57 o                         
   1   9  17         58.19        146.64        69.13 o                         
   2   9  17        187.07        192.68        74.45 o                         
   3   9  17        512.36        594.54        99.86 o                         
   4   9  17          1.17        -26.41        79.44 o                         
   5   9  17       1553.05       1183.98       168.41 o                         
   6   9  17         66.60       -104.23       104.23 o                         
   7   9  17         97.88        107.77       115.01 o                         
   0  10  17       5556.64       5521.23       328.12 o                         
   1  10  17       4336.33       4437.15       170.92 o                         
   2  10  17         53.19         53.72        68.58 o                         
   3  10  17       2370.25       2776.76       141.93 o                         
   4  10  17       2147.72       2079.16       120.24 o                         
   5  10  17        886.94        656.52       128.12 o                         
   6  10  17        119.19         86.45       113.09 o                         
   7  10  17       1421.22       1114.62       149.43 o                         
   1  11  17       2354.83       2364.01       167.74 o                         
   2  11  17        431.88        246.88        78.31 o                         
   3  11  17       2792.10       2708.04       143.40 o                         
   4  11  17         37.54        116.61       100.86 o                         
   5  11  17       2555.40       2291.86       169.61 o                         
   6  11  17        999.79       1028.22       146.89 o                         
   7  11  17          2.61          0.87       143.86 o                         
   0  12  17        154.46         52.62       150.50 o                         
   1  12  17        176.14        132.42       103.02 o                         
   2  12  17         97.70         72.39        66.55 o                         
   3  12  17       1186.24       1374.25       112.95 o                         
   4  12  17          7.54        -33.50       104.30 o                         
   5  12  17         44.16         41.95       107.68 o                         
   6  12  17         63.04          1.01       109.50 o                         
   1  13  17        600.85        581.77       126.22 o                         
   2  13  17        199.93        112.03        97.20 o                         
   3  13  17        194.80        179.24        81.08 o                         
   4  13  17         11.88        153.15       102.24 o                         
   5  13  17         61.60        -13.27       140.11 o                         
   6  13  17         27.67        156.45       153.15 o                         
   0  14  17       3437.27       3599.58       301.07 o                         
   1  14  17        879.22        820.00       139.19 o                         
   2  14  17        187.38        143.82        98.58 o                         
   3  14  17       1042.53        926.55       146.56 o                         
   4  14  17        390.73        380.13       113.04 o                         
   5  14  17        174.53        216.00       109.99 o                         
   6  14  17        362.11        446.52       167.85 o                         
   1  15  17       2406.45       2572.66       198.58 o                         
   2  15  17       1740.08       1780.27       149.86 o                         
   3  15  17        339.03        389.09       140.60 o                         
   4  15  17         73.00         40.08       101.46 o                         
   5  15  17       1877.47       1706.01       196.11 o                         
   0  16  17          6.70       -145.51       145.51 o                         
   1  16  17        377.28        486.48       178.29 o                         
   2  16  17        339.55        220.04       132.07 o                         
   3  16  17       2213.75       1928.81       191.23 o                         
   4  16  17        448.85        593.04       145.55 o                         
   5  16  17         14.93        -37.28       133.27 o                         
   1  17  17        165.96        124.53       117.54 o                         
   2  17  17        109.81         21.45       128.46 o                         
   3  17  17         13.22       -124.54       124.54 o                         
   4  17  17        122.95         24.92       166.01 o                         
   0  18  17        413.76        151.11       192.81 o                         
   1  18  17        119.34        -79.71       108.66 o                         
   2  18  17        373.92        541.12       147.77 o                         
   3  18  17        681.10        671.53       159.15 o                         
   4  18  17        414.18        357.31       196.89 o                         
   1  19  17       1071.36       1291.74       204.25 o                         
   2  19  17        227.71        213.09       146.18 o                         
   3  19  17       1899.79       2078.64       207.13 o                         
   0  20  17       1034.78        943.66       225.95 o                         
   1  20  17        141.35         69.62       165.38 o                         
   0   0  18       3339.96       3838.00       337.42 o                         
   1   0  18       1185.65       1109.68       253.07 o                         
   2   0  18       1746.03       1937.50       167.83 o                         
   3   0  18       8692.19       8355.17       313.75 o                         
   4   0  18       2194.36       2441.35       210.74 o                         
   5   0  18       1401.20       1671.12       256.13 o                         
   6   0  18        522.56        666.34       166.37 o                         
   7   0  18       2277.29       2116.40       230.30 o                         
   8   0  18        369.71        224.51       300.27 o                         
   1   1  18       1608.88       1536.80       129.58 o                         
   2   1  18       3146.76       3301.68       147.46 o                         
   3   1  18       4419.77       4676.80       181.81 o                         
   4   1  18        914.29       1023.10       118.71 o                         
   5   1  18       5345.07       5147.13       241.02 o                         
   6   1  18        381.48        306.62       118.97 o                         
   7   1  18        143.27        190.74       126.15 o                         
   8   1  18        451.63        184.47       149.32 o                         
   0   2  18          2.42        -13.39       100.42 o                         
   1   2  18       1284.70       1314.38        92.06 o                         
   2   2  18       1830.04       2210.30       204.67 o                         
   3   2  18         37.65        -77.40        77.40 o                         
   4   2  18          1.41         47.24        90.94 o                         
   5   2  18         16.18        163.06       104.65 o                         
   6   2  18         32.47        -88.39       109.79 o                         
   7   2  18         92.37        250.05       127.01 o                         
   8   2  18         10.69        -31.95       113.50 o                         
   1   3  18       9474.17       9553.25       215.98 o                         
   2   3  18        725.88        998.31       106.56 o                         
   3   3  18        796.13        828.03       105.73 o                         
   4   3  18          4.51        -13.42        89.74 o                         
   5   3  18       2146.14       2195.14       162.11 o                         
   6   3  18        907.11        907.74       140.53 o                         
   7   3  18        372.46        317.50       131.09 o                         
   8   3  18       1126.78        875.66       151.36 o                         
   0   4  18       5406.33       5318.59       219.52 o                         
   1   4  18       5895.67       5634.88       161.52 o                         
   2   4  18        917.45       1049.00        87.31 o                         
   3   4  18       7562.89       7280.66       205.13 o                         
   4   4  18       3534.73       3350.86       178.84 o                         
   5   4  18        805.81        840.13       140.94 o                         
   6   4  18        320.30        404.07       125.14 o                         
   7   4  18       2751.33       2232.94       182.76 o                         
   8   4  18        242.58         35.63       137.03 o                         
   1   5  18       5506.01       5520.18       159.74 o                         
   2   5  18       2395.92       2443.56       115.87 o                         
   3   5  18        121.98         79.41        77.74 o                         
   4   5  18        371.87        493.91       108.37 o                         
   5   5  18       2601.65       2544.25       175.50 o                         
   6   5  18       2300.41       2143.38       192.65 o                         
   7   5  18         27.59        -91.52       112.61 o                         
   0   6  18       3603.94       3817.01       389.82 o                         
   1   6  18       1079.02       1230.88        83.72 o                         
   2   6  18        948.84        951.21       112.14 o                         
   3   6  18        452.05        514.73       101.76 o                         
   4   6  18         59.43        105.80        92.94 o                         
   5   6  18          0.49        -47.96       102.21 o                         
   6   6  18          1.26         -5.44       112.94 o                         
   7   6  18        107.02         53.29       120.39 o                         
   1   7  18       1657.59       1735.75       102.55 o                         
   2   7  18        316.00        443.83        91.77 o                         
   3   7  18        144.56        100.73        84.13 o                         
   4   7  18        886.61       1030.28       113.04 o                         
   5   7  18       1113.53       1339.67       146.17 o                         
   6   7  18        295.16        220.89       120.46 o                         
   7   7  18         19.33       -107.54       107.54 o                         
   0   8  18       1559.43       1740.85       143.72 o                         
   1   8  18       4920.33       4865.25       180.83 o                         
   2   8  18         42.94        -23.66        71.05 o                         
   3   8  18       3152.42       3737.59       191.11 o                         
   4   8  18       2083.23       2149.51       140.93 o                         
   5   8  18       2745.09       2275.98       170.28 o                         
   6   8  18       1478.83       1549.62       161.96 o                         
   7   8  18       3723.13       3207.21       212.63 o                         
   1   9  18       3857.05       3857.01       163.88 o                         
   2   9  18       4786.63       4763.22       173.61 o                         
   3   9  18       2032.22       1962.90       129.99 o                         
   4   9  18          5.72         -7.54        80.39 o                         
   5   9  18       6554.42       5899.67       248.62 o                         
   6   9  18        680.77        563.99       138.47 o                         
   7   9  18         32.91       -112.97       112.97 o                         
   0  10  18       2072.40       2234.94       250.06 o                         
   1  10  18        193.74        210.25        77.59 o                         
   2  10  18       1709.30       1798.64       133.98 o                         
   3  10  18         15.84         55.23        86.98 o                         
   4  10  18        331.13        353.35        83.21 o                         
   5  10  18         42.70        -71.52       110.24 o                         
   6  10  18          4.30        104.08       117.52 o                         
   7  10  18        302.95        380.97       131.99 o                         
   1  11  18        303.78        496.26       123.98 o                         
   2  11  18        425.92        402.98        87.75 o                         
   3  11  18         50.41        114.39        81.73 o                         
   4  11  18        344.86        187.50        81.92 o                         
   5  11  18        216.43        112.57       125.12 o                         
   6  11  18        358.05        156.27       120.11 o                         
   0  12  18       5718.44       6445.38       372.90 o                         
   1  12  18       3698.28       3966.07       219.59 o                         
   2  12  18       1509.17       1518.70       117.44 o                         
   3  12  18        790.19        767.17       103.11 o                         
   4  12  18        903.33        891.75       117.07 o                         
   5  12  18        333.71        480.13       121.80 o                         
   6  12  18        635.96        645.63       137.42 o                         
   1  13  18       5113.11       5329.88       250.07 o                         
   2  13  18       1383.24       1560.11       142.97 o                         
   3  13  18        642.67        701.11       111.12 o                         
   4  13  18        419.90        314.50       111.87 o                         
   5  13  18       3817.35       4286.48       368.69 o                         
   6  13  18         83.71         50.01       149.52 o                         
   0  14  18        139.41        116.54       159.66 o                         
   1  14  18         16.54         14.90       124.03 o                         
   2  14  18         54.32        -27.92        96.77 o                         
   3  14  18       1380.54       1431.80       141.17 o                         
   4  14  18          5.13        114.33       102.85 o                         
   5  14  18        342.02        429.65       135.56 o                         
   1  15  18         79.36        157.19       119.00 o                         
   2  15  18         50.96        -88.99        97.19 o                         
   3  15  18        135.20         19.81       122.99 o                         
   4  15  18          0.29         87.62       104.23 o                         
   5  15  18        148.64         12.69       130.85 o                         
   0  16  18        805.52        605.87       193.24 o                         
   1  16  18        716.48        541.49       177.48 o                         
   2  16  18        167.32        103.47       127.04 o                         
   3  16  18       2160.35       1782.99       194.42 o                         
   4  16  18        397.11        454.56       284.67 o                         
   1  17  18        918.65        940.92       151.95 o                         
   2  17  18        538.06        606.68       170.43 o                         
   3  17  18        699.65        472.64       155.28 o                         
   4  17  18          8.35         89.04       171.23 o                         
   0  18  18        106.01        229.88       186.59 o                         
   1  18  18        126.59        180.08       145.15 o                         
   2  18  18         39.54          5.10       131.52 o                         
   3  18  18        340.36        353.97       150.75 o                         
   1  19  18        224.11        170.84       158.75 o                         
   2  19  18        200.86        507.50       157.99 o                         
   1   1  19       4180.52       4092.29       236.56 o                         
   2   1  19       2487.69       2657.17       138.61 o                         
   3   1  19       2918.63       3244.74       160.34 o                         
   4   1  19        450.22        450.59        96.87 o                         
   5   1  19       4537.61       4360.66       200.11 o                         
   6   1  19        279.29        349.70       129.86 o                         
   7   1  19         92.77        182.06       126.20 o                         
   0   2  19       2356.67       2642.74       180.08 o                         
   1   2  19       1372.66       1358.13       112.19 o                         
   2   2  19        970.02        798.93       116.09 o                         
   3   2  19       1766.95       1866.92       179.86 o                         
   4   2  19       2588.83       2742.90       166.38 o                         
   5   2  19        660.56        817.73       130.27 o                         
   6   2  19        664.72        511.02       131.04 o                         
   7   2  19       2969.23       2746.69       206.46 o                         
   1   3  19      12818.18      12492.45       264.68 o                         
   2   3  19        612.42        558.43        98.22 o                         
   3   3  19        556.61        550.99       102.07 o                         
   4   3  19       1444.92       1363.09       155.39 o                         
   5   3  19       4354.20       4351.63       218.73 o                         
   6   3  19        112.27        104.62       119.79 o                         
   7   3  19        138.97        -60.13       122.93 o                         
   0   4  19        100.38        231.48        92.59 o                         
   1   4  19        141.09        135.20        60.76 o                         
   2   4  19        731.04        685.38        82.09 o                         
   3   4  19         51.09         35.30        87.24 o                         
   4   4  19         14.21        -54.02        96.42 o                         
   5   4  19         21.95        -51.51       110.66 o                         
   6   4  19        117.76        232.21       119.97 o                         
   7   4  19         97.00         52.39       135.21 o                         
   1   5  19        386.66        443.93       117.07 o                         
   2   5  19        434.22        359.27        71.43 o                         
   3   5  19        811.65        925.62       104.94 o                         
   4   5  19          1.71        -92.47        92.47 o                         
   5   5  19        293.43        232.42       113.71 o                         
   6   5  19       1054.46       1123.97       153.33 o                         
   7   5  19        513.13        604.45       143.56 o                         
   0   6  19       5835.57       6363.50       251.93 o                         
   1   6  19       2413.79       2496.80       114.82 o                         
   2   6  19        866.40        897.97       110.26 o                         
   3   6  19       2260.63       2255.37       169.70 o                         
   4   6  19       2057.77       2018.04       157.37 o                         
   5   6  19        218.00        134.13       113.70 o                         
   6   6  19         50.35         15.88       114.35 o                         
   7   6  19        990.41        710.29       201.98 o                         
   1   7  19       6484.90       6614.37       191.57 o                         
   2   7  19       3472.76       3215.03       156.97 o                         
   3   7  19       3486.18       3567.86       186.94 o                         
   4   7  19        157.93        236.89        93.82 o                         
   5   7  19       4985.90       4508.18       390.36 o                         
   6   7  19        140.14        -66.53       119.19 o                         
   7   7  19         54.50        -99.58       126.28 o                         
   0   8  19        130.50        194.13        76.72 o                         
   1   8  19         72.45         49.75        75.20 o                         
   2   8  19        554.24        578.25        93.63 o                         
   3   8  19         18.48        -10.15        94.00 o                         
   4   8  19        349.59        387.12       100.87 o                         
   5   8  19        675.09        552.66       127.10 o                         
   6   8  19         25.65        240.37       124.98 o                         
   7   8  19        449.38        332.42       151.94 o                         
   1   9  19        603.31        570.07        92.62 o                         
   2   9  19        323.18        268.79        85.08 o                         
   3   9  19       1724.13       1862.87       131.75 o                         
   4   9  19          8.93        -53.85        80.20 o                         
   5   9  19         34.83       -109.11       109.11 o                         
   6   9  19         25.59        -33.46       117.60 o                         
   0  10  19        602.62        638.77       184.24 o                         
   1  10  19        230.64        126.37       137.70 o                         
   2  10  19        806.52        974.71       106.15 o                         
   3  10  19       2224.35       2391.18       147.17 o                         
   4  10  19        644.81        682.76       101.24 o                         
   5  10  19         98.11          5.12       113.07 o                         
   6  10  19        417.15        385.18       137.42 o                         
   1  11  19       1673.58       1829.12       221.77 o                         
   2  11  19        361.77        361.83        90.55 o                         
   3  11  19        603.08        640.53       103.89 o                         
   4  11  19         74.21         35.26        79.62 o                         
   5  11  19       3463.23       3738.90       215.48 o                         
   6  11  19        827.57        813.34       146.60 o                         
   0  12  19        735.34        680.44       189.02 o                         
   1  12  19       2574.61       2706.17       229.31 o                         
   2  12  19          2.76         65.79       103.18 o                         
   3  12  19       2189.91       2355.59       145.01 o                         
   4  12  19        237.75        280.42       101.27 o                         
   5  12  19          7.77        126.79       123.40 o                         
   6  12  19        212.05         19.11       123.82 o                         
   1  13  19         72.33        197.17       126.26 o                         
   2  13  19        325.51        292.83       115.06 o                         
   3  13  19         20.55        114.46        83.07 o                         
   4  13  19         11.92        123.13       106.86 o                         
   5  13  19          4.54         74.58       113.17 o                         
   0  14  19       1371.35       1880.80       251.93 o                         
   1  14  19       1390.05       1328.05       166.11 o                         
   2  14  19        218.40          9.93       120.70 o                         
   3  14  19       1978.68       2295.04       216.95 o                         
   4  14  19        914.61        792.76       146.36 o                         
   5  14  19        578.78        321.71       124.03 o                         
   1  15  19       1175.05       1440.29       170.54 o                         
   2  15  19        396.26        488.00       123.58 o                         
   3  15  19        501.57        266.49       144.54 o                         
   4  15  19         75.20        -38.57       116.93 o                         
   0  16  19        630.28        638.36       207.33 o                         
   1  16  19        581.57        575.84       143.56 o                         
   2  16  19          0.45        191.90       136.95 o                         
   3  16  19         30.54         14.81       147.85 o                         
   4  16  19         27.33        163.69       179.54 o                         
   1  17  19         12.45         82.49       128.07 o                         
   2  17  19        250.17        206.06       139.93 o                         
   3  17  19         16.85        -14.73       132.77 o                         
   0  18  19        453.00        347.39       194.81 o                         
   1  18  19        681.21        644.02       184.58 o                         
   2  18  19         38.19        117.87       150.75 o                         
   1  19  19       1453.70       2061.34       332.01 o                         
   0   0  20        111.05        -16.07       150.64 o                         
   1   0  20       5723.55       5729.93       403.70 o                         
   2   0  20        644.98        646.07       134.72 o                         
   3   0  20        850.28        679.08       149.67 o                         
   4   0  20       1983.63       1666.09       191.55 o                         
   5   0  20       1764.54       1839.12       307.87 o                         
   6   0  20        989.96        854.66       305.57 o                         
   7   0  20       3269.31       2923.57       339.57 o                         
   1   1  20       5204.01       5357.68       199.33 o                         
   2   1  20        195.22        309.32        89.21 o                         
   3   1  20        828.06        955.79       130.84 o                         
   4   1  20        110.67          4.44       100.31 o                         
   5   1  20       3849.07       3847.24       215.54 o                         
   6   1  20        941.80        936.35       147.61 o                         
   7   1  20         48.85         95.57       124.27 o                         
   0   2  20        487.23        672.41       115.66 o                         
   1   2  20         97.97        147.64        68.52 o                         
   2   2  20       1280.19       1092.22       185.54 o                         
   3   2  20        316.87        374.08       101.85 o                         
   4   2  20        190.59         55.61        99.80 o                         
   5   2  20        206.12        248.13       118.88 o                         
   6   2  20        195.50        171.81       123.75 o                         
   7   2  20         17.48        -65.66       123.05 o                         
   1   3  20       2939.25       3216.56       145.53 o                         
   2   3  20       1602.24       1742.71       134.72 o                         
   3   3  20        927.64       1132.90       119.92 o                         
   4   3  20        437.16        380.83       113.18 o                         
   5   3  20       3798.53       3566.20       210.96 o                         
   6   3  20        310.99        305.57       137.36 o                         
   7   3  20          2.44        -80.73       123.11 o                         
   0   4  20       3477.38       3603.26       208.02 o                         
   1   4  20       5352.38       5469.94       177.57 o                         
   2   4  20         15.77        -17.84        61.11 o                         
   3   4  20       6632.49       6482.48       223.68 o                         
   4   4  20        397.61        418.65       117.69 o                         
   5   4  20       1449.36       1621.80       156.41 o                         
   6   4  20        648.41        447.11       134.51 o                         
   7   4  20       2348.26       2263.87       195.06 o                         
   1   5  20       3356.28       3021.59       132.80 o                         
   2   5  20        241.00        309.03       102.25 o                         
   3   5  20       2004.74       1915.44       135.24 o                         
   4   5  20          4.26        -49.47       101.47 o                         
   5   5  20       4778.51       4919.94       239.04 o                         
   6   5  20         61.61         88.74       125.60 o                         
   7   5  20          7.29         57.80       135.00 o                         
   0   6  20       3130.69       3231.49       204.65 o                         
   1   6  20        138.22        276.30        66.73 o                         
   2   6  20       1438.57       1299.38       126.22 o                         
   3   6  20          9.33         16.86        93.45 o                         
   4   6  20          0.49        -95.77       100.38 o                         
   5   6  20        264.03        245.03       120.93 o                         
   6   6  20          0.49        107.54       127.90 o                         
   7   6  20        449.09        338.33       141.97 o                         
   1   7  20        658.74        705.55        99.70 o                         
   2   7  20        833.66       1054.01       107.34 o                         
   3   7  20        328.39        288.02       106.45 o                         
   4   7  20          5.39         14.45       104.55 o                         
   5   7  20       1280.21       1367.33       157.10 o                         
   6   7  20          4.87         10.96       116.93 o                         
   7   7  20         34.03       -126.16       126.16 o                         
   0   8  20        129.23        232.55       156.71 o                         
   1   8  20       2658.32       2939.49       159.57 o                         
   2   8  20        141.57        200.64        88.21 o                         
   3   8  20       5704.14       5688.06       205.30 o                         
   4   8  20       1220.20       1304.04       129.25 o                         
   5   8  20        677.59        679.59       140.18 o                         
   6   8  20        242.44        202.57       132.51 o                         
   1   9  20       5917.63       6208.05       200.54 o                         
   2   9  20        671.81        668.38       101.88 o                         
   3   9  20       1396.76       1218.98       122.76 o                         
   4   9  20        937.05        938.63       107.54 o                         
   5   9  20       3040.11       2973.71       365.66 o                         
   6   9  20        109.08        227.67       131.58 o                         
   0  10  20         62.47         50.08       159.67 o                         
   1  10  20        321.98        192.54       119.88 o                         
   2  10  20         18.61         27.91        79.49 o                         
   3  10  20       1173.61       1211.42       122.80 o                         
   4  10  20         98.61         87.63        85.29 o                         
   5  10  20          8.31        102.32       118.23 o                         
   6  10  20         25.15       -129.87       129.87 o                         
   1  11  20        108.98        226.99       119.36 o                         
   2  11  20        505.80        374.02        94.51 o                         
   3  11  20        658.41        644.61       104.92 o                         
   4  11  20        146.80         14.81        81.13 o                         
   5  11  20        247.35        155.33       123.25 o                         
   6  11  20        262.96        207.46       143.26 o                         
   0  12  20        460.87        375.42       185.98 o                         
   1  12  20       1229.58       1330.68       163.65 o                         
   2  12  20         60.54        136.62       110.70 o                         
   3  12  20       4276.09       4324.55       253.10 o                         
   4  12  20         27.35         25.38        95.44 o                         
   5  12  20        829.03        584.69       139.42 o                         
   1  13  20       3228.13       3405.18       229.37 o                         
   2  13  20        739.67       1044.29       137.45 o                         
   3  13  20        414.99        491.89       110.23 o                         
   4  13  20        384.55        438.89       142.07 o                         
   5  13  20       2112.45       1976.71       180.77 o                         
   0  14  20        453.96        318.61       233.99 o                         
   1  14  20       1134.17       1487.03       172.85 o                         
   2  14  20         23.07       -105.42       105.42 o                         
   3  14  20        246.29        163.42       143.31 o                         
   4  14  20        327.08        488.22       148.24 o                         
   1  15  20        197.50        338.07       136.61 o                         
   2  15  20        119.27         69.76       111.47 o                         
   3  15  20          1.70       -128.72       128.72 o                         
   4  15  20         25.73        -22.85       181.28 o                         
   0  16  20       1138.21       1259.95       475.01 o                         
   1  16  20       1121.77       1356.57       168.93 o                         
   2  16  20        180.50         22.75       142.50 o                         
   3  16  20        516.27        371.67       155.01 o                         
   1  17  20       2394.52       2669.32       215.50 o                         
   2  17  20        207.23        223.84       155.10 o                         
   3  17  20        111.11        245.64       231.34 o                         
   0  18  20         33.88        278.33       200.11 o                         
   1  18  20        655.56        889.57       178.21 o                         
   1   1  21        647.89        684.20       108.30 o                         
   2   1  21        376.90        394.33       101.27 o                         
   3   1  21       1899.44       2326.31       344.10 o                         
   4   1  21          1.97         -3.13       102.59 o                         
   5   1  21       2874.60       2738.21       189.21 o                         
   6   1  21        244.26        247.47       135.20 o                         
   7   1  21         51.28        146.02       174.88 o                         
   0   2  21        581.67        756.19       128.60 o                         
   1   2  21       4104.65       4967.16       178.14 o                         
   2   2  21        492.85        203.90       107.88 o                         
   3   2  21       6732.02       6643.83       235.72 o                         
   4   2  21       1684.45       1609.11       151.08 o                         
   5   2  21       1173.72       1352.32       167.77 o                         
   6   2  21        855.71        971.37       164.42 o                         
   7   2  21       3853.01       3637.93       237.72 o                         
   1   3  21       5858.26       6250.86       187.44 o                         
   2   3  21       2193.21       2168.30       135.22 o                         
   3   3  21       1429.30       1379.28       137.08 o                         
   4   3  21        142.42        119.61       107.12 o                         
   5   3  21       2818.16       2733.18       197.67 o                         
   6   3  21        186.09       -105.49       124.87 o                         
   7   3  21        216.39        211.41       141.55 o                         
   0   4  21        453.86        501.12       116.17 o                         
   1   4  21         37.24        159.28        72.41 o                         
   2   4  21         86.62         88.43        69.16 o                         
   3   4  21        328.22        188.50       101.82 o                         
   4   4  21         91.80         31.54       103.25 o                         
   5   4  21        402.46        515.78       133.02 o                         
   6   4  21          5.41        150.84       163.07 o                         
   7   4  21          2.63         46.19       133.65 o                         
   1   5  21       1046.40       1136.53        99.22 o                         
   2   5  21       3442.08       3526.88       186.00 o                         
   3   5  21       1371.26       1291.13       134.29 o                         
   4   5  21         19.68         32.57       107.72 o                         
   5   5  21       1066.35        837.81       143.28 o                         
   6   5  21        226.72         51.94       126.83 o                         
   0   6  21        257.40        293.36       106.80 o                         
   1   6  21       1568.75       1827.77       111.16 o                         
   2   6  21          1.17        -29.08        91.59 o                         
   3   6  21       4699.07       5145.52       316.47 o                         
   4   6  21        352.89        553.90       168.47 o                         
   5   6  21         79.61         -4.49       116.79 o                         
   6   6  21        427.38        529.86       148.36 o                         
   1   7  21       4855.19       5480.16       195.52 o                         
   2   7  21         76.99         74.85        85.24 o                         
   3   7  21        630.37        572.58       115.57 o                         
   4   7  21        301.28        178.17       111.53 o                         
   5   7  21       2629.65       2569.07       232.00 o                         
   6   7  21        388.81        297.01       140.83 o                         
   0   8  21       1674.49       1886.11       372.57 o                         
   1   8  21       1446.12       1440.80       118.06 o                         
   2   8  21         33.50        -22.65        85.76 o                         
   3   8  21        658.87        708.03       112.69 o                         
   4   8  21        105.06         47.33        97.47 o                         
   5   8  21         59.52        223.10       127.46 o                         
   6   8  21        123.11        -83.64       121.80 o                         
   1   9  21        633.05        709.01       100.11 o                         
   2   9  21       1006.03       1254.64       120.65 o                         
   3   9  21        336.22        287.12        99.73 o                         
   4   9  21        162.29         92.99        88.56 o                         
   5   9  21        593.22        409.25       133.87 o                         
   6   9  21        555.18        561.99       147.46 o                         
   0  10  21       2984.39       3524.91       313.81 o                         
   1  10  21       2603.51       2362.51       227.82 o                         
   2  10  21         29.46         42.37        82.40 o                         
   3  10  21       1348.99       1615.90       135.91 o                         
   4  10  21        572.88        709.98       105.29 o                         
   5  10  21        943.69        932.77       156.14 o                         
   6  10  21         94.94        103.74       134.17 o                         
   1  11  21       2000.97       2403.64       176.69 o                         
   2  11  21        895.06        746.74       135.01 o                         
   3  11  21        963.87        978.24       122.73 o                         
   4  11  21       1202.85       1298.83       144.39 o                         
   5  11  21        389.64        559.81       146.32 o                         
   0  12  21         13.88        146.25       209.89 o                         
   1  12  21        235.30        352.22       132.85 o                         
   2  12  21         41.98         61.53       115.24 o                         
   3  12  21        954.00        997.04       119.74 o                         
   4  12  21        132.06        139.17       106.54 o                         
   5  12  21        142.30        -10.50       121.31 o                         
   1  13  21        248.41        253.39       152.58 o                         
   2  13  21        550.94        328.63       138.46 o                         
   3  13  21        497.67        395.01       128.61 o                         
   4  13  21         71.84        -14.13       111.02 o                         
   0  14  21        802.56       1112.29       235.64 o                         
   1  14  21       1040.16       1244.74       169.45 o                         
   2  14  21          5.06         22.68       116.86 o                         
   3  14  21       2092.42       2016.36       242.94 o                         
   4  14  21         73.44         89.20       123.07 o                         
   1  15  21       1249.06       1513.94       178.50 o                         
   2  15  21        119.64         72.49       116.11 o                         
   3  15  21        514.59        453.40       160.76 o                         
   0  16  21          1.60        -90.28       172.27 o                         
   1  16  21        294.13        215.67       137.45 o                         
   2  16  21        123.59         18.63       163.05 o                         
   3  16  21       1180.99       1498.44       199.81 o                         
   1  17  21        311.05        208.21       137.79 o                         
   2  17  21         10.86        -51.45       142.65 o                         
   0   0  22       5808.51       5714.13       393.66 o                         
   1   0  22       4101.42       3927.36       540.28 o                         
   2   0  22         32.08        180.15       128.78 o                         
   3   0  22      11383.22      10681.06       395.70 o                         
   4   0  22         41.53        -55.12       135.42 o                         
   5   0  22       2172.24       2461.73       243.85 o                         
   6   0  22        519.49        465.07       241.99 o                         
   1   1  22       1177.63       1410.35       121.24 o                         
   2   1  22        596.13        794.43       112.95 o                         
   3   1  22        565.71        706.37       151.98 o                         
   4   1  22        156.16        250.80       118.10 o                         
   5   1  22       1370.06       1491.34       161.35 o                         
   6   1  22          5.18       -125.89       125.89 o                         
   0   2  22        746.79        747.11       139.00 o                         
   1   2  22        231.94        333.26        91.33 o                         
   2   2  22        267.80        246.28        83.86 o                         
   3   2  22          1.03          9.34       105.11 o                         
   4   2  22        187.31        176.19       116.42 o                         
   5   2  22        351.59        305.73       131.40 o                         
   6   2  22          0.17         11.37       130.33 o                         
   1   3  22        303.49        460.88        88.36 o                         
   2   3  22        458.02        619.53        97.43 o                         
   3   3  22        728.31        793.92       233.66 o                         
   4   3  22          8.17        183.73       115.93 o                         
   5   3  22       1629.73       1573.40       164.17 o                         
   6   3  22         44.00         43.54       139.73 o                         
   0   4  22       1356.84       1416.54       137.54 o                         
   1   4  22       4032.62       4265.80       173.99 o                         
   2   4  22         50.35        109.42       115.41 o                         
   3   4  22       4859.34       5044.81       228.91 o                         
   4   4  22        511.92        380.37       120.01 o                         
   5   4  22        583.84        581.12       141.71 o                         
   6   4  22        141.27         30.10       130.87 o                         
   1   5  22       1005.97       1253.04       100.17 o                         
   2   5  22        102.31         79.48        99.49 o                         
   3   5  22       1491.53       1674.87       147.78 o                         
   4   5  22        166.61        184.04       122.72 o                         
   5   5  22       1979.46       1748.85       171.94 o                         
   6   5  22        415.65        432.98       150.22 o                         
   0   6  22       2398.33       2735.58       197.49 o                         
   1   6  22        942.55        840.30       105.91 o                         
   2   6  22        234.22        223.98       104.00 o                         
   3   6  22        714.77        803.97       117.37 o                         
   4   6  22         42.18        131.26       146.81 o                         
   5   6  22          4.02         25.57       127.28 o                         
   6   6  22         42.09        -96.12       127.56 o                         
   1   7  22       1306.64       1379.35       130.69 o                         
   2   7  22        358.12        281.53        97.39 o                         
   3   7  22        278.97        380.46       136.52 o                         
   4   7  22        109.06        -74.71       114.17 o                         
   5   7  22        756.77        734.74       148.54 o                         
   6   7  22        409.40        270.82       144.96 o                         
   0   8  22       1740.78       2224.55       265.82 o                         
   1   8  22       4842.61       5066.39       195.02 o                         
   2   8  22        428.49        413.55       102.12 o                         
   3   8  22       3386.44       3576.18       217.23 o                         
   4   8  22         24.14        -27.59       119.36 o                         
   5   8  22       1336.81       1068.94       160.25 o                         
   6   8  22         96.92         -7.01       133.07 o                         
   1   9  22       2385.90       2593.47       178.84 o                         
   2   9  22        310.83        419.11        99.92 o                         
   3   9  22         35.38        -92.47        92.47 o                         
   4   9  22        450.71        457.78       100.73 o                         
   5   9  22       1446.64       1227.14       162.07 o                         
   0  10  22        232.82        348.34       195.88 o                         
   1  10  22        239.78        349.37       122.11 o                         
   2  10  22         55.26        132.99        92.65 o                         
   3  10  22        855.56        776.21       139.22 o                         
   4  10  22          6.56        -20.61        92.03 o                         
   5  10  22         27.88        185.30       134.62 o                         
   1  11  22         41.67        106.98       117.31 o                         
   2  11  22         14.66       -103.28       108.46 o                         
   3  11  22          7.67        117.25        99.82 o                         
   4  11  22         99.13        104.18        94.44 o                         
   5  11  22        444.36        513.50       148.23 o                         
   0  12  22        384.66        302.78       194.51 o                         
   1  12  22       2446.47       2646.45       188.97 o                         
   2  12  22        344.34        356.04       133.31 o                         
   3  12  22       1629.64       1899.62       168.54 o                         
   4  12  22        391.01        312.24       112.56 o                         
   1  13  22       4962.61       5177.02       251.12 o                         
   2  13  22        715.54        832.68       145.55 o                         
   3  13  22        372.48        315.13       130.66 o                         
   4  13  22        129.54        -23.92       114.08 o                         
   0  14  22        272.22        212.10       197.87 o                         
   1  14  22         52.48        149.21       129.39 o                         
   2  14  22         99.23         77.30       121.94 o                         
   3  14  22       1600.11       1500.72       203.05 o                         
   1  15  22         30.63          7.52       122.43 o                         
   2  15  22         17.63        -15.80       121.43 o                         
   3  15  22          2.76        114.10       150.31 o                         
   0  16  22        108.17        -40.41       209.27 o                         
   1  16  22        264.86        395.80       139.59 o                         
   2  16  22         10.72         59.23       149.65 o                         
   1   1  23       2178.18       2485.88       170.66 o                         
   2   1  23         54.74         96.84       101.39 o                         
   3   1  23       1461.43       1802.16       172.38 o                         
   4   1  23        409.13        406.56       128.01 o                         
   5   1  23       1739.08       1787.66       177.76 o                         
   6   1  23         29.24       -124.51       124.51 o                         
   0   2  23        809.56        819.93       141.52 o                         
   1   2  23       4157.65       4067.30       184.57 o                         
   2   2  23         13.35         89.25        83.01 o                         
   3   2  23       6644.36       6829.30       264.01 o                         
   4   2  23         76.36         87.76       115.57 o                         
   5   2  23        243.74        247.46       132.97 o                         
   6   2  23         33.02         45.54       136.65 o                         
   1   3  23       2392.95       2440.20       140.95 o                         
   2   3  23        694.20        584.33       102.36 o                         
   3   3  23       1257.13       1447.18       148.96 o                         
   4   3  23        150.97        185.72       121.00 o                         
   5   3  23       2152.33       1886.26       181.66 o                         
   6   3  23        176.07         -1.59       133.06 o                         
   0   4  23       3882.41       3878.78       210.99 o                         
   1   4  23        173.23        224.98        83.39 o                         
   2   4  23        426.38        422.29        94.93 o                         
   3   4  23        296.06        438.74       118.67 o                         
   4   4  23          0.23        -14.50       113.60 o                         
   5   4  23        118.23        320.15       137.82 o                         
   6   4  23          5.84         41.11       136.41 o                         
   1   5  23        804.12       1026.03        98.44 o                         
   2   5  23         55.92         44.92        99.90 o                         
   3   5  23       2075.17       2220.28       172.24 o                         
   4   5  23        237.07        465.64       134.16 o                         
   5   5  23       2396.80       2649.93       204.35 o                         
   6   5  23         20.64         65.03       141.60 o                         
   0   6  23         75.75        181.02       102.10 o                         
   1   6  23       3777.62       3580.37       174.91 o                         
   2   6  23          5.94         19.91       112.06 o                         
   3   6  23       4804.60       5279.62       275.56 o                         
   4   6  23        123.33         36.59       120.09 o                         
   5   6  23        725.81        372.63       143.28 o                         
   6   6  23        146.19        227.01       226.55 o                         
   1   7  23       2623.51       2968.34       163.78 o                         
   2   7  23       1406.33       1331.64       130.08 o                         
   3   7  23        929.79       1101.86       131.69 o                         
   4   7  23         21.35         60.81       130.16 o                         
   5   7  23       1943.94       1914.21       264.33 o                         
   0   8  23        273.24        311.55       189.59 o                         
   1   8  23        146.58        312.95       110.69 o                         
   2   8  23        129.61        249.38       101.05 o                         
   3   8  23       1396.39       1667.77       144.66 o                         
   4   8  23          6.41       -120.46       120.46 o                         
   5   8  23         71.10        226.49       133.84 o                         
   1   9  23        830.84       1153.88       145.37 o                         
   2   9  23        174.97        104.85        97.97 o                         
   3   9  23        327.28        424.62       113.07 o                         
   4   9  23         58.04         -3.33        90.63 o                         
   5   9  23        255.67        249.78       139.07 o                         
   0  10  23        124.46         78.32       194.43 o                         
   1  10  23       1360.75       1285.52       158.23 o                         
   2  10  23        689.87        713.57       139.70 o                         
   3  10  23       4028.57       4261.67       220.11 o                         
   4  10  23        137.89         33.30        93.62 o                         
   5  10  23        281.51        246.95       138.00 o                         
   1  11  23       3460.80       4241.94       240.21 o                         
   2  11  23        138.61        227.16       124.94 o                         
   3  11  23        543.88        582.42       121.07 o                         
   4  11  23         11.21        -33.96       109.67 o                         
   0  12  23        219.09        229.67       197.03 o                         
   1  12  23        264.83        601.41       142.66 o                         
   2  12  23         22.96        174.38       130.09 o                         
   3  12  23        174.45        158.55       128.97 o                         
   4  12  23        116.40          5.47       123.34 o                         
   1  13  23        201.16        132.13       130.13 o                         
   2  13  23         56.47         73.45       198.93 o                         
   3  13  23         43.00         29.59       124.00 o                         
   0  14  23         36.00         11.21       200.66 o                         
   1  14  23        593.23        517.52       145.47 o                         
   2  14  23          3.93        -67.41       123.72 o                         
   3  14  23        943.84       1102.36       191.17 o                         
   1  15  23       1898.09       1592.29       174.65 o                         
   2  15  23        509.19        504.43       142.79 o                         
   0   0  24        244.61         74.31       186.79 o                         
   1   0  24       4548.51       4423.12       470.99 o                         
   2   0  24       1174.67       1270.61       223.91 o                         
   3   0  24       2521.43       2312.52       272.40 o                         
   4   0  24        314.63        311.41       198.69 o                         
   5   0  24        295.27        546.85       231.03 o                         
   6   0  24         29.16        292.62       237.33 o                         
   1   1  24       1825.61       1782.39       173.39 o                         
   2   1  24         18.92        178.41        91.82 o                         
   3   1  24        670.07        798.60       137.37 o                         
   4   1  24        160.57         81.84       122.89 o                         
   5   1  24       1894.54       1852.72       185.36 o                         
   6   1  24        207.98        369.96       180.18 o                         
   0   2  24       2127.98       2300.75       227.94 o                         
   1   2  24         21.46        178.42        84.07 o                         
   2   2  24          0.02          0.71        82.65 o                         
   3   2  24        109.27        185.77       114.46 o                         
   4   2  24        120.43        181.64       126.16 o                         
   5   2  24        306.86        334.15       146.31 o                         
   1   3  24        483.70        567.08       105.74 o                         
   2   3  24         18.30         20.29        88.45 o                         
   3   3  24        867.26       1056.15       142.55 o                         
   4   3  24        691.93        508.32       140.62 o                         
   5   3  24       1382.67       1517.58       180.85 o                         
   0   4  24       3657.13       3985.56       214.56 o                         
   1   4  24       3167.00       3059.13       159.83 o                         
   2   4  24         13.81        -23.11       115.89 o                         
   3   4  24       3915.00       3523.24       205.80 o                         
   4   4  24        370.12        423.88       137.65 o                         
   5   4  24       1128.59       1146.52       169.47 o                         
   1   5  24       3101.25       3016.39       148.03 o                         
   2   5  24         41.52        223.44       116.78 o                         
   3   5  24        245.78        200.77       119.25 o                         
   4   5  24          4.87       -124.72       124.72 o                         
   5   5  24       2128.45       1978.50       190.67 o                         
   0   6  24        460.46        413.95       107.24 o                         
   1   6  24          3.21         44.30        88.57 o                         
   2   6  24         98.53        170.81        99.68 o                         
   3   6  24        518.87        594.77       131.49 o                         
   4   6  24         41.23          9.62       130.01 o                         
   5   6  24        138.23        268.55       140.19 o                         
   1   7  24         17.39        151.93       102.70 o                         
   2   7  24         76.48         19.92        97.03 o                         
   3   7  24         93.95         95.67       108.09 o                         
   4   7  24         44.90        163.08       130.28 o                         
   5   7  24        660.78        412.69       146.77 o                         
   0   8  24         87.42        274.07       192.55 o                         
   1   8  24       1210.55       1531.51       159.97 o                         
   2   8  24          0.64        -10.72        98.17 o                         
   3   8  24       3440.19       3722.88       195.11 o                         
   4   8  24        228.34        232.26       122.05 o                         
   5   8  24         36.59       -133.75       179.07 o                         
   1   9  24       2620.85       2767.26       193.97 o                         
   2   9  24        279.75        257.79       105.41 o                         
   3   9  24       1831.11       1973.12       160.00 o                         
   4   9  24          2.57       -103.46       110.02 o                         
   0  10  24        515.59        634.75       230.18 o                         
   1  10  24        303.15        522.26       140.93 o                         
   2  10  24         99.55         90.86       129.81 o                         
   3  10  24        489.73        486.75       118.62 o                         
   4  10  24         14.35         -0.95        96.83 o                         
   1  11  24        433.85        438.43       138.67 o                         
   2  11  24         83.88         44.59       128.81 o                         
   3  11  24        218.67        422.44       133.67 o                         
   4  11  24         57.86         37.05       127.05 o                         
   0  12  24        384.90        214.58       218.65 o                         
   1  12  24        693.08        443.78       149.72 o                         
   2  12  24          1.84        -12.60       124.30 o                         
   3  12  24       1174.92        739.69       215.97 o                         
   1  13  24        886.87       1045.93       186.84 o                         
   2  13  24         61.04        169.15       136.20 o                         
   0  14  24        415.97        374.76       230.01 o                         
   1  14  24        481.07        669.86       151.21 o                         
   1   1  25       3423.28       3511.73       320.44 o                         
   2   1  25        250.86        397.38       104.78 o                         
   3   1  25        913.16       1354.20       156.56 o                         
   4   1  25          2.62       -119.84       119.84 o                         
   5   1  25       2009.12       1430.41       200.21 o                         
   0   2  25         64.70        479.40       161.83 o                         
   1   2  25       1939.07       2346.51       144.49 o                         
   2   2  25        426.88        439.87        99.86 o                         
   3   2  25       4411.46       4570.31       194.72 o                         
   4   2  25        103.47        117.96       134.63 o                         
   5   2  25        120.82        175.35       144.83 o                         
   1   3  25        602.84        744.39       104.78 o                         
   2   3  25        223.32        249.50        91.42 o                         
   3   3  25       1596.43       1796.08       167.74 o                         
   4   3  25         64.43        215.66       129.64 o                         
   5   3  25       1758.77       1222.75       180.81 o                         
   0   4  25          4.79        138.48       107.97 o                         
   1   4  25        249.34        426.45        99.14 o                         
   2   4  25         92.47        -43.46       122.14 o                         
   3   4  25        203.28         93.39       120.84 o                         
   4   4  25         11.44        -90.61       122.00 o                         
   5   4  25          0.46        -71.04       138.35 o                         
   1   5  25       1600.33       1537.23       137.57 o                         
   2   5  25         68.70        182.09       129.14 o                         
   3   5  25        340.59        618.71       160.87 o                         
   4   5  25         62.41        115.39       198.53 o                         
   5   5  25        975.31       1220.72       181.84 o                         
   0   6  25         12.54         52.00       117.31 o                         
   1   6  25       1856.95       2028.71       152.14 o                         
   2   6  25          8.65        166.02       104.94 o                         
   3   6  25       2703.02       2499.60       192.95 o                         
   4   6  25        197.30        296.93       138.11 o                         
   1   7  25       2887.82       3064.78       272.29 o                         
   2   7  25          6.29         37.55       103.02 o                         
   3   7  25       1107.95       1079.75       139.12 o                         
   4   7  25         91.86        -22.54       131.91 o                         
   0   8  25         37.18        -18.32       164.67 o                         
   1   8  25        229.91        456.41       135.38 o                         
   2   8  25        277.48        192.02       107.48 o                         
   3   8  25        146.27        235.17       103.60 o                         
   4   8  25          0.38        -61.11       111.22 o                         
   1   9  25        539.94        587.58       141.50 o                         
   2   9  25         30.76        111.65       132.04 o                         
   3   9  25        568.85        874.12       134.04 o                         
   4   9  25         71.42          0.67       115.82 o                         
   0  10  25        488.31        392.96       239.01 o                         
   1  10  25       1352.74       1286.76       167.80 o                         
   2  10  25         16.52        224.82       138.03 o                         
   3  10  25       1741.94       1926.90       161.93 o                         
   1  11  25       3482.99       4123.11       242.21 o                         
   2  11  25         86.03        335.88       143.65 o                         
   3  11  25        768.49        690.15       199.12 o                         
   0  12  25        127.05         40.00       215.80 o                         
   1  12  25        352.13        514.26       150.28 o                         
   2  12  25         68.66        115.72       181.64 o                         
   1  13  25        156.44        113.78       139.50 o                         
   0   0  26        747.76        626.65       239.01 o                         
   1   0  26       2184.68       2255.34       205.41 o                         
   2   0  26         99.63         15.50       171.24 o                         
   3   0  26       6681.94       5477.13       540.28 o                         
   4   0  26         85.79        -28.53       215.32 o                         
   1   1  26       1759.42       1922.13       147.97 o                         
   2   1  26         61.98        162.72        91.18 o                         
   3   1  26        970.60       1276.52       175.95 o                         
   4   1  26         12.51        204.83       159.44 o                         
   0   2  26         86.82        178.31       126.10 o                         
   1   2  26         50.74        355.99       100.41 o                         
   2   2  26        299.47        324.22       102.61 o                         
   3   2  26         27.31         -5.54       123.58 o                         
   4   2  26         80.09        105.40       128.19 o                         
   1   3  26       1491.42       1611.36       132.66 o                         
   2   3  26        199.41        272.87        97.63 o                         
   3   3  26        148.85        275.23       128.58 o                         
   4   3  26         37.13        -38.50       126.33 o                         
   0   4  26        412.23        641.25       138.47 o                         
   1   4  26       1963.08       2173.66       132.21 o                         
   2   4  26        871.86        763.87       136.39 o                         
   3   4  26       2654.43       2519.76       194.90 o                         
   4   4  26         25.41         14.26       133.56 o                         
   1   5  26       4082.99       4249.12       203.05 o                         
   2   5  26        129.16        189.91       135.63 o                         
   3   5  26        817.44        822.42       150.15 o                         
   4   5  26         51.67        -62.18       134.32 o                         
   0   6  26         77.59        182.44       159.24 o                         
   1   6  26        251.07        384.84       107.20 o                         
   2   6  26        661.00        620.53       118.91 o                         
   3   6  26        166.75        361.76       133.77 o                         
   4   6  26        310.84        298.31       144.59 o                         
   1   7  26        511.35        603.36       144.12 o                         
   2   7  26         54.63        162.30       109.94 o                         
   3   7  26       1061.96       1237.91       147.08 o                         
   4   7  26         23.57        -14.38       138.69 o                         
   0   8  26        466.59        593.41       240.27 o                         
   1   8  26       1935.33       2106.01       191.70 o                         
   2   8  26         18.90         46.66       107.80 o                         
   3   8  26       1895.65       1995.21       164.92 o                         
   1   9  26       1452.91       1710.10       181.87 o                         
   2   9  26        200.86         35.47       131.43 o                         
   3   9  26        127.55        208.35       107.75 o                         
   0  10  26         46.59         25.88       170.67 o                         
   1  10  26        268.56        322.51       143.26 o                         
   2  10  26        146.43        229.35       141.69 o                         
   1  11  26        574.78        818.23       162.34 o                         
   2  11  26          1.27        251.24       144.56 o                         
   0  12  26        113.71        178.47       185.45 o                         
   1   1  27       1806.09       2285.53       149.22 o                         
   2   1  27         16.33         31.78        94.27 o                         
   3   1  27        226.47         74.92       110.71 o                         
   4   1  27          8.79       -146.66       146.66 o                         
   0   2  27        301.88        339.85       139.75 o                         
   1   2  27       1497.14       1617.36       146.52 o                         
   2   2  27          5.84        167.03        99.52 o                         
   3   2  27       1615.42       1515.04       185.84 o                         
   4   2  27         55.15        -56.07       150.48 o                         
   1   3  27       1381.45       1286.81       126.54 o                         
   2   3  27        393.08        748.28       138.75 o                         
   3   3  27        897.91        645.42       153.19 o                         
   4   3  27         19.80         15.94       138.70 o                         
   0   4  27          0.74        -67.51       113.87 o                         
   1   4  27         10.73        -51.28        96.55 o                         
   2   4  27          9.47        -38.69       117.21 o                         
   3   4  27         94.90        174.52       132.98 o                         
   1   5  27       1707.89       1758.93       140.61 o                         
   2   5  27        176.04         23.15       116.46 o                         
   3   5  27        374.82        481.04       140.99 o                         
   0   6  27         19.90       -117.98       287.71 o                         
   1   6  27       1156.85       1333.36       134.04 o                         
   2   6  27        265.45         85.28       118.53 o                         
   3   6  27       2247.55       2614.50       204.45 o                         
   1   7  27       1060.89       1152.80       171.26 o                         
   2   7  27        106.40         63.73       112.65 o                         
   3   7  27        196.97         59.32       120.65 o                         
   0   8  27         45.72         80.09       178.06 o                         
   1   8  27        293.86        245.30       155.48 o                         
   2   8  27         12.11         14.06       162.08 o                         
   1   9  27        122.80         63.14       136.89 o                         
   2   9  27         31.27         79.90       135.80 o                         
   0  10  27        122.29        100.35       183.00 o                         
   1  10  27       1209.50       1371.07       184.15 o                         
   0   0  28         38.81         60.25       241.02 o                         
   1   0  28       2951.12       2824.39       230.73 o                         
   2   0  28        115.30        165.77       151.69 o                         
   3   0  28       2161.05       2258.41       225.20 o                         
   1   1  28       3713.65       4085.49       191.84 o                         
   2   1  28        262.30        228.21       104.62 o                         
   3   1  28        112.61        318.45       142.38 o                         
   0   2  28        236.28        356.37       149.93 o                         
   1   2  28        116.32        396.64       112.57 o                         
   2   2  28        593.00        656.79       115.46 o                         
   3   2  28         14.80       -132.91       132.91 o                         
   1   3  28       1176.56       1375.75       130.12 o                         
   2   3  28        189.66        251.45       118.58 o                         
   3   3  28        159.64        232.32       139.93 o                         
   0   4  28         30.53         88.79       132.51 o                         
   1   4  28       1515.32       1435.20       141.36 o                         
   2   4  28         15.34        267.35       135.35 o                         
   1   5  28       2533.11       2646.63       175.12 o                         
   2   5  28         21.49         72.38       115.13 o                         
   0   6  28         80.54        375.02       180.33 o                         
   1   6  28          3.79        222.33       120.71 o                         
   2   6  28         82.64       -106.82       120.10 o                         
   1   7  28        203.82        465.26       133.08 o                         
   0   8  28        422.68        368.40       189.27 o                         
   1   1  29        927.40       1110.08       130.03 o                         
   2   1  29          3.68         72.93       105.85 o                         
   0   2  29          1.51        190.55       148.54 o                         
   1   2  29       1298.71       1476.98       155.13 o                         
   2   2  29          0.04       -115.51       115.51 o                         
   1   3  29       1095.64       1407.46       153.32 o                         
   0   4  29        202.67        209.71       139.99 o                         
   1   4  29        136.11        177.31       122.50 o                         
                                                                                
